# Supplementary material for: Oncogenic KRAS Regulates Tumor Cell Signaling via Stromal Reciprocation
Source: Cell. 2016 May 5;165(4):910–20. doi: 10.1016/j.cell.2016.03.029 (PMC4868820; doi:10.1016/j.cell.2016.03.029)
Supplement: Data S1. Proteomic and Phosphoproteomic Data, Related to Figures 1, 2, 3, 4, and 5 — This file contains 14 processed data tables and 5 cellular heat maps. Tables are labeled by figure number for simple navigation and cellular heat maps provide a graphical overview of regulated events. Raw mass-spectrometry data can be found via the PRIDE partner repository with the dataset identifier PXD003223. [file mmc2.xlsx]

## Sheet: Figure 1F (Cytoplasmic)
Accession	Description	SHH/Vehicle	SHH/Vehicle (Log2)
Q7TMY4	THO complex subunit 7 homolog OS=Mus musculus GN=Thoc7 PE=1 SV=2 - [THOC7_MOUSE]	39.003	5.28551
Q80U40	RIMS-binding protein 2 OS=Mus musculus GN=Rimbp2 PE=1 SV=2 - [RIMB2_MOUSE]	10.242	3.35643
Q9CR27	WASH complex subunit CCDC53 OS=Mus musculus GN=Ccdc53 PE=2 SV=1 - [CCD53_MOUSE]	7.049	2.81742
Q8BHG9	CGG triplet repeat-binding protein 1 OS=Mus musculus GN=Cggbp1 PE=2 SV=1 - [CGBP1_MOUSE]	6.783	2.76192
O35954	Membrane-associated phosphatidylinositol transfer protein 1 OS=Mus musculus GN=Pitpnm1 PE=1 SV=1 - [PITM1_MOUSE]	5.767	2.52782
Q08122	Transducin-like enhancer protein 3 OS=Mus musculus GN=Tle3 PE=1 SV=3 - [TLE3_MOUSE]	5.48	2.45418
Q9CQS5	Serine/threonine-protein kinase RIO2 OS=Mus musculus GN=Riok2 PE=1 SV=1 - [RIOK2_MOUSE]	4.654	2.21847
Q8CE33	Kelch-like protein 11 OS=Mus musculus GN=Klhl11 PE=2 SV=1 - [KLH11_MOUSE]	4.582	2.19598
Q78YZ6	Short coiled-coil protein OS=Mus musculus GN=Scoc PE=2 SV=1 - [SCOC_MOUSE]	4.264	2.09221
Q91YN0	Uncharacterized protein C12orf4 homolog OS=Mus musculus GN=D6Wsu163e PE=1 SV=1 - [CL004_MOUSE]	4.216	2.07587
Q80U30	Protein CLEC16A OS=Mus musculus GN=Clec16a PE=2 SV=2 - [CL16A_MOUSE]	4.071	2.02538
O35206	Collagen alpha-1(XV) chain OS=Mus musculus GN=Col15a1 PE=1 SV=2 - [COFA1_MOUSE]	4.048	2.01721
Q61097	Kinase suppressor of Ras 1 OS=Mus musculus GN=Ksr1 PE=1 SV=1 - [KSR1_MOUSE]	3.605	1.85
P18653	Ribosomal protein S6 kinase alpha-1 OS=Mus musculus GN=Rps6ka1 PE=1 SV=1 - [KS6A1_MOUSE]	3.521	1.81599
Q8CEC0	Nuclear pore complex protein Nup88 OS=Mus musculus GN=Nup88 PE=2 SV=1 - [NUP88_MOUSE]	3.344	1.74157
Q91V98	Endosialin OS=Mus musculus GN=Cd248 PE=2 SV=1 - [CD248_MOUSE]	3.2915	1.71875
Q61001	Laminin subunit alpha-5 OS=Mus musculus GN=Lama5 PE=1 SV=3 - [LAMA5_MOUSE]	3.265	1.70708
Q8BG15	CTD small phosphatase-like protein 2 OS=Mus musculus GN=Ctdspl2 PE=1 SV=1 - [CTSL2_MOUSE]	3.204	1.67987
Q80YV2	Nuclear-interacting partner of ALK OS=Mus musculus GN=Zc3hc1 PE=1 SV=1 - [NIPA_MOUSE]	3.1745	1.66653
Q64008	Ras-related protein Rab-34 OS=Mus musculus GN=Rab34 PE=1 SV=2 - [RAB34_MOUSE]	3.1255	1.64409
O88428	Bifunctional 3'-phosphoadenosine 5'-phosphosulfate synthase 2 OS=Mus musculus GN=Papss2 PE=1 SV=1 - [PAPS2_MOUSE]	3.123	1.64293
Q7TSJ2	Microtubule-associated protein 6 OS=Mus musculus GN=Map6 PE=1 SV=2 - [MAP6_MOUSE]	2.936	1.55385
Q3TLI0	Trafficking protein particle complex subunit 10 OS=Mus musculus GN=Trappc10 PE=2 SV=2 - [TPC10_MOUSE]	2.936	1.55385
Q8R2R3	Alpha- and gamma-adaptin-binding protein p34 OS=Mus musculus GN=Aagab PE=2 SV=1 - [AAGAB_MOUSE]	2.883	1.52757
Q99KG3	RNA-binding protein 10 OS=Mus musculus GN=Rbm10 PE=1 SV=1 - [RBM10_MOUSE]	2.853	1.51248
Q9DBV3	Probable ATP-dependent RNA helicase DHX34 OS=Mus musculus GN=Dhx34 PE=2 SV=2 - [DHX34_MOUSE]	2.831	1.50131
O88448	Kinesin light chain 2 OS=Mus musculus GN=Klc2 PE=1 SV=1 - [KLC2_MOUSE]	2.8125	1.49185
Q5F2E8	Serine/threonine-protein kinase TAO1 OS=Mus musculus GN=Taok1 PE=1 SV=1 - [TAOK1_MOUSE]	2.786	1.4782
P59672	Ankyrin repeat and SAM domain-containing protein 1A OS=Mus musculus GN=Anks1a PE=1 SV=3 - [ANS1A_MOUSE]	2.754	1.46153
Q62059	Versican core protein OS=Mus musculus GN=Vcan PE=1 SV=2 - [CSPG2_MOUSE]	2.6865	1.42573
Q8BTT6	Digestive organ expansion factor homolog OS=Mus musculus GN=Diexf PE=2 SV=2 - [DIEXF_MOUSE]	2.652	1.40708
Q6PAQ4	RNA exonuclease 4 OS=Mus musculus GN=Rexo4 PE=2 SV=2 - [REXO4_MOUSE]	2.624	1.39177
P52332	Tyrosine-protein kinase JAK1 OS=Mus musculus GN=Jak1 PE=1 SV=1 - [JAK1_MOUSE]	2.612	1.38515
Q80Y44	Probable ATP-dependent RNA helicase DDX10 OS=Mus musculus GN=Ddx10 PE=1 SV=2 - [DDX10_MOUSE]	2.587	1.37128
Q6P9S0	MTSS1-like protein OS=Mus musculus GN=Mtss1l PE=1 SV=1 - [MTSSL_MOUSE]	2.555	1.35332
Q80VJ2	Steroid receptor RNA activator 1 OS=Mus musculus GN=Sra1 PE=1 SV=2 - [SRA1_MOUSE]	2.5325	1.34056
Q80Y84	Lysine-specific demethylase 5B OS=Mus musculus GN=Kdm5b PE=1 SV=1 - [KDM5B_MOUSE]	2.49	1.31615
O35350	Calpain-1 catalytic subunit OS=Mus musculus GN=Capn1 PE=2 SV=1 - [CAN1_MOUSE]	2.485	1.31325
Q8R086	Sulfite oxidase, mitochondrial OS=Mus musculus GN=Suox PE=1 SV=2 - [SUOX_MOUSE]	2.465	1.30159
Q5EBG8	Uncharacterized protein C1orf50 homolog OS=Mus musculus PE=2 SV=1 - [CA050_MOUSE]	2.4465	1.29072
Q8R0F3	Sulfatase-modifying factor 1 OS=Mus musculus GN=Sumf1 PE=1 SV=2 - [SUMF1_MOUSE]	2.4435	1.28895
Q811L6	Microtubule-associated serine/threonine-protein kinase 4 OS=Mus musculus GN=Mast4 PE=1 SV=2 - [MAST4_MOUSE]	2.399	1.26243
Q8BG40	Katanin p80 WD40-containing subunit B1 OS=Mus musculus GN=Katnb1 PE=1 SV=1 - [KTNB1_MOUSE]	2.385	1.25399
Q4LDD4	Arf-GAP with Rho-GAP domain, ANK repeat and PH domain-containing protein 1 OS=Mus musculus GN=Arap1 PE=1 SV=2 - [ARAP1_MOUSE]	2.3725	1.24641
Q8BHS3	Pre-mRNA-splicing factor RBM22 OS=Mus musculus GN=Rbm22 PE=2 SV=1 - [RBM22_MOUSE]	2.362	1.24001
Q3UHQ6	Protein dopey-2 OS=Mus musculus GN=Dopey2 PE=2 SV=2 - [DOP2_MOUSE]	2.356	1.23634
Q9QYH6	Melanoma-associated antigen D1 OS=Mus musculus GN=Maged1 PE=1 SV=1 - [MAGD1_MOUSE]	2.331	1.22095
Q61581	Insulin-like growth factor-binding protein 7 OS=Mus musculus GN=Igfbp7 PE=2 SV=3 - [IBP7_MOUSE]	2.329	1.21971
Q60680	Inhibitor of nuclear factor kappa-B kinase subunit alpha OS=Mus musculus GN=Chuk PE=1 SV=1 - [IKKA_MOUSE]	2.3035	1.20383
Q9EQI8	39S ribosomal protein L46, mitochondrial OS=Mus musculus GN=Mrpl46 PE=2 SV=1 - [RM46_MOUSE]	2.295	1.19849
P51949	CDK-activating kinase assembly factor MAT1 OS=Mus musculus GN=Mnat1 PE=2 SV=2 - [MAT1_MOUSE]	2.279	1.1884
Q69ZK6	Probable JmjC domain-containing histone demethylation protein 2C OS=Mus musculus GN=Jmjd1c PE=1 SV=2 - [JHD2C_MOUSE]	2.258	1.17505
Q62101	Serine/threonine-protein kinase D1 OS=Mus musculus GN=Prkd1 PE=1 SV=1 - [KPCD1_MOUSE]	2.256	1.17377
Q8BH57	WD repeat-containing protein 48 OS=Mus musculus GN=Wdr48 PE=1 SV=1 - [WDR48_MOUSE]	2.2305	1.15737
Q7TPH6	Probable E3 ubiquitin-protein ligase MYCBP2 OS=Mus musculus GN=Mycbp2 PE=1 SV=2 - [MYCB2_MOUSE]	2.227	1.1551
Q61595	Kinectin OS=Mus musculus GN=Ktn1 PE=1 SV=1 - [KTN1_MOUSE]	2.227	1.1551
Q9CY21	Uncharacterized methyltransferase WBSCR22 OS=Mus musculus GN=Wbscr22 PE=2 SV=1 - [WBS22_MOUSE]	2.216	1.14796
P70236	Dual specificity mitogen-activated protein kinase kinase 6 OS=Mus musculus GN=Map2k6 PE=2 SV=1 - [MP2K6_MOUSE]	2.21	1.14405
Q91Z96	BMP-2-inducible protein kinase OS=Mus musculus GN=Bmp2k PE=1 SV=1 - [BMP2K_MOUSE]	2.208	1.14274
Q8BMC4	Pumilio domain-containing protein C14orf21 homolog OS=Mus musculus PE=2 SV=1 - [CN021_MOUSE]	2.2045	1.14045
P33434	72 kDa type IV collagenase OS=Mus musculus GN=Mmp2 PE=2 SV=1 - [MMP2_MOUSE]	2.202	1.13881
Q69Z99	Zinc finger protein 512 OS=Mus musculus GN=Znf512 PE=2 SV=2 - [ZN512_MOUSE]	2.193	1.13291
Q61029	Lamina-associated polypeptide 2, isoforms beta/delta/epsilon/gamma OS=Mus musculus GN=Tmpo PE=1 SV=3 - [LAP2B_MOUSE]	2.19	1.13093
Q8K370	Acyl-CoA dehydrogenase family member 10 OS=Mus musculus GN=Acad10 PE=2 SV=1 - [ACD10_MOUSE]	2.177	1.12234
A2AGH6	Mediator of RNA polymerase II transcription subunit 12 OS=Mus musculus GN=Med12 PE=2 SV=1 - [MED12_MOUSE]	2.1625	1.1127
Q61846	Maternal embryonic leucine zipper kinase OS=Mus musculus GN=Melk PE=1 SV=1 - [MELK_MOUSE]	2.149	1.10367
P21460	Cystatin-C OS=Mus musculus GN=Cst3 PE=2 SV=2 - [CYTC_MOUSE]	2.146	1.10165
Q91YP0	L-2-hydroxyglutarate dehydrogenase, mitochondrial OS=Mus musculus GN=L2hgdh PE=2 SV=1 - [L2HDH_MOUSE]	2.142	1.09896
Q80X19	Collagen alpha-1(XIV) chain OS=Mus musculus GN=Col14a1 PE=2 SV=2 - [COEA1_MOUSE]	2.1325	1.09255
Q9D1B9	39S ribosomal protein L28, mitochondrial OS=Mus musculus GN=Mrpl28 PE=2 SV=3 - [RM28_MOUSE]	2.13	1.09085
P97772	Metabotropic glutamate receptor 1 OS=Mus musculus GN=Grm1 PE=2 SV=2 - [GRM1_MOUSE]	2.114	1.07998
Q8CB77	Transcription elongation factor B polypeptide 3 OS=Mus musculus GN=Tceb3 PE=1 SV=2 - [ELOA1_MOUSE]	2.109	1.07656
Q61037	Tuberin OS=Mus musculus GN=Tsc2 PE=1 SV=1 - [TSC2_MOUSE]	2.096	1.06764
Q8R5A6	TBC1 domain family member 22A OS=Mus musculus GN=Tbc1d22a PE=2 SV=3 - [TB22A_MOUSE]	2.0955	1.06729
P40936	Indolethylamine N-methyltransferase OS=Mus musculus GN=Inmt PE=2 SV=1 - [INMT_MOUSE]	2.09	1.0635
Q9WV86	Katanin p60 ATPase-containing subunit A1 OS=Mus musculus GN=Katna1 PE=1 SV=1 - [KTNA1_MOUSE]	2.0875	1.06178
Q61823	Programmed cell death protein 4 OS=Mus musculus GN=Pdcd4 PE=1 SV=1 - [PDCD4_MOUSE]	2.087	1.06143
Q8R418	Endoribonuclease Dicer OS=Mus musculus GN=Dicer1 PE=1 SV=3 - [DICER_MOUSE]	2.075	1.05311
Q08091	Calponin-1 OS=Mus musculus GN=Cnn1 PE=2 SV=1 - [CNN1_MOUSE]	2.056	1.03984
Q3U308	Cytoplasmic tRNA 2-thiolation protein 2 OS=Mus musculus GN=Ctu2 PE=2 SV=1 - [CTU2_MOUSE]	2.0545	1.03879
Q8BYN3	Inositol-tetrakisphosphate 1-kinase OS=Mus musculus GN=Itpk1 PE=2 SV=1 - [ITPK1_MOUSE]	2.044	1.0314
Q7TQK1	Integrator complex subunit 7 OS=Mus musculus GN=Ints7 PE=1 SV=1 - [INT7_MOUSE]	2.0295	1.02112
Q9D820	Prolyl-tRNA synthetase associated domain-containing protein 1 OS=Mus musculus GN=Prorsd1 PE=2 SV=1 - [PRXD1_MOUSE]	2.01	1.0072
Q03147	Cyclin-dependent kinase 7 OS=Mus musculus GN=Cdk7 PE=1 SV=2 - [CDK7_MOUSE]	2.009	1.00648
Q9JJG9	Uncharacterized protein C4orf14 homolog OS=Mus musculus GN=MNCb-4931 PE=2 SV=1 - [CD014_MOUSE]	1.995	0.996389
Q8K0Z7	Translational activator of cytochrome c oxidase 1 OS=Mus musculus GN=Taco1 PE=2 SV=1 - [TACO1_MOUSE]	1.976	0.982583
Q8VDR9	Dedicator of cytokinesis protein 6 OS=Mus musculus GN=Dock6 PE=1 SV=3 - [DOCK6_MOUSE]	1.9685	0.977097
P51954	Serine/threonine-protein kinase Nek1 OS=Mus musculus GN=Nek1 PE=1 SV=2 - [NEK1_MOUSE]	1.9655	0.974896
Q6NZQ4	PAX-interacting protein 1 OS=Mus musculus GN=Paxip1 PE=1 SV=1 - [PAXI1_MOUSE]	1.963	0.97306
Q6PGG6	Guanine nucleotide-binding protein-like 3-like protein OS=Mus musculus GN=Gnl3l PE=2 SV=1 - [GNL3L_MOUSE]	1.9475	0.961623
Q6DFV5	Probable helicase with zinc finger domain OS=Mus musculus GN=Helz PE=1 SV=2 - [HELZ_MOUSE]	1.941	0.9568
P58802	TBC1 domain family member 10A OS=Mus musculus GN=Tbc1d10a PE=1 SV=1 - [TB10A_MOUSE]	1.939	0.955313
Q68EF8	Rap guanine nucleotide exchange factor-like 1 OS=Mus musculus GN=Rapgefl1 PE=2 SV=2 - [RPGFL_MOUSE]	1.9385	0.954941
Q6PCN7	Helicase-like transcription factor OS=Mus musculus GN=Hltf PE=1 SV=1 - [HLTF_MOUSE]	1.93	0.948601
Q8R123	FAD synthase OS=Mus musculus GN=Flad1 PE=1 SV=1 - [FAD1_MOUSE]	1.925	0.944858
Q9CQJ4	E3 ubiquitin-protein ligase RING2 OS=Mus musculus GN=Rnf2 PE=1 SV=1 - [RING2_MOUSE]	1.9235	0.943734
Q91WG8	Bifunctional UDP-N-acetylglucosamine 2-epimerase/N-acetylmannosamine kinase OS=Mus musculus GN=Gne PE=1 SV=1 - [GLCNE_MOUSE]	1.923	0.943359
Q9CWX9	Probable ATP-dependent RNA helicase DDX47 OS=Mus musculus GN=Ddx47 PE=2 SV=2 - [DDX47_MOUSE]	1.922	0.942608
Q8CI11	Guanine nucleotide-binding protein-like 3 OS=Mus musculus GN=Gnl3 PE=1 SV=2 - [GNL3_MOUSE]	1.916	0.938098
Q8BHL5	Engulfment and cell motility protein 2 OS=Mus musculus GN=Elmo2 PE=1 SV=1 - [ELMO2_MOUSE]	1.9085	0.932439
Q9QWV9	Cyclin-T1 OS=Mus musculus GN=Ccnt1 PE=1 SV=2 - [CCNT1_MOUSE]	1.9015	0.927138
P39053	Dynamin-1 OS=Mus musculus GN=Dnm1 PE=1 SV=2 - [DYN1_MOUSE]	1.9005	0.926379
P53569	CCAAT/enhancer-binding protein zeta OS=Mus musculus GN=Cebpz PE=2 SV=2 - [CEBPZ_MOUSE]	1.9005	0.926379
Q61458	Cyclin-H OS=Mus musculus GN=Ccnh PE=2 SV=2 - [CCNH_MOUSE]	1.8845	0.914182
Q91W39	Nuclear receptor coactivator 5 OS=Mus musculus GN=Ncoa5 PE=1 SV=1 - [NCOA5_MOUSE]	1.8825	0.91265
P02463	Collagen alpha-1(IV) chain OS=Mus musculus GN=Col4a1 PE=2 SV=4 - [CO4A1_MOUSE]	1.88	0.910733
B2RVL6	Zinc finger CCHC domain-containing protein 24 OS=Mus musculus GN=Zcchc24 PE=2 SV=1 - [ZCH24_MOUSE]	1.8785	0.909581
O55236	mRNA-capping enzyme OS=Mus musculus GN=Rngtt PE=1 SV=1 - [MCE1_MOUSE]	1.878	0.909197
Q78JE5	F-box only protein 22 OS=Mus musculus GN=Fbxo22 PE=2 SV=2 - [FBX22_MOUSE]	1.8655	0.899562
Q64471	Glutathione S-transferase theta-1 OS=Mus musculus GN=Gstt1 PE=1 SV=3 - [GSTT1_MOUSE]	1.862	0.896853
Q91W67	Ubiquitin-like protein 7 OS=Mus musculus GN=Ubl7 PE=1 SV=1 - [UBL7_MOUSE]	1.862	0.896853
Q8BGF7	PAB-dependent poly(A)-specific ribonuclease subunit 2 OS=Mus musculus GN=Pan2 PE=2 SV=1 - [PAN2_MOUSE]	1.857	0.892974
Q8BH44	Coronin-2B OS=Mus musculus GN=Coro2b PE=2 SV=2 - [COR2B_MOUSE]	1.8565	0.892585
Q6VN19	Ran-binding protein 10 OS=Mus musculus GN=Ranbp10 PE=1 SV=1 - [RBP10_MOUSE]	1.848	0.885965
Q80U72	Protein scribble homolog OS=Mus musculus GN=Scrib PE=1 SV=2 - [SCRIB_MOUSE]	1.845	0.883621
P42230	Signal transducer and activator of transcription 5A OS=Mus musculus GN=Stat5a PE=1 SV=1 - [STA5A_MOUSE]	1.83	0.871844
P35293	Ras-related protein Rab-18 OS=Mus musculus GN=Rab18 PE=2 SV=2 - [RAB18_MOUSE]	1.8295	0.871449
P97760	DNA-directed RNA polymerase II subunit RPB3 OS=Mus musculus GN=Polr2c PE=2 SV=1 - [RPB3_MOUSE]	1.824	0.867106
O88196	E3 ubiquitin-protein ligase TTC3 OS=Mus musculus GN=Ttc3 PE=2 SV=2 - [TTC3_MOUSE]	1.822	0.865523
Q6P5B0	RRP12-like protein OS=Mus musculus GN=Rrp12 PE=1 SV=1 - [RRP12_MOUSE]	1.8215	0.865127
Q91WK1	SPRY domain-containing protein 4 OS=Mus musculus GN=Spryd4 PE=2 SV=1 - [SPRY4_MOUSE]	1.821	0.864731
Q6DFV3	Rho GTPase-activating protein 21 OS=Mus musculus GN=Arhgap21 PE=1 SV=1 - [RHG21_MOUSE]	1.81	0.85599
A2ATU0	Probable 2-oxoglutarate dehydrogenase E1 component DHKTD1, mitochondrial OS=Mus musculus GN=Dhtkd1 PE=2 SV=1 - [DHTK1_MOUSE]	1.809	0.855192
Q91WZ8	Dysbindin OS=Mus musculus GN=Dtnbp1 PE=1 SV=1 - [DTBP1_MOUSE]	1.803	0.850399
Q9R1Z8	Vinexin OS=Mus musculus GN=Sorbs3 PE=1 SV=1 - [VINEX_MOUSE]	1.803	0.850399
Q8BN58	Rho GTPase-activating protein 28 OS=Mus musculus GN=Arhgap28 PE=1 SV=1 - [RHG28_MOUSE]	1.7995	0.847596
P59764	Dedicator of cytokinesis protein 4 OS=Mus musculus GN=Dock4 PE=1 SV=1 - [DOCK4_MOUSE]	1.799	0.847195
Q9Z0H7	B-cell lymphoma/leukemia 10 OS=Mus musculus GN=Bcl10 PE=2 SV=1 - [BCL10_MOUSE]	1.793	0.842375
P52912	Nucleolysin TIA-1 OS=Mus musculus GN=Tia1 PE=1 SV=1 - [TIA1_MOUSE]	1.789	0.839153
Q62165	Dystroglycan OS=Mus musculus GN=Dag1 PE=1 SV=4 - [DAG1_MOUSE]	1.7885	0.83875
Q9JMG1	Endothelial differentiation-related factor 1 OS=Mus musculus GN=Edf1 PE=1 SV=1 - [EDF1_MOUSE]	1.7825	0.833902
Q69ZJ7	Protein RIC1 homolog OS=Mus musculus GN=Kiaa1432 PE=2 SV=2 - [RIC1_MOUSE]	1.774	0.827006
O89090	Transcription factor Sp1 OS=Mus musculus GN=Sp1 PE=1 SV=2 - [SP1_MOUSE]	1.7705	0.824157
Q6P6J0	tRNA-specific adenosine deaminase 2 OS=Mus musculus GN=Adat2 PE=2 SV=1 - [ADAT2_MOUSE]	1.77	0.823749
Q8R3N1	Nucleolar protein 14 OS=Mus musculus GN=Nop14 PE=1 SV=1 - [NOP14_MOUSE]	1.77	0.823749
P54754	Ephrin type-B receptor 3 OS=Mus musculus GN=Ephb3 PE=2 SV=1 - [EPHB3_MOUSE]	1.768	0.822118
P36536	GTP-binding protein SAR1a OS=Mus musculus GN=Sar1a PE=2 SV=1 - [SAR1A_MOUSE]	1.7625	0.817623
P08122	Collagen alpha-2(IV) chain OS=Mus musculus GN=Col4a2 PE=2 SV=4 - [CO4A2_MOUSE]	1.7585	0.814345
Q9DD03	Ras-related protein Rab-13 OS=Mus musculus GN=Rab13 PE=1 SV=1 - [RAB13_MOUSE]	1.7505	0.807767
Q8BSK8	Ribosomal protein S6 kinase beta-1 OS=Mus musculus GN=Rps6kb1 PE=1 SV=1 - [KS6B1_MOUSE]	1.749	0.80653
Q9D8N2	Protein FAM45A OS=Mus musculus GN=Fam45a PE=2 SV=2 - [FA45A_MOUSE]	1.739	0.798258
Q9Z1T1	AP-3 complex subunit beta-1 OS=Mus musculus GN=Ap3b1 PE=1 SV=1 - [AP3B1_MOUSE]	1.7385	0.797843
Q8VE97	Serine/arginine-rich splicing factor 4 OS=Mus musculus GN=Srsf4 PE=2 SV=1 - [SRSF4_MOUSE]	1.737	0.796598
Q8BX80	Cytosolic endo-beta-N-acetylglucosaminidase OS=Mus musculus GN=Engase PE=2 SV=1 - [ENASE_MOUSE]	1.729	0.789938
Q8R3F9	Speckle targeted PIP5K1A-regulated poly(A) polymerase OS=Mus musculus GN=Tut1 PE=1 SV=1 - [STPAP_MOUSE]	1.728	0.789103
Q4FZF3	Probable ATP-dependent RNA helicase DDX49 OS=Mus musculus GN=Ddx49 PE=2 SV=1 - [DDX49_MOUSE]	1.718	0.78073
Q66T02	Pleckstrin homology domain-containing family G member 5 OS=Mus musculus GN=Plekhg5 PE=1 SV=1 - [PKHG5_MOUSE]	1.7125	0.776104
Q91V81	RNA-binding protein 42 OS=Mus musculus GN=Rbm42 PE=1 SV=1 - [RBM42_MOUSE]	1.701	0.766383
Q8K3G9	DCC-interacting protein 13-beta OS=Mus musculus GN=Appl2 PE=1 SV=1 - [DP13B_MOUSE]	1.7	0.765535
Q8K0U4	Heat shock 70 kDa protein 12A OS=Mus musculus GN=Hspa12a PE=1 SV=1 - [HS12A_MOUSE]	1.697	0.762987
Q62141	Paired amphipathic helix protein Sin3b OS=Mus musculus GN=Sin3b PE=1 SV=2 - [SIN3B_MOUSE]	1.688	0.755315
Q4VAC9	Pleckstrin homology domain-containing family G member 3 OS=Mus musculus GN=Plekhg3 PE=1 SV=1 - [PKHG3_MOUSE]	1.688	0.755315
Q8VE73	Cullin-7 OS=Mus musculus GN=Cul7 PE=1 SV=2 - [CUL7_MOUSE]	1.688	0.755315
P62264	40S ribosomal protein S14 OS=Mus musculus GN=Rps14 PE=2 SV=3 - [RS14_MOUSE]	1.6825	0.750607
Q8JZY2	COMM domain-containing protein 10 OS=Mus musculus GN=Commd10 PE=2 SV=1 - [COMDA_MOUSE]	1.682	0.750178
Q8R0X2	Uncharacterized protein C10orf46 homolog OS=Mus musculus PE=2 SV=1 - [CJ046_MOUSE]	1.679	0.747602
Q80X59	Transmembrane and coiled-coil domain-containing protein 5B OS=Mus musculus GN=Tmco5b PE=2 SV=1 - [TMC5B_MOUSE]	1.678	0.746743
P11862	Growth arrest-specific protein 2 OS=Mus musculus GN=Gas2 PE=1 SV=1 - [GAS2_MOUSE]	1.6765	0.745452
P56542	Deoxyribonuclease-2-alpha OS=Mus musculus GN=Dnase2 PE=2 SV=1 - [DNS2A_MOUSE]	1.676	0.745022
Q61543	Golgi apparatus protein 1 OS=Mus musculus GN=Glg1 PE=1 SV=1 - [GSLG1_MOUSE]	1.6745	0.74373
Q6P5E6	ADP-ribosylation factor-binding protein GGA2 OS=Mus musculus GN=Gga2 PE=1 SV=1 - [GGA2_MOUSE]	1.6735	0.742869
Q8VI84	Nucleolar complex protein 3 homolog OS=Mus musculus GN=Noc3l PE=2 SV=1 - [NOC3L_MOUSE]	1.673	0.742437
Q64520	Guanylate kinase OS=Mus musculus GN=Guk1 PE=1 SV=2 - [KGUA_MOUSE]	1.6665	0.736821
O35326	Serine/arginine-rich splicing factor 5 OS=Mus musculus GN=Srsf5 PE=1 SV=1 - [SRSF5_MOUSE]	1.665	0.735522
Q99J79	DNA damage-binding protein 2 OS=Mus musculus GN=Ddb2 PE=2 SV=1 - [DDB2_MOUSE]	1.665	0.735522
Q9WUU9	80 kDa MCM3-associated protein OS=Mus musculus GN=Mcm3ap PE=2 SV=1 - [MCM3A_MOUSE]	1.664	0.734655
Q99N57	RAF proto-oncogene serine/threonine-protein kinase OS=Mus musculus GN=Raf1 PE=1 SV=2 - [RAF1_MOUSE]	1.663	0.733788
Q2NL51	Glycogen synthase kinase-3 alpha OS=Mus musculus GN=Gsk3a PE=1 SV=2 - [GSK3A_MOUSE]	1.6605	0.731618
Q9CYZ8	Single-stranded DNA-binding protein 2 OS=Mus musculus GN=Ssbp2 PE=2 SV=1 - [SSBP2_MOUSE]	1.645	0.718088
B1AUR6	Protein MMS22-like OS=Mus musculus GN=Mms22l PE=2 SV=1 - [MMS22_MOUSE]	1.644	0.71721
Q6PGF3	Mediator of RNA polymerase II transcription subunit 16 OS=Mus musculus GN=Med16 PE=2 SV=1 - [MED16_MOUSE]	1.637	0.711054
P97412	Lysosomal-trafficking regulator OS=Mus musculus GN=Lyst PE=1 SV=1 - [LYST_MOUSE]	1.6365	0.710614
Q8VDC1	FYVE and coiled-coil domain-containing protein 1 OS=Mus musculus GN=Fyco1 PE=1 SV=1 - [FYCO1_MOUSE]	1.636	0.710173
P70202	Latexin OS=Mus musculus GN=Lxn PE=1 SV=2 - [LXN_MOUSE]	1.632	0.706641
Q71FD7	Filamin-binding LIM protein 1 OS=Mus musculus GN=Fblim1 PE=1 SV=1 - [FBLI1_MOUSE]	1.629	0.703987
Q9R060	Cytosolic Fe-S cluster assembly factor NUBP1 OS=Mus musculus GN=Nubp1 PE=1 SV=1 - [NUBP1_MOUSE]	1.622	0.697774
Q6PFR5	Transformer-2 protein homolog alpha OS=Mus musculus GN=Tra2a PE=1 SV=1 - [TRA2A_MOUSE]	1.621	0.696884
Q8BTI8	Serine/arginine repetitive matrix protein 2 OS=Mus musculus GN=Srrm2 PE=1 SV=2 - [SRRM2_MOUSE]	1.6165	0.692874
Q9QYF9	Protein NDRG3 OS=Mus musculus GN=Ndrg3 PE=1 SV=1 - [NDRG3_MOUSE]	1.614	0.690641
Q8BMS9	Ras association domain-containing protein 2 OS=Mus musculus GN=Rassf2 PE=2 SV=1 - [RASF2_MOUSE]	1.6125	0.689299
Q99L85	Dermal papilla-derived protein 6 homolog OS=Mus musculus GN=Derp6 PE=2 SV=1 - [DERP6_MOUSE]	1.611	0.687956
Q8R088	Golgi phosphoprotein 3-like OS=Mus musculus GN=Golph3l PE=2 SV=1 - [GLP3L_MOUSE]	1.6105	0.687509
P43135	COUP transcription factor 2 OS=Mus musculus GN=Nr2f2 PE=1 SV=2 - [COT2_MOUSE]	1.61	0.687061
P41230	Lysine-specific demethylase 5C OS=Mus musculus GN=Kdm5c PE=2 SV=4 - [KDM5C_MOUSE]	1.6045	0.682124
Q9D483	DNA-directed RNA polymerase III subunit RPC3 OS=Mus musculus GN=Polr3c PE=2 SV=1 - [RPC3_MOUSE]	1.602	0.679874
Q99K90	TGF-beta-activated kinase 1 and MAP3K7-binding protein 2 OS=Mus musculus GN=Tab2 PE=1 SV=1 - [TAB2_MOUSE]	1.599	0.67717
Q91W61	F-box only protein 37 OS=Mus musculus GN=Fbxl15 PE=2 SV=2 - [FBX37_MOUSE]	1.598	0.676267
O08792	Transcription factor COE2 OS=Mus musculus GN=Ebf2 PE=1 SV=4 - [COE2_MOUSE]	1.597	0.675364
Q6PGG2	GEM-interacting protein OS=Mus musculus GN=Gmip PE=1 SV=1 - [GMIP_MOUSE]	1.5965	0.674913
Q9CQD4	Charged multivesicular body protein 1b-2 OS=Mus musculus GN=Chmp1b2 PE=2 SV=2 - [CH1B2_MOUSE]	1.596	0.674461
P23949	Zinc finger protein 36, C3H1 type-like 2 OS=Mus musculus GN=Zfp36l2 PE=2 SV=1 - [TISD_MOUSE]	1.593	0.671746
Q6PHQ8	N-alpha-acetyltransferase 35, NatC auxiliary subunit OS=Mus musculus GN=Naa35 PE=1 SV=1 - [NAA35_MOUSE]	1.5925	0.671293
Q9R0M6	Ras-related protein Rab-9A OS=Mus musculus GN=Rab9a PE=1 SV=1 - [RAB9A_MOUSE]	1.591	0.669934
Q80W00	Serine/threonine-protein phosphatase 1 regulatory subunit 10 OS=Mus musculus GN=Ppp1r10 PE=1 SV=1 - [PP1RA_MOUSE]	1.59	0.669027
Q7TMY7	Importin-8 OS=Mus musculus GN=Ipo8 PE=2 SV=2 - [IPO8_MOUSE]	1.5885	0.667665
Q8BG81	Polymerase delta-interacting protein 3 OS=Mus musculus GN=Poldip3 PE=2 SV=1 - [PDIP3_MOUSE]	1.5875	0.666757
Q8BVU0	Leucine-rich repeat and calponin homology domain-containing protein 3 OS=Mus musculus GN=Lrch3 PE=2 SV=2 - [LRCH3_MOUSE]	1.586	0.665393
P61406	Telomerase-binding protein EST1A OS=Mus musculus GN=Smg6 PE=2 SV=1 - [EST1A_MOUSE]	1.586	0.665393
Q03141	MAP/microtubule affinity-regulating kinase 3 OS=Mus musculus GN=Mark3 PE=1 SV=2 - [MARK3_MOUSE]	1.585	0.664483
Q8R0S1	Cyclic AMP-dependent transcription factor ATF-7 OS=Mus musculus GN=Atf7 PE=1 SV=1 - [ATF7_MOUSE]	1.583	0.662661
Q7TMX5	Protein SHQ1 homolog OS=Mus musculus GN=Shq1 PE=2 SV=2 - [SHQ1_MOUSE]	1.5815	0.661294
Q07797	Galectin-3-binding protein OS=Mus musculus GN=Lgals3bp PE=1 SV=1 - [LG3BP_MOUSE]	1.578	0.658097
Q7TSI1	Pleckstrin homology domain-containing family M member 1 OS=Mus musculus GN=Plekhm1 PE=1 SV=1 - [PKHM1_MOUSE]	1.578	0.658097
Q9EQC5	N-terminal kinase-like protein OS=Mus musculus GN=Scyl1 PE=1 SV=1 - [NTKL_MOUSE]	1.5775	0.65764
Q9Z1J3	Cysteine desulfurase, mitochondrial OS=Mus musculus GN=Nfs1 PE=2 SV=2 - [NFS1_MOUSE]	1.573	0.653519
Q62095	ATP-dependent RNA helicase DDX3Y OS=Mus musculus GN=Ddx3y PE=1 SV=2 - [DDX3Y_MOUSE]	1.572	0.652601
Q8K1E6	Alpha-ketoglutarate-dependent dioxygenase alkB homolog 3 OS=Mus musculus GN=Alkbh3 PE=1 SV=1 - [ALKB3_MOUSE]	1.569	0.649845
Q65Z40	Wings apart-like protein homolog OS=Mus musculus GN=Wapal PE=1 SV=1 - [WAPL_MOUSE]	1.5685	0.649386
Q8C033	Rho guanine nucleotide exchange factor 10 OS=Mus musculus GN=Arhgef10 PE=1 SV=2 - [ARHGA_MOUSE]	1.568	0.648926
Q8BGT6	MICAL-like protein 1 OS=Mus musculus GN=Micall1 PE=1 SV=2 - [MILK1_MOUSE]	1.567	0.648005
Q3THJ3	Probable RNA-binding protein EIF1AD OS=Mus musculus GN=Eif1ad PE=2 SV=2 - [EIF1A_MOUSE]	1.5665	0.647545
Q61292	Laminin subunit beta-2 OS=Mus musculus GN=Lamb2 PE=2 SV=1 - [LAMB2_MOUSE]	1.5625	0.643856
Q6DFV7	Nuclear receptor coactivator 7 OS=Mus musculus GN=Ncoa7 PE=2 SV=2 - [NCOA7_MOUSE]	1.561	0.642471
Q6P9Q4	FH1/FH2 domain-containing protein 1 OS=Mus musculus GN=Fhod1 PE=2 SV=3 - [FHOD1_MOUSE]	1.5595	0.641084
Q6Y5D8	Rho GTPase-activating protein 10 OS=Mus musculus GN=Arhgap10 PE=1 SV=2 - [RHG10_MOUSE]	1.557	0.638769
Q8CIM8	Integrator complex subunit 4 OS=Mus musculus GN=Ints4 PE=2 SV=1 - [INT4_MOUSE]	1.5555	0.637378
Q9ET26	RING finger protein 114 OS=Mus musculus GN=Rnf114 PE=2 SV=2 - [RN114_MOUSE]	1.554	0.635987
Q8C5D8	E3 SUMO-protein ligase PIAS2 OS=Mus musculus GN=Pias2 PE=1 SV=2 - [PIAS2_MOUSE]	1.554	0.635987
P57722	Poly(rC)-binding protein 3 OS=Mus musculus GN=Pcbp3 PE=2 SV=3 - [PCBP3_MOUSE]	1.5535	0.635522
Q91X58	AN1-type zinc finger protein 2B OS=Mus musculus GN=Zfand2b PE=1 SV=1 - [ZFN2B_MOUSE]	1.5515	0.633664
Q9Z0G0	PDZ domain-containing protein GIPC1 OS=Mus musculus GN=Gipc1 PE=1 SV=1 - [GIPC1_MOUSE]	1.549	0.631337
Q9D0R4	Probable ATP-dependent RNA helicase DDX56 OS=Mus musculus GN=Ddx56 PE=2 SV=1 - [DDX56_MOUSE]	1.5465	0.629007
Q8VE62	Polyadenylate-binding protein-interacting protein 1 OS=Mus musculus GN=Paip1 PE=2 SV=1 - [PAIP1_MOUSE]	1.545	0.627607
Q9CX80	Cytoglobin OS=Mus musculus GN=Cygb PE=2 SV=1 - [CYGB_MOUSE]	1.5445	0.62714
Q9JLN9	Serine/threonine-protein kinase mTOR OS=Mus musculus GN=Mtor PE=1 SV=2 - [MTOR_MOUSE]	1.543	0.625738
Q5DU37	Zinc finger FYVE domain-containing protein 26 OS=Mus musculus GN=Zfyve26 PE=2 SV=2 - [ZFY26_MOUSE]	1.543	0.625738
Q9Z160	Conserved oligomeric Golgi complex subunit 1 OS=Mus musculus GN=Cog1 PE=2 SV=3 - [COG1_MOUSE]	1.5405	0.623399
Q9EST4	Proteasome assembly chaperone 2 OS=Mus musculus GN=Psmg2 PE=2 SV=1 - [PSMG2_MOUSE]	1.5405	0.623399
O35242	Protein FAN OS=Mus musculus GN=Nsmaf PE=2 SV=1 - [FAN_MOUSE]	1.536	0.619178
Q9Z108	Double-stranded RNA-binding protein Staufen homolog 1 OS=Mus musculus GN=Stau1 PE=2 SV=1 - [STAU1_MOUSE]	1.5335	0.616828
Q9CYW4	Haloacid dehalogenase-like hydrolase domain-containing protein 3 OS=Mus musculus GN=Hdhd3 PE=2 SV=1 - [HDHD3_MOUSE]	1.526	0.609755
Q6PAL7	AT-hook DNA-binding motif-containing protein 1 OS=Mus musculus GN=Ahdc1 PE=1 SV=1 - [AHDC1_MOUSE]	1.5235	0.60739
P81269	Cyclic AMP-dependent transcription factor ATF-1 OS=Mus musculus GN=Atf1 PE=2 SV=1 - [ATF1_MOUSE]	1.523	0.606916
Q9DBS5	Kinesin light chain 4 OS=Mus musculus GN=Klc4 PE=1 SV=1 - [KLC4_MOUSE]	1.521	0.60502
Q7TNE3	Sperm-associated antigen 7 OS=Mus musculus GN=Spag7 PE=1 SV=1 - [SPAG7_MOUSE]	1.519	0.603122
Q8BFV2	PCI domain-containing protein 2 OS=Mus musculus GN=Pcid2 PE=2 SV=1 - [PCID2_MOUSE]	1.5185	0.602647
Q0P5W1	Vacuolar protein sorting-associated protein 8 homolog OS=Mus musculus GN=Vps8 PE=2 SV=1 - [VPS8_MOUSE]	1.518	0.602172
O35646	Calpain-6 OS=Mus musculus GN=Capn6 PE=2 SV=1 - [CAN6_MOUSE]	1.515	0.599318
A2AIV2	Protein virilizer homolog OS=Mus musculus GN=Kiaa1429 PE=1 SV=1 - [VIR_MOUSE]	1.513	0.597412
P02468	Laminin subunit gamma-1 OS=Mus musculus GN=Lamc1 PE=1 SV=2 - [LAMC1_MOUSE]	1.5125	0.596935
Q8BIW9	Chromosome transmission fidelity protein 18 homolog OS=Mus musculus GN=Chtf18 PE=2 SV=2 - [CTF18_MOUSE]	1.51	0.594549
Q9EQG9	Collagen type IV alpha-3-binding protein OS=Mus musculus GN=Col4a3bp PE=1 SV=1 - [C43BP_MOUSE]	1.51	0.594549
Q5U430	E3 ubiquitin-protein ligase UBR3 OS=Mus musculus GN=Ubr3 PE=1 SV=3 - [UBR3_MOUSE]	1.509	0.593593
A8C756	Thyroid adenoma-associated protein homolog OS=Mus musculus GN=Thada PE=2 SV=1 - [THADA_MOUSE]	1.505	0.589763
Q91ZS8	Double-stranded RNA-specific editase 1 OS=Mus musculus GN=Adarb1 PE=2 SV=1 - [RED1_MOUSE]	1.505	0.589763
Q62241	U1 small nuclear ribonucleoprotein C OS=Mus musculus GN=Snrpc PE=2 SV=1 - [RU1C_MOUSE]	1.5045	0.589284
Q9CR29	Coiled-coil domain-containing protein 43 OS=Mus musculus GN=Ccdc43 PE=1 SV=1 - [CCD43_MOUSE]	1.5035	0.588325
P49935	Cathepsin H OS=Mus musculus GN=Ctsh PE=2 SV=1 - [CATH_MOUSE]	1.5035	0.588325
Q8K2D3	Enhancer of mRNA-decapping protein 3 OS=Mus musculus GN=Edc3 PE=2 SV=1 - [EDC3_MOUSE]	1.5	0.584963
Q9WTU0	PHD finger protein 2 OS=Mus musculus GN=Phf2 PE=1 SV=2 - [PHF2_MOUSE]	1.499	0.584
Q8CCN5	Breast carcinoma-amplified sequence 3 homolog OS=Mus musculus GN=Bcas3 PE=1 SV=2 - [BCAS3_MOUSE]	1.496	0.58111
Q9Z1E3	NF-kappa-B inhibitor alpha OS=Mus musculus GN=Nfkbia PE=1 SV=2 - [IKBA_MOUSE]	1.4955	0.580628
Q9CPW7	Zinc finger matrin-type protein 2 OS=Mus musculus GN=Zmat2 PE=2 SV=1 - [ZMAT2_MOUSE]	1.493	0.578214
Q9QYI3	DnaJ homolog subfamily C member 7 OS=Mus musculus GN=Dnajc7 PE=1 SV=2 - [DNJC7_MOUSE]	1.492	0.577248
Q8C5P5	5'-nucleotidase domain-containing protein 1 OS=Mus musculus GN=Nt5dc1 PE=2 SV=2 - [NT5D1_MOUSE]	1.489	0.574344
Q8C570	mRNA export factor OS=Mus musculus GN=Rae1 PE=1 SV=1 - [RAE1L_MOUSE]	1.4835	0.569005
O89051	Integral membrane protein 2B OS=Mus musculus GN=Itm2b PE=2 SV=1 - [ITM2B_MOUSE]	1.481	0.566572
Q3UMG5	Leucine-rich repeat and calponin homology domain-containing protein 2 OS=Mus musculus GN=Lrch2 PE=2 SV=2 - [LRCH2_MOUSE]	1.481	0.566572
Q91YU8	Suppressor of SWI4 1 homolog OS=Mus musculus GN=Ppan PE=2 SV=1 - [SSF1_MOUSE]	1.48	0.565597
O54825	Bystin OS=Mus musculus GN=Bysl PE=1 SV=3 - [BYST_MOUSE]	1.4775	0.563158
Q60790	Ras GTPase-activating protein 3 OS=Mus musculus GN=Rasa3 PE=1 SV=1 - [RASA3_MOUSE]	1.4765	0.562181
P15379	CD44 antigen OS=Mus musculus GN=Cd44 PE=1 SV=3 - [CD44_MOUSE]	1.476	0.561693
Q8R3L2	Transcription factor 25 OS=Mus musculus GN=Tcf25 PE=1 SV=2 - [TCF25_MOUSE]	1.474	0.559737
Q91YR5	Methyltransferase-like protein 13 OS=Mus musculus GN=Mettl13 PE=1 SV=1 - [MTL13_MOUSE]	1.472	0.557778
Q8C078	Calcium/calmodulin-dependent protein kinase kinase 2 OS=Mus musculus GN=Camkk2 PE=1 SV=2 - [KKCC2_MOUSE]	1.471	0.556797
Q99JT9	1,2-dihydroxy-3-keto-5-methylthiopentene dioxygenase OS=Mus musculus GN=Adi1 PE=1 SV=1 - [MTND_MOUSE]	1.47	0.555816
Q78PG9	Coiled-coil domain-containing protein 25 OS=Mus musculus GN=Ccdc25 PE=1 SV=1 - [CCD25_MOUSE]	1.47	0.555816
Q8BM39	Pre-mRNA-splicing factor 18 OS=Mus musculus GN=Prpf18 PE=1 SV=1 - [PRP18_MOUSE]	1.468	0.553852
Q04690	Neurofibromin OS=Mus musculus GN=Nf1 PE=1 SV=1 - [NF1_MOUSE]	1.4635	0.549423
Q8K3A9	7SK snRNA methylphosphate capping enzyme OS=Mus musculus GN=Mepce PE=1 SV=2 - [MEPCE_MOUSE]	1.463	0.54893
Q5U5M8	Biogenesis of lysosome-related organelles complex 1 subunit 3 OS=Mus musculus GN=Bloc1s3 PE=1 SV=1 - [BL1S3_MOUSE]	1.459	0.54498
Q6P2B1	Transportin-3 OS=Mus musculus GN=Tnpo3 PE=1 SV=1 - [TNPO3_MOUSE]	1.4585	0.544485
Q9D142	Uridine diphosphate glucose pyrophosphatase OS=Mus musculus GN=Nudt14 PE=2 SV=1 - [NUD14_MOUSE]	1.4575	0.543496
Q91ZX7	Prolow-density lipoprotein receptor-related protein 1 OS=Mus musculus GN=Lrp1 PE=1 SV=1 - [LRP1_MOUSE]	1.4555	0.541515
Q924Z6	Exportin-6 OS=Mus musculus GN=Xpo6 PE=2 SV=2 - [XPO6_MOUSE]	1.4555	0.541515
Q8CI70	Leucine-rich repeat-containing protein 20 OS=Mus musculus GN=Lrrc20 PE=2 SV=1 - [LRC20_MOUSE]	1.454	0.540027
Q9DBQ7	Protein-associating with the carboxyl-terminal domain of ezrin OS=Mus musculus GN=Scyl3 PE=1 SV=3 - [PACE1_MOUSE]	1.452	0.538041
Q9WVF7	DNA polymerase epsilon catalytic subunit A OS=Mus musculus GN=Pole PE=2 SV=2 - [DPOE1_MOUSE]	1.451	0.537048
Q0VGY8	Protein TANC1 OS=Mus musculus GN=Tanc1 PE=1 SV=2 - [TANC1_MOUSE]	1.4475	0.533563
Q8K0P3	TLD domain-containing protein KIAA1609 OS=Mus musculus GN=Kiaa1609 PE=2 SV=1 - [K1609_MOUSE]	1.447	0.533065
Q6ZQ88	Lysine-specific histone demethylase 1A OS=Mus musculus GN=Kdm1a PE=1 SV=2 - [KDM1A_MOUSE]	1.4455	0.531569
O88939	Zinc finger and BTB domain-containing protein 7A OS=Mus musculus GN=Zbtb7a PE=1 SV=2 - [ZBT7A_MOUSE]	1.4455	0.531569
Q8R409	Protein HEXIM1 OS=Mus musculus GN=Hexim1 PE=1 SV=1 - [HEXI1_MOUSE]	1.444	0.530071
Q921L5	Conserved oligomeric Golgi complex subunit 2 OS=Mus musculus GN=Cog2 PE=2 SV=1 - [COG2_MOUSE]	1.4435	0.529571
Q8R3U1	Group XVI phospholipase A2 OS=Mus musculus GN=Pla2g16 PE=1 SV=2 - [PAG16_MOUSE]	1.442	0.528071
Q80TY5	Vacuolar protein sorting-associated protein 13B OS=Mus musculus GN=Vps13b PE=1 SV=2 - [VP13B_MOUSE]	1.441	0.52707
Q8R2U6	Diphosphoinositol polyphosphate phosphohydrolase 2 OS=Mus musculus GN=Nudt4 PE=1 SV=1 - [NUDT4_MOUSE]	1.4375	0.523562
Q99LJ0	CTTNBP2 N-terminal-like protein OS=Mus musculus GN=Cttnbp2nl PE=1 SV=1 - [CT2NL_MOUSE]	1.437	0.52306
Q8K2A1	PTB domain-containing engulfment adapter protein 1 OS=Mus musculus GN=Gulp1 PE=1 SV=1 - [GULP1_MOUSE]	1.436	0.522056
Q8VEK3	Heterogeneous nuclear ribonucleoprotein U OS=Mus musculus GN=Hnrnpu PE=1 SV=1 - [HNRPU_MOUSE]	1.4355	0.521553
Q8CJF7	Protein ELYS OS=Mus musculus GN=Ahctf1 PE=1 SV=1 - [ELYS_MOUSE]	1.4355	0.521553
Q8VEH3	ADP-ribosylation factor-like protein 8A OS=Mus musculus GN=Arl8a PE=2 SV=1 - [ARL8A_MOUSE]	1.433	0.519039
Q69ZA1	Cyclin-dependent kinase 13 OS=Mus musculus GN=Cdk13 PE=1 SV=2 - [CDK13_MOUSE]	1.433	0.519039
Q8BJL0	SWI/SNF-related matrix-associated actin-dependent regulator of chromatin subfamily A-like protein 1 OS=Mus musculus GN=Smarcal1 PE=2 SV=1 - [SMAL1_MOUSE]	1.433	0.519039
P98078	Disabled homolog 2 OS=Mus musculus GN=Dab2 PE=1 SV=2 - [DAB2_MOUSE]	1.432	0.518031
P13705	DNA mismatch repair protein Msh3 OS=Mus musculus GN=Msh3 PE=2 SV=3 - [MSH3_MOUSE]	1.432	0.518031
P47809	Dual specificity mitogen-activated protein kinase kinase 4 OS=Mus musculus GN=Map2k4 PE=1 SV=2 - [MP2K4_MOUSE]	1.429	0.515006
Q62433	Protein NDRG1 OS=Mus musculus GN=Ndrg1 PE=1 SV=1 - [NDRG1_MOUSE]	1.428	0.513996
Q8BTS4	Nuclear pore complex protein Nup54 OS=Mus musculus GN=Nup54 PE=1 SV=1 - [NUP54_MOUSE]	1.427	0.512985
O89032	SH3 and PX domain-containing protein 2A OS=Mus musculus GN=Sh3pxd2a PE=1 SV=1 - [SPD2A_MOUSE]	1.426	0.511974
P61087	Ubiquitin-conjugating enzyme E2 K OS=Mus musculus GN=Ube2k PE=1 SV=3 - [UBE2K_MOUSE]	1.424	0.509949
P09528	Ferritin heavy chain OS=Mus musculus GN=Fth1 PE=1 SV=2 - [FRIH_MOUSE]	1.423	0.508936
P56371	Ras-related protein Rab-4A OS=Mus musculus GN=Rab4a PE=1 SV=1 - [RAB4A_MOUSE]	1.423	0.508936
Q9Z207	Protein diaphanous homolog 3 OS=Mus musculus GN=Diaph3 PE=2 SV=1 - [DIAP3_MOUSE]	1.422	0.507921
Q52KI8	Serine/arginine repetitive matrix protein 1 OS=Mus musculus GN=Srrm1 PE=1 SV=1 - [SRRM1_MOUSE]	1.422	0.507921
Q9ESJ0	Exportin-4 OS=Mus musculus GN=Xpo4 PE=1 SV=1 - [XPO4_MOUSE]	1.421	0.506907
Q05BC3	Echinoderm microtubule-associated protein-like 1 OS=Mus musculus GN=Eml1 PE=2 SV=1 - [EMAL1_MOUSE]	1.4205	0.506399
Q99J83	Autophagy protein 5 OS=Mus musculus GN=Atg5 PE=1 SV=1 - [ATG5_MOUSE]	1.4195	0.505383
O09159	Lysosomal alpha-mannosidase OS=Mus musculus GN=Man2b1 PE=2 SV=3 - [MA2B1_MOUSE]	1.419	0.504875
Q9CQY1	Ubiquitin-like protein ATG12 OS=Mus musculus GN=Atg12 PE=1 SV=1 - [ATG12_MOUSE]	1.419	0.504875
O70481	E3 ubiquitin-protein ligase UBR1 OS=Mus musculus GN=Ubr1 PE=1 SV=1 - [UBR1_MOUSE]	1.4185	0.504366
Q8JZV9	3-hydroxybutyrate dehydrogenase type 2 OS=Mus musculus GN=Bdh2 PE=1 SV=1 - [BDH2_MOUSE]	1.417	0.50284
Q9CZ62	Centrosomal protein of 97 kDa OS=Mus musculus GN=Cep97 PE=2 SV=1 - [CEP97_MOUSE]	1.417	0.50284
Q9DCL8	Protein phosphatase inhibitor 2 OS=Mus musculus GN=Ppp1r2 PE=1 SV=3 - [IPP2_MOUSE]	1.4135	0.499272
Q6P4S8	Integrator complex subunit 1 OS=Mus musculus GN=Ints1 PE=1 SV=2 - [INT1_MOUSE]	1.413	0.498761
Q91V09	WD repeat-containing protein 13 OS=Mus musculus GN=Wdr13 PE=1 SV=1 - [WDR13_MOUSE]	1.413	0.498761
Q9ESW4	Acylglycerol kinase, mitochondrial OS=Mus musculus GN=Agk PE=1 SV=1 - [AGK_MOUSE]	1.412	0.49774
Q8C9S4	Uncharacterized protein C10orf118 homolog OS=Mus musculus GN=Otg1 PE=2 SV=2 - [CJ118_MOUSE]	1.4115	0.497229
Q8K183	Pyridoxal kinase OS=Mus musculus GN=Pdxk PE=1 SV=1 - [PDXK_MOUSE]	1.411	0.496718
Q924H7	WW domain-containing adapter protein with coiled-coil OS=Mus musculus GN=Wac PE=1 SV=2 - [WAC_MOUSE]	1.41	0.495695
P10755	Zinc finger protein 14 OS=Mus musculus GN=Zfp14 PE=2 SV=2 - [ZFP14_MOUSE]	1.408	0.493647
Q6NVF4	DNA helicase B OS=Mus musculus GN=Helb PE=1 SV=1 - [HELB_MOUSE]	1.4075	0.493135
P62843	40S ribosomal protein S15 OS=Mus musculus GN=Rps15 PE=2 SV=2 - [RS15_MOUSE]	1.406	0.491597
Q02788	Collagen alpha-2(VI) chain OS=Mus musculus GN=Col6a2 PE=2 SV=3 - [CO6A2_MOUSE]	1.406	0.491597
Q9CZJ2	Heat shock 70 kDa protein 12B OS=Mus musculus GN=Hspa12b PE=1 SV=1 - [HS12B_MOUSE]	1.4055	0.491083
Q6NXI6	Regulation of nuclear pre-mRNA domain-containing protein 2 OS=Mus musculus GN=Rprd2 PE=1 SV=1 - [RPRD2_MOUSE]	1.405	0.49057
O08800	Serpin B8 OS=Mus musculus GN=Serpinb8 PE=2 SV=2 - [SPB8_MOUSE]	1.4035	0.489029
Q60722	Transcription factor 4 OS=Mus musculus GN=Tcf4 PE=1 SV=1 - [ITF2_MOUSE]	1.403	0.488515
Q8C0L6	Peroxisomal N(1)-acetyl-spermine/spermidine oxidase OS=Mus musculus GN=Paox PE=1 SV=3 - [PAOX_MOUSE]	1.4	0.485427
Q9R0D8	WD repeat-containing protein 54 OS=Mus musculus GN=Wdr54 PE=2 SV=1 - [WDR54_MOUSE]	1.3995	0.484911
Q7TMR0	Lysosomal Pro-X carboxypeptidase OS=Mus musculus GN=Prcp PE=2 SV=2 - [PCP_MOUSE]	1.397	0.482332
Q64449	C-type mannose receptor 2 OS=Mus musculus GN=Mrc2 PE=1 SV=2 - [MRC2_MOUSE]	1.396	0.481299
Q3UMC0	Spermatogenesis-associated protein 5 OS=Mus musculus GN=Spata5 PE=2 SV=2 - [SPAT5_MOUSE]	1.396	0.481299
P70255	Nuclear factor 1 C-type OS=Mus musculus GN=Nfic PE=1 SV=1 - [NFIC_MOUSE]	1.3955	0.480782
Q61554	Fibrillin-1 OS=Mus musculus GN=Fbn1 PE=1 SV=1 - [FBN1_MOUSE]	1.3955	0.480782
Q8BWD8	Cyclin-dependent kinase 19 OS=Mus musculus GN=Cdk19 PE=2 SV=1 - [CDK19_MOUSE]	1.394	0.479231
P53690	Matrix metalloproteinase-14 OS=Mus musculus GN=Mmp14 PE=2 SV=2 - [MMP14_MOUSE]	1.39	0.475085
Q99P91	Transmembrane glycoprotein NMB OS=Mus musculus GN=Gpnmb PE=1 SV=1 - [GPNMB_MOUSE]	1.39	0.475085
Q7TPQ3	E3 ubiquitin-protein ligase SHPRH OS=Mus musculus GN=Shprh PE=1 SV=1 - [SHPRH_MOUSE]	1.39	0.475085
O88888	Amyloid beta A4 precursor protein-binding family A member 3 OS=Mus musculus GN=Apba3 PE=1 SV=1 - [APBA3_MOUSE]	1.3875	0.472488
Q60823	RAC-beta serine/threonine-protein kinase OS=Mus musculus GN=Akt2 PE=2 SV=1 - [AKT2_MOUSE]	1.3865	0.471448
Q6PF93	Phosphatidylinositol 3-kinase catalytic subunit type 3 OS=Mus musculus GN=Pik3c3 PE=1 SV=1 - [PK3C3_MOUSE]	1.386	0.470927
O35604	Niemann-Pick C1 protein OS=Mus musculus GN=Npc1 PE=1 SV=1 - [NPC1_MOUSE]	1.3845	0.469365
Q9CQ49	Nuclear cap-binding protein subunit 2 OS=Mus musculus GN=Ncbp2 PE=1 SV=1 - [NCBP2_MOUSE]	1.383	0.467801
Q80U38	Protein KHNYN OS=Mus musculus GN=Khnyn PE=2 SV=2 - [KHNYN_MOUSE]	1.383	0.467801
Q8R1F0	Leydig cell tumor 10 kDa protein homolog OS=Mus musculus GN=D8Ertd738e PE=2 SV=1 - [L10K_MOUSE]	1.381	0.465713
P97355	Spermine synthase OS=Mus musculus GN=Sms PE=1 SV=1 - [SPSY_MOUSE]	1.3805	0.465191
Q80UP5	Ankyrin repeat domain-containing protein 13A OS=Mus musculus GN=Ankrd13a PE=1 SV=2 - [AN13A_MOUSE]	1.378	0.462576
Q62167	ATP-dependent RNA helicase DDX3X OS=Mus musculus GN=Ddx3x PE=1 SV=3 - [DDX3X_MOUSE]	1.375	0.459432
Q6IR34	G-protein-signaling modulator 1 OS=Mus musculus GN=Gpsm1 PE=1 SV=3 - [GPSM1_MOUSE]	1.3735	0.457857
Q99PL6	UBX domain-containing protein 6 OS=Mus musculus GN=Ubxn6 PE=1 SV=1 - [UBXN6_MOUSE]	1.373	0.457332
Q80U56	Late secretory pathway protein AVL9 homolog OS=Mus musculus GN=Avl9 PE=2 SV=2 - [AVL9_MOUSE]	1.3725	0.456806
Q9CWR0	Rho guanine nucleotide exchange factor 25 OS=Mus musculus GN=Arhgef25 PE=1 SV=1 - [ARHGP_MOUSE]	1.3725	0.456806
Q8BHD7	Regulator of differentiation 1 OS=Mus musculus GN=Rod1 PE=2 SV=1 - [ROD1_MOUSE]	1.372	0.45628
Q61656	Probable ATP-dependent RNA helicase DDX5 OS=Mus musculus GN=Ddx5 PE=1 SV=1 - [DDX5_MOUSE]	1.37	0.454176
Q925J9	Mediator of RNA polymerase II transcription subunit 1 OS=Mus musculus GN=Med1 PE=1 SV=2 - [MED1_MOUSE]	1.37	0.454176
Q9CRB6	Tubulin polymerization-promoting protein family member 3 OS=Mus musculus GN=Tppp3 PE=1 SV=1 - [TPPP3_MOUSE]	1.368	0.452068
Q68FH4	N-acetylgalactosamine kinase OS=Mus musculus GN=Galk2 PE=1 SV=1 - [GALK2_MOUSE]	1.3675	0.451541
Q9ESV0	ATP-dependent RNA helicase DDX24 OS=Mus musculus GN=Ddx24 PE=1 SV=1 - [DDX24_MOUSE]	1.3675	0.451541
P84084	ADP-ribosylation factor 5 OS=Mus musculus GN=Arf5 PE=2 SV=2 - [ARF5_MOUSE]	1.367	0.451013
Q9CY97	RNA polymerase II subunit A C-terminal domain phosphatase SSU72 OS=Mus musculus GN=Ssu72 PE=2 SV=1 - [SSU72_MOUSE]	1.367	0.451013
Q5PRF0	HEAT repeat-containing protein 5A OS=Mus musculus GN=Heatr5a PE=2 SV=1 - [HTR5A_MOUSE]	1.366	0.449957
P62849	40S ribosomal protein S24 OS=Mus musculus GN=Rps24 PE=1 SV=1 - [RS24_MOUSE]	1.3655	0.449429
P62257	Ubiquitin-conjugating enzyme E2 H OS=Mus musculus GN=Ube2h PE=2 SV=1 - [UBE2H_MOUSE]	1.365	0.448901
Q8R4K2	Interleukin-1 receptor-associated kinase 4 OS=Mus musculus GN=Irak4 PE=1 SV=1 - [IRAK4_MOUSE]	1.364	0.447844
Q61211	Eukaryotic translation initiation factor 2D OS=Mus musculus GN=Eif2d PE=2 SV=3 - [EIF2D_MOUSE]	1.363	0.446786
Q6QI06	Rapamycin-insensitive companion of mTOR OS=Mus musculus GN=Rictor PE=1 SV=1 - [RICTR_MOUSE]	1.363	0.446786
Q8K2Z2	Pre-mRNA-processing factor 39 OS=Mus musculus GN=Prpf39 PE=2 SV=3 - [PRP39_MOUSE]	1.3625	0.446256
Q8CHT3	Integrator complex subunit 5 OS=Mus musculus GN=Ints5 PE=2 SV=1 - [INT5_MOUSE]	1.361	0.444667
Q8BH15	CCR4-NOT transcription complex subunit 10 OS=Mus musculus GN=Cnot10 PE=2 SV=1 - [CNOTA_MOUSE]	1.36	0.443607
P51569	Alpha-galactosidase A OS=Mus musculus GN=Gla PE=1 SV=1 - [AGAL_MOUSE]	1.3575	0.440952
Q04841	DNA-3-methyladenine glycosylase OS=Mus musculus GN=Mpg PE=2 SV=2 - [3MG_MOUSE]	1.3575	0.440952
Q6PE54	Probable ATP-dependent RNA helicase DHX40 OS=Mus musculus GN=Dhx40 PE=2 SV=1 - [DHX40_MOUSE]	1.357	0.440421
Q9WU63	Heme-binding protein 2 OS=Mus musculus GN=Hebp2 PE=2 SV=1 - [HEBP2_MOUSE]	1.3555	0.438825
Q9CQC6	Basic leucine zipper and W2 domain-containing protein 1 OS=Mus musculus GN=Bzw1 PE=1 SV=1 - [BZW1_MOUSE]	1.3555	0.438825
A2A4P0	ATP-dependent RNA helicase DHX8 OS=Mus musculus GN=Dhx8 PE=2 SV=1 - [DHX8_MOUSE]	1.355	0.438293
O55229	Choline/ethanolamine kinase OS=Mus musculus GN=Chkb PE=1 SV=3 - [CHKB_MOUSE]	1.3545	0.43776
Q60760	Growth factor receptor-bound protein 10 OS=Mus musculus GN=Grb10 PE=1 SV=2 - [GRB10_MOUSE]	1.353	0.436162
Q9WUK4	Replication factor C subunit 2 OS=Mus musculus GN=Rfc2 PE=2 SV=1 - [RFC2_MOUSE]	1.3515	0.434562
Q9EPN1	Neurobeachin OS=Mus musculus GN=Nbea PE=1 SV=1 - [NBEA_MOUSE]	1.3515	0.434562
Q6P8J2	Diamine acetyltransferase 2 OS=Mus musculus GN=Sat2 PE=2 SV=1 - [SAT2_MOUSE]	1.351	0.434028
Q8BWG8	Beta-arrestin-1 OS=Mus musculus GN=Arrb1 PE=1 SV=1 - [ARRB1_MOUSE]	1.35	0.432959
Q3U7U3	F-box only protein 7 OS=Mus musculus GN=Fbxo7 PE=2 SV=1 - [FBX7_MOUSE]	1.349	0.43189
Q8R1N4	NudC domain-containing protein 3 OS=Mus musculus GN=Nudcd3 PE=2 SV=3 - [NUDC3_MOUSE]	1.349	0.43189
Q8CCS6	Polyadenylate-binding protein 2 OS=Mus musculus GN=Pabpn1 PE=2 SV=3 - [PABP2_MOUSE]	1.3485	0.431356
P58501	GC-rich sequence DNA-binding factor 1 OS=Mus musculus GN=Gcfc1 PE=1 SV=2 - [GCFC1_MOUSE]	1.348	0.43082
Q9EP53	Hamartin OS=Mus musculus GN=Tsc1 PE=1 SV=1 - [TSC1_MOUSE]	1.348	0.43082
Q9D2N9	Vacuolar protein sorting-associated protein 33A OS=Mus musculus GN=Vps33a PE=2 SV=1 - [VP33A_MOUSE]	1.3465	0.429214
P28658	Ataxin-10 OS=Mus musculus GN=Atxn10 PE=1 SV=2 - [ATX10_MOUSE]	1.346	0.428678
O70305	Ataxin-2 OS=Mus musculus GN=Atxn2 PE=1 SV=1 - [ATX2_MOUSE]	1.3455	0.428142
Q8C176	Transcription initiation factor TFIID subunit 2 OS=Mus musculus GN=Taf2 PE=2 SV=2 - [TAF2_MOUSE]	1.3455	0.428142
Q60960	Importin subunit alpha-1 OS=Mus musculus GN=Kpna1 PE=1 SV=2 - [IMA1_MOUSE]	1.345	0.427606
Q8BKT8	HAUS augmin-like complex subunit 7 OS=Mus musculus GN=Haus7 PE=1 SV=2 - [HAUS7_MOUSE]	1.344	0.426533
Q9D6K7	Tetratricopeptide repeat protein 33 OS=Mus musculus GN=Ttc33 PE=2 SV=1 - [TTC33_MOUSE]	1.343	0.425459
Q921I2	Kelch domain-containing protein 4 OS=Mus musculus GN=Klhdc4 PE=1 SV=2 - [KLDC4_MOUSE]	1.342	0.424385
Q8VHN8	Protein syndesmos OS=Mus musculus GN=Nudt16l1 PE=1 SV=2 - [SDOS_MOUSE]	1.3415	0.423847
Q9D844	DnaJ homolog subfamily C member 4 OS=Mus musculus GN=Dnajc4 PE=2 SV=2 - [DNJC4_MOUSE]	1.341	0.423309
Q8BMG7	Rab3 GTPase-activating protein non-catalytic subunit OS=Mus musculus GN=Rab3gap2 PE=1 SV=2 - [RBGPR_MOUSE]	1.34	0.422233
Q8R307	Vacuolar protein sorting-associated protein 18 homolog OS=Mus musculus GN=Vps18 PE=1 SV=2 - [VPS18_MOUSE]	1.34	0.422233
P11438	Lysosome-associated membrane glycoprotein 1 OS=Mus musculus GN=Lamp1 PE=1 SV=2 - [LAMP1_MOUSE]	1.3395	0.421695
Q99M87	DnaJ homolog subfamily A member 3, mitochondrial OS=Mus musculus GN=Dnaja3 PE=1 SV=1 - [DNJA3_MOUSE]	1.339	0.421156
Q80U78	Pumilio homolog 1 OS=Mus musculus GN=Pum1 PE=1 SV=2 - [PUM1_MOUSE]	1.338	0.420078
Q8JZK9	Hydroxymethylglutaryl-CoA synthase, cytoplasmic OS=Mus musculus GN=Hmgcs1 PE=1 SV=1 - [HMCS1_MOUSE]	1.3365	0.41846
Q5XG71	Small subunit processome component 20 homolog OS=Mus musculus GN=Utp20 PE=2 SV=2 - [UTP20_MOUSE]	1.336	0.41792
Q80YR5	Scaffold attachment factor B2 OS=Mus musculus GN=Safb2 PE=1 SV=2 - [SAFB2_MOUSE]	1.3355	0.41738
P18242	Cathepsin D OS=Mus musculus GN=Ctsd PE=1 SV=1 - [CATD_MOUSE]	1.3345	0.416299
P55194	SH3 domain-binding protein 1 OS=Mus musculus GN=Sh3bp1 PE=1 SV=1 - [3BP1_MOUSE]	1.3335	0.415218
Q7TS68	Putative methyltransferase NSUN6 OS=Mus musculus GN=Nsun6 PE=2 SV=2 - [NSUN6_MOUSE]	1.331	0.412511
P60824	Cold-inducible RNA-binding protein OS=Mus musculus GN=Cirbp PE=1 SV=1 - [CIRBP_MOUSE]	1.33	0.411426
O35479	Heterogeneous nuclear ribonucleoprotein G OS=Mus musculus GN=Rbmx PE=1 SV=1 - [HNRPG_MOUSE]	1.33	0.411426
Q6P4T0	Autophagy-related protein 2 homolog A OS=Mus musculus GN=Atg2a PE=1 SV=2 - [ATG2A_MOUSE]	1.33	0.411426
P63001	Ras-related C3 botulinum toxin substrate 1 OS=Mus musculus GN=Rac1 PE=1 SV=1 - [RAC1_MOUSE]	1.3275	0.408712
Q5F2E7	Nuclear fragile X mental retardation-interacting protein 2 OS=Mus musculus GN=Nufip2 PE=1 SV=1 - [NUFP2_MOUSE]	1.3275	0.408712
Q63932	Dual specificity mitogen-activated protein kinase kinase 2 OS=Mus musculus GN=Map2k2 PE=1 SV=1 - [MP2K2_MOUSE]	1.3265	0.407625
P48453	Serine/threonine-protein phosphatase 2B catalytic subunit beta isoform OS=Mus musculus GN=Ppp3cb PE=2 SV=2 - [PP2BB_MOUSE]	1.326	0.407081
P97386	DNA ligase 3 OS=Mus musculus GN=Lig3 PE=1 SV=1 - [DNLI3_MOUSE]	1.326	0.407081
O35071	Kinesin-like protein KIF1C OS=Mus musculus GN=Kif1c PE=1 SV=2 - [KIF1C_MOUSE]	1.325	0.405992
Q3UUG6	TBC1 domain family member 24 OS=Mus musculus GN=Tbc1d24 PE=2 SV=2 - [TBC24_MOUSE]	1.324	0.404903
Q9D7S7	60S ribosomal protein L22-like 1 OS=Mus musculus GN=Rpl22l1 PE=1 SV=1 - [RL22L_MOUSE]	1.3235	0.404358
Q6ZQ73	Cullin-associated NEDD8-dissociated protein 2 OS=Mus musculus GN=Cand2 PE=1 SV=2 - [CAND2_MOUSE]	1.323	0.403813
Q9D0P8	Intraflagellar transport protein 27 homolog OS=Mus musculus GN=Ift27 PE=1 SV=1 - [IFT27_MOUSE]	1.323	0.403813
O70566	Protein diaphanous homolog 2 OS=Mus musculus GN=Diaph2 PE=1 SV=2 - [DIAP2_MOUSE]	1.323	0.403813
Q9CQI9	Mediator of RNA polymerase II transcription subunit 30 OS=Mus musculus GN=Med30 PE=1 SV=1 - [MED30_MOUSE]	1.323	0.403813
Q9CWE0	Protein FAM54B OS=Mus musculus GN=Fam54b PE=1 SV=1 - [FA54B_MOUSE]	1.323	0.403813
P97789	5'-3' exoribonuclease 1 OS=Mus musculus GN=Xrn1 PE=1 SV=1 - [XRN1_MOUSE]	1.3225	0.403268
Q9WV60	Glycogen synthase kinase-3 beta OS=Mus musculus GN=Gsk3b PE=1 SV=2 - [GSK3B_MOUSE]	1.3205	0.401084
Q8BIA4	F-box/WD repeat-containing protein 8 OS=Mus musculus GN=Fbxw8 PE=1 SV=2 - [FBXW8_MOUSE]	1.3205	0.401084
O88508	DNA (cytosine-5)-methyltransferase 3A OS=Mus musculus GN=Dnmt3a PE=1 SV=2 - [DNM3A_MOUSE]	1.3205	0.401084
P97313	DNA-dependent protein kinase catalytic subunit OS=Mus musculus GN=Prkdc PE=1 SV=2 - [PRKDC_MOUSE]	1.3195	0.399991
O89017	Legumain OS=Mus musculus GN=Lgmn PE=1 SV=1 - [LGMN_MOUSE]	1.3185	0.398898
Q8CGB6	Tensin-like C1 domain-containing phosphatase OS=Mus musculus GN=Tenc1 PE=1 SV=1 - [TENC1_MOUSE]	1.318	0.39835
Q9DC40	Telomere length regulation protein TEL2 homolog OS=Mus musculus GN=Telo2 PE=1 SV=2 - [TELO2_MOUSE]	1.318	0.39835
Q9QXA1	Cysteine and histidine-rich protein 1 OS=Mus musculus GN=Cyhr1 PE=1 SV=1 - [CYHR1_MOUSE]	1.3165	0.396708
Q8BWR4	Ubiquitin carboxyl-terminal hydrolase 40 OS=Mus musculus GN=Usp40 PE=1 SV=2 - [UBP40_MOUSE]	1.316	0.396159
Q9CPR4	60S ribosomal protein L17 OS=Mus musculus GN=Rpl17 PE=2 SV=3 - [RL17_MOUSE]	1.3145	0.394514
Q8R3N6	THO complex subunit 1 OS=Mus musculus GN=Thoc1 PE=1 SV=1 - [THOC1_MOUSE]	1.3145	0.394514
Q9CPW9	Methionine aminopeptidase 1D, mitochondrial OS=Mus musculus GN=Metap1d PE=2 SV=1 - [AMP1D_MOUSE]	1.314	0.393965
Q8VE09	Tetratricopeptide repeat protein 39C OS=Mus musculus GN=Ttc39c PE=2 SV=2 - [TT39C_MOUSE]	1.3135	0.393416
Q497V5	S1 RNA-binding domain-containing protein 1 OS=Mus musculus GN=Srbd1 PE=1 SV=2 - [SRBD1_MOUSE]	1.313	0.392867
O88456	Calpain small subunit 1 OS=Mus musculus GN=Capns1 PE=2 SV=1 - [CPNS1_MOUSE]	1.313	0.392867
Q80XJ3	Tetratricopeptide repeat protein 28 OS=Mus musculus GN=Ttc28 PE=2 SV=2 - [TTC28_MOUSE]	1.311	0.390668
Q922Q9	Chitinase domain-containing protein 1 OS=Mus musculus GN=Chid1 PE=2 SV=1 - [CHID1_MOUSE]	1.311	0.390668
Q6A009	E3 ubiquitin-protein ligase listerin OS=Mus musculus GN=Ltn1 PE=1 SV=2 - [LTN1_MOUSE]	1.3105	0.390117
Q3UQN2	FCH domain only protein 2 OS=Mus musculus GN=Fcho2 PE=1 SV=1 - [FCHO2_MOUSE]	1.31	0.389567
P30051	Transcriptional enhancer factor TEF-1 OS=Mus musculus GN=Tead1 PE=2 SV=2 - [TEAD1_MOUSE]	1.3085	0.387914
Q99K01	Pyridoxal-dependent decarboxylase domain-containing protein 1 OS=Mus musculus GN=Pdxdc1 PE=1 SV=2 - [PDXD1_MOUSE]	1.308	0.387363
Q9CWR8	DNA (cytosine-5)-methyltransferase 3-like OS=Mus musculus GN=Dnmt3l PE=1 SV=1 - [DNM3L_MOUSE]	1.3075	0.386811
Q8CHY3	Dymeclin OS=Mus musculus GN=Dym PE=2 SV=1 - [DYM_MOUSE]	1.307	0.386259
Q61210	Rho guanine nucleotide exchange factor 1 OS=Mus musculus GN=Arhgef1 PE=1 SV=2 - [ARHG1_MOUSE]	1.305	0.38405
Q9JIK5	Nucleolar RNA helicase 2 OS=Mus musculus GN=Ddx21 PE=1 SV=2 - [DDX21_MOUSE]	1.3035	0.382391
Q8CI71	Coiled-coil domain-containing protein 132 OS=Mus musculus GN=Ccdc132 PE=1 SV=2 - [CC132_MOUSE]	1.3025	0.381283
Q8K0T2	Cytoplasmic dynein 2 light intermediate chain 1 OS=Mus musculus GN=Dync2li1 PE=1 SV=1 - [DC2L1_MOUSE]	1.3025	0.381283
Q8R001	Microtubule-associated protein RP/EB family member 2 OS=Mus musculus GN=Mapre2 PE=1 SV=1 - [MARE2_MOUSE]	1.302	0.380729
P62748	Hippocalcin-like protein 1 OS=Mus musculus GN=Hpcal1 PE=2 SV=2 - [HPCL1_MOUSE]	1.302	0.380729
Q8VD75	Huntingtin-interacting protein 1 OS=Mus musculus GN=Hip1 PE=1 SV=2 - [HIP1_MOUSE]	1.302	0.380729
P17183	Gamma-enolase OS=Mus musculus GN=Eno2 PE=1 SV=2 - [ENOG_MOUSE]	1.3015	0.380175
O54879	High mobility group protein B3 OS=Mus musculus GN=Hmgb3 PE=2 SV=3 - [HMGB3_MOUSE]	1.301	0.379621
Q9CPT3	N-acylneuraminate-9-phosphatase OS=Mus musculus GN=Nanp PE=1 SV=1 - [NANP_MOUSE]	1.3	0.378512
Q8CFH6	Serine/threonine-protein kinase SIK2 OS=Mus musculus GN=Sik2 PE=1 SV=1 - [SIK2_MOUSE]	1.3	0.378512
P14115	60S ribosomal protein L27a OS=Mus musculus GN=Rpl27a PE=2 SV=5 - [RL27A_MOUSE]	1.2995	0.377957
Q80U44	Zinc finger FYVE domain-containing protein 16 OS=Mus musculus GN=Zfyve16 PE=1 SV=2 - [ZFY16_MOUSE]	1.2995	0.377957
Q8C3Y4	Kinetochore-associated protein 1 OS=Mus musculus GN=Kntc1 PE=1 SV=2 - [KNTC1_MOUSE]	1.2995	0.377957
O09012	Peroxisomal targeting signal 1 receptor OS=Mus musculus GN=Pex5 PE=1 SV=2 - [PEX5_MOUSE]	1.2985	0.376846
Q60575	Kinesin-like protein KIF1B OS=Mus musculus GN=Kif1b PE=1 SV=2 - [KIF1B_MOUSE]	1.2975	0.375735
Q8BHJ9	Pre-mRNA-splicing factor SLU7 OS=Mus musculus GN=Slu7 PE=1 SV=1 - [SLU7_MOUSE]	1.297	0.375178
Q8K1H1	Tudor domain-containing protein 7 OS=Mus musculus GN=Tdrd7 PE=1 SV=1 - [TDRD7_MOUSE]	1.296	0.374066
Q689Z5	Protein strawberry notch homolog 1 OS=Mus musculus GN=Sbno1 PE=1 SV=2 - [SBNO1_MOUSE]	1.296	0.374066
Q9JI46	Diphosphoinositol polyphosphate phosphohydrolase 1 OS=Mus musculus GN=Nudt3 PE=1 SV=1 - [NUDT3_MOUSE]	1.2955	0.373509
P60521	Gamma-aminobutyric acid receptor-associated protein-like 2 OS=Mus musculus GN=Gabarapl2 PE=2 SV=1 - [GBRL2_MOUSE]	1.295	0.372952
O88492	Perilipin-4 OS=Mus musculus GN=Plin4 PE=1 SV=1 - [PLIN4_MOUSE]	1.2945	0.372395
Q9D1F4	Proline-rich AKT1 substrate 1 OS=Mus musculus GN=Akt1s1 PE=1 SV=1 - [AKTS1_MOUSE]	1.294	0.371838
Q9R0P9	Ubiquitin carboxyl-terminal hydrolase isozyme L1 OS=Mus musculus GN=Uchl1 PE=1 SV=1 - [UCHL1_MOUSE]	1.294	0.371838
A6H630	UPF0364 protein C6orf211 homolog OS=Mus musculus PE=2 SV=1 - [CF211_MOUSE]	1.294	0.371838
O88597	Beclin-1 OS=Mus musculus GN=Becn1 PE=1 SV=2 - [BECN1_MOUSE]	1.2935	0.37128
Q6A0A9	Constitutive coactivator of PPAR-gamma-like protein 1 OS=Mus musculus GN=FAM120A PE=1 SV=2 - [F120A_MOUSE]	1.2935	0.37128
Q9CQA9	Cancer-related nucleoside-triphosphatase homolog OS=Mus musculus GN=Ntpcr PE=2 SV=1 - [NTPCR_MOUSE]	1.2925	0.370164
Q8R570	Synaptosomal-associated protein 47 OS=Mus musculus GN=Snap47 PE=1 SV=1 - [SNP47_MOUSE]	1.292	0.369606
Q91WG5	5'-AMP-activated protein kinase subunit gamma-2 OS=Mus musculus GN=Prkag2 PE=1 SV=1 - [AAKG2_MOUSE]	1.2915	0.369048
Q8BWR2	PITH domain-containing protein 1 OS=Mus musculus GN=Pithd1 PE=2 SV=1 - [PITH1_MOUSE]	1.29	0.367371
O88811	Signal transducing adapter molecule 2 OS=Mus musculus GN=Stam2 PE=1 SV=1 - [STAM2_MOUSE]	1.29	0.367371
Q8R3C0	Mini-chromosome maintenance complex-binding protein OS=Mus musculus GN=Mcmbp PE=2 SV=1 - [MCMBP_MOUSE]	1.29	0.367371
O54984	ATPase Asna1 OS=Mus musculus GN=Asna1 PE=1 SV=2 - [ASNA_MOUSE]	1.2885	0.365693
Q9D0I6	WD repeat, SAM and U-box domain-containing protein 1 OS=Mus musculus GN=Wdsub1 PE=2 SV=1 - [WSDU1_MOUSE]	1.2875	0.364572
Q8CH72	E3 ubiquitin-protein ligase TRIM32 OS=Mus musculus GN=Trim32 PE=1 SV=2 - [TRI32_MOUSE]	1.287	0.364012
Q8BQM4	HEAT repeat-containing protein 3 OS=Mus musculus GN=Heatr3 PE=2 SV=1 - [HEAT3_MOUSE]	1.287	0.364012
Q8BK58	HSPB1-associated protein 1 OS=Mus musculus GN=Hspbap1 PE=1 SV=1 - [HBAP1_MOUSE]	1.287	0.364012
Q5S006	Leucine-rich repeat serine/threonine-protein kinase 2 OS=Mus musculus GN=Lrrk2 PE=2 SV=1 - [LRRK2_MOUSE]	1.287	0.364012
Q7TPV4	Myb-binding protein 1A OS=Mus musculus GN=Mybbp1a PE=1 SV=2 - [MBB1A_MOUSE]	1.2865	0.363451
Q8K2K6	Arf-GAP domain and FG repeats-containing protein 1 OS=Mus musculus GN=Agfg1 PE=1 SV=2 - [AGFG1_MOUSE]	1.286	0.362891
Q8R0S2	IQ motif and SEC7 domain-containing protein 1 OS=Mus musculus GN=Iqsec1 PE=1 SV=2 - [IQEC1_MOUSE]	1.286	0.362891
Q8BZR9	Uncharacterized protein C17orf85 homolog OS=Mus musculus PE=1 SV=1 - [CQ085_MOUSE]	1.286	0.362891
P41778	Pre-B-cell leukemia transcription factor 1 OS=Mus musculus GN=Pbx1 PE=1 SV=2 - [PBX1_MOUSE]	1.285	0.361768
Q8BLY7	Hermansky-Pudlak syndrome 6 protein homolog OS=Mus musculus GN=Hps6 PE=1 SV=2 - [HPS6_MOUSE]	1.285	0.361768
Q9D1G1	Ras-related protein Rab-1B OS=Mus musculus GN=Rab1b PE=1 SV=1 - [RAB1B_MOUSE]	1.2845	0.361207
Q8K363	ATP-dependent RNA helicase DDX18 OS=Mus musculus GN=Ddx18 PE=2 SV=1 - [DDX18_MOUSE]	1.2845	0.361207
Q91WT4	DnaJ homolog subfamily C member 17 OS=Mus musculus GN=Dnajc17 PE=2 SV=1 - [DJC17_MOUSE]	1.2845	0.361207
P45481	CREB-binding protein OS=Mus musculus GN=Crebbp PE=1 SV=2 - [CBP_MOUSE]	1.284	0.360645
P58854	Gamma-tubulin complex component 3 OS=Mus musculus GN=Tubgcp3 PE=2 SV=2 - [GCP3_MOUSE]	1.2825	0.358959
P62069	Ubiquitin carboxyl-terminal hydrolase 46 OS=Mus musculus GN=Usp46 PE=1 SV=1 - [UBP46_MOUSE]	1.282	0.358396
Q8CFD4	Sorting nexin-8 OS=Mus musculus GN=Snx8 PE=2 SV=1 - [SNX8_MOUSE]	1.281	0.35727
Q8R3V5	Endophilin-B2 OS=Mus musculus GN=Sh3glb2 PE=2 SV=2 - [SHLB2_MOUSE]	1.281	0.35727
Q80UW2	F-box only protein 2 OS=Mus musculus GN=Fbxo2 PE=1 SV=1 - [FBX2_MOUSE]	1.279	0.355016
P61028	Ras-related protein Rab-8B OS=Mus musculus GN=Rab8b PE=1 SV=1 - [RAB8B_MOUSE]	1.279	0.355016
Q8JZX4	Splicing factor 45 OS=Mus musculus GN=Rbm17 PE=1 SV=1 - [SPF45_MOUSE]	1.279	0.355016
Q9CWG8	Protein midA homolog, mitochondrial OS=Mus musculus PE=2 SV=3 - [MIDA_MOUSE]	1.279	0.355016
Q5SVR0	TBC1 domain family member 9B OS=Mus musculus GN=Tbc1d9b PE=2 SV=1 - [TBC9B_MOUSE]	1.2785	0.354452
Q61234	Alpha-1-syntrophin OS=Mus musculus GN=Snta1 PE=1 SV=1 - [SNTA1_MOUSE]	1.278	0.353888
Q80U58	Pumilio homolog 2 OS=Mus musculus GN=Pum2 PE=1 SV=2 - [PUM2_MOUSE]	1.2775	0.353323
Q8K3D3	DNA repair protein SWI5 homolog OS=Mus musculus GN=Swi5 PE=1 SV=1 - [SWI5_MOUSE]	1.2775	0.353323
Q9Z2D3	Non-syndromic hearing impairment protein 5 homolog OS=Mus musculus GN=Dfna5 PE=2 SV=1 - [DFNA5_MOUSE]	1.2775	0.353323
Q922E4	Ethanolamine-phosphate cytidylyltransferase OS=Mus musculus GN=Pcyt2 PE=1 SV=1 - [PCY2_MOUSE]	1.277	0.352759
Q8R332	Nucleoporin p58/p45 OS=Mus musculus GN=Nupl1 PE=2 SV=1 - [NUPL1_MOUSE]	1.2765	0.352194
Q62276	Mediator of RNA polymerase II transcription subunit 22 OS=Mus musculus GN=Med22 PE=2 SV=2 - [MED22_MOUSE]	1.276	0.351628
Q62036	5-azacytidine-induced protein 1 OS=Mus musculus GN=Azi1 PE=1 SV=1 - [AZI1_MOUSE]	1.275	0.350497
Q64324	Syntaxin-binding protein 2 OS=Mus musculus GN=Stxbp2 PE=2 SV=1 - [STXB2_MOUSE]	1.275	0.350497
Q9CQL7	MORF4 family-associated protein 1 OS=Mus musculus GN=Mrfap1 PE=1 SV=1 - [MOFA1_MOUSE]	1.2745	0.349931
O88520	Leucine-rich repeat protein SHOC-2 OS=Mus musculus GN=Shoc2 PE=2 SV=2 - [SHOC2_MOUSE]	1.2745	0.349931
Q8BMZ5	tRNA-splicing endonuclease subunit Sen34 OS=Mus musculus GN=Tsen34 PE=2 SV=2 - [SEN34_MOUSE]	1.274	0.349365
Q8CDM1	ATPase family AAA domain-containing protein 2 OS=Mus musculus GN=Atad2 PE=1 SV=1 - [ATAD2_MOUSE]	1.274	0.349365
P06537	Glucocorticoid receptor OS=Mus musculus GN=Nr3c1 PE=1 SV=1 - [GCR_MOUSE]	1.273	0.348232
Q9CWI3	BRCA2 and CDKN1A-interacting protein OS=Mus musculus GN=Bccip PE=2 SV=1 - [BCCIP_MOUSE]	1.273	0.348232
Q8BWW9	Serine/threonine-protein kinase N2 OS=Mus musculus GN=Pkn2 PE=1 SV=2 - [PKN2_MOUSE]	1.272	0.347099
Q9CS74	Protein SGT1 homolog OS=Mus musculus GN=Ecd PE=2 SV=2 - [SGT1_MOUSE]	1.272	0.347099
Q8BK75	UPF0405 protein C3orf75 homolog OS=Mus musculus GN=Tmem103 PE=2 SV=1 - [CC075_MOUSE]	1.271	0.345964
Q80TE0	RNA polymerase II-associated protein 1 OS=Mus musculus GN=Rpap1 PE=1 SV=2 - [RPAP1_MOUSE]	1.271	0.345964
P48377	MHC class II regulatory factor RFX1 OS=Mus musculus GN=Rfx1 PE=2 SV=1 - [RFX1_MOUSE]	1.271	0.345964
Q923T9	Calcium/calmodulin-dependent protein kinase type II subunit gamma OS=Mus musculus GN=Camk2g PE=1 SV=1 - [KCC2G_MOUSE]	1.271	0.345964
Q3UXZ9	Lysine-specific demethylase 5A OS=Mus musculus GN=Kdm5a PE=1 SV=2 - [KDM5A_MOUSE]	1.271	0.345964
Q69ZW3	EH domain-binding protein 1 OS=Mus musculus GN=Ehbp1 PE=1 SV=2 - [EHBP1_MOUSE]	1.27	0.344828
Q569Z6	Thyroid hormone receptor-associated protein 3 OS=Mus musculus GN=Thrap3 PE=1 SV=1 - [TR150_MOUSE]	1.269	0.343692
Q8BGT5	Alanine aminotransferase 2 OS=Mus musculus GN=Gpt2 PE=2 SV=1 - [ALAT2_MOUSE]	1.2685	0.343124
Q8R0F8	Fumarylacetoacetate hydrolase domain-containing protein 1 OS=Mus musculus GN=Fahd1 PE=2 SV=1 - [FAHD1_MOUSE]	1.2685	0.343124
Q99JP6	Homer protein homolog 3 OS=Mus musculus GN=Homer3 PE=1 SV=1 - [HOME3_MOUSE]	1.2675	0.341986
P50295	Arylamine N-acetyltransferase 2 OS=Mus musculus GN=Nat2 PE=1 SV=1 - [ARY2_MOUSE]	1.267	0.341417
Q3TIV5	Zinc finger CCCH domain-containing protein 15 OS=Mus musculus GN=Zc3h15 PE=1 SV=2 - [ZC3HF_MOUSE]	1.267	0.341417
Q9EQG7	Ectonucleotide pyrophosphatase/phosphodiesterase family member 5 OS=Mus musculus GN=Enpp5 PE=2 SV=3 - [ENPP5_MOUSE]	1.267	0.341417
Q8BFR4	N-acetylglucosamine-6-sulfatase OS=Mus musculus GN=Gns PE=2 SV=1 - [GNS_MOUSE]	1.266	0.340277
Q8BZM1	Glomulin OS=Mus musculus GN=Glmn PE=2 SV=1 - [GLMN_MOUSE]	1.265	0.339137
P11031	Activated RNA polymerase II transcriptional coactivator p15 OS=Mus musculus GN=Sub1 PE=1 SV=3 - [TCP4_MOUSE]	1.265	0.339137
Q6PHN9	Ras-related protein Rab-35 OS=Mus musculus GN=Rab35 PE=1 SV=1 - [RAB35_MOUSE]	1.265	0.339137
Q920I9	WD repeat-containing protein 7 OS=Mus musculus GN=Wdr7 PE=1 SV=2 - [WDR7_MOUSE]	1.265	0.339137
Q02780	Nuclear factor 1 A-type OS=Mus musculus GN=Nfia PE=1 SV=1 - [NFIA_MOUSE]	1.2645	0.338567
Q9DBY8	Nuclear valosin-containing protein-like OS=Mus musculus GN=Nvl PE=2 SV=1 - [NVL_MOUSE]	1.2645	0.338567
Q8C547	HEAT repeat-containing protein 5B OS=Mus musculus GN=Heatr5b PE=2 SV=3 - [HTR5B_MOUSE]	1.2645	0.338567
Q9D032	Single-stranded DNA-binding protein 3 OS=Mus musculus GN=Ssbp3 PE=2 SV=2 - [SSBP3_MOUSE]	1.264	0.337996
Q8CDL9	Coiled-coil domain-containing protein 87 OS=Mus musculus GN=Ccdc87 PE=2 SV=1 - [CCD87_MOUSE]	1.264	0.337996
Q923B1	Lariat debranching enzyme OS=Mus musculus GN=Dbr1 PE=1 SV=2 - [DBR1_MOUSE]	1.2635	0.337426
P84096	Rho-related GTP-binding protein RhoG OS=Mus musculus GN=Rhog PE=2 SV=1 - [RHOG_MOUSE]	1.263	0.336855
P83887	Tubulin gamma-1 chain OS=Mus musculus GN=Tubg1 PE=1 SV=1 - [TBG1_MOUSE]	1.2625	0.336283
Q99LG2	Transportin-2 OS=Mus musculus GN=Tnpo2 PE=2 SV=1 - [TNPO2_MOUSE]	1.2625	0.336283
Q9D0M0	Exosome complex exonuclease RRP42 OS=Mus musculus GN=Exosc7 PE=2 SV=1 - [EXOS7_MOUSE]	1.2625	0.336283
Q8BPB0	Mps one binder kinase activator-like 1A OS=Mus musculus GN=Mobkl1a PE=1 SV=3 - [MOL1A_MOUSE]	1.262	0.335712
Q6A0A2	La-related protein 4B OS=Mus musculus GN=Larp4b PE=1 SV=2 - [LAR4B_MOUSE]	1.262	0.335712
Q6VNB8	WD repeat and FYVE domain-containing protein 3 OS=Mus musculus GN=Wdfy3 PE=1 SV=1 - [WDFY3_MOUSE]	1.2615	0.33514
Q8K1R7	Serine/threonine-protein kinase Nek9 OS=Mus musculus GN=Nek9 PE=1 SV=1 - [NEK9_MOUSE]	1.26	0.333424
Q8CES0	N-alpha-acetyltransferase 30, NatC catalytic subunit OS=Mus musculus GN=Naa30 PE=2 SV=2 - [NAA30_MOUSE]	1.2595	0.332851
Q8R4C2	RUN and FYVE domain-containing protein 2 OS=Mus musculus GN=Rufy2 PE=1 SV=2 - [RUFY2_MOUSE]	1.2595	0.332851
Q8BG95	Protein phosphatase 1 regulatory subunit 12B OS=Mus musculus GN=Ppp1r12b PE=1 SV=2 - [MYPT2_MOUSE]	1.259	0.332278
Q9JHS4	ATP-dependent Clp protease ATP-binding subunit clpX-like, mitochondrial OS=Mus musculus GN=Clpx PE=1 SV=1 - [CLPX_MOUSE]	1.259	0.332278
Q80UJ7	Rab3 GTPase-activating protein catalytic subunit OS=Mus musculus GN=Rab3gap1 PE=2 SV=3 - [RB3GP_MOUSE]	1.2585	0.331705
Q6A026	Sister chromatid cohesion protein PDS5 homolog A OS=Mus musculus GN=Pds5a PE=2 SV=2 - [PDS5A_MOUSE]	1.2585	0.331705
Q8BJ71	Nuclear pore complex protein Nup93 OS=Mus musculus GN=Nup93 PE=2 SV=1 - [NUP93_MOUSE]	1.2585	0.331705
Q3B7Z2	Oxysterol-binding protein 1 OS=Mus musculus GN=Osbp PE=1 SV=2 - [OSBP1_MOUSE]	1.258	0.331132
Q9JLM8	Serine/threonine-protein kinase DCLK1 OS=Mus musculus GN=Dclk1 PE=1 SV=1 - [DCLK1_MOUSE]	1.2575	0.330558
O35657	Sialidase-1 OS=Mus musculus GN=Neu1 PE=2 SV=1 - [NEUR1_MOUSE]	1.257	0.329985
Q3UHJ0	AP2-associated protein kinase 1 OS=Mus musculus GN=Aak1 PE=1 SV=2 - [AAK1_MOUSE]	1.2565	0.329411
Q3UHC7	Disabled homolog 2-interacting protein OS=Mus musculus GN=Dab2ip PE=1 SV=1 - [DAB2P_MOUSE]	1.256	0.328836
Q6ZQK5	Arf-GAP with coiled-coil, ANK repeat and PH domain-containing protein 2 OS=Mus musculus GN=Acap2 PE=1 SV=2 - [ACAP2_MOUSE]	1.255	0.327687
Q3TB82	Pleckstrin homology domain-containing family F member 1 OS=Mus musculus GN=Plekhf1 PE=2 SV=1 - [PKHF1_MOUSE]	1.255	0.327687
P98083	SHC-transforming protein 1 OS=Mus musculus GN=Shc1 PE=1 SV=3 - [SHC1_MOUSE]	1.255	0.327687
Q8K4Q0	Regulatory-associated protein of mTOR OS=Mus musculus GN=Rptor PE=1 SV=1 - [RPTOR_MOUSE]	1.254	0.326537
Q6PFQ7	Ras GTPase-activating protein 4 OS=Mus musculus GN=Rasa4 PE=2 SV=1 - [RASL2_MOUSE]	1.254	0.326537
P56212	cAMP-regulated phosphoprotein 19 OS=Mus musculus GN=Arpp19 PE=1 SV=2 - [ARP19_MOUSE]	1.253	0.325386
Q924D0	Reticulon-4-interacting protein 1, mitochondrial OS=Mus musculus GN=Rtn4ip1 PE=1 SV=2 - [RT4I1_MOUSE]	1.253	0.325386
Q3TEA8	Heterochromatin protein 1-binding protein 3 OS=Mus musculus GN=Hp1bp3 PE=1 SV=1 - [HP1B3_MOUSE]	1.2525	0.324811
Q9D0F6	Replication factor C subunit 5 OS=Mus musculus GN=Rfc5 PE=2 SV=1 - [RFC5_MOUSE]	1.2525	0.324811
Q80XQ2	TBC1 domain family member 5 OS=Mus musculus GN=Tbc1d5 PE=1 SV=1 - [TBCD5_MOUSE]	1.252	0.324235
Q5SSZ5	Tensin-3 OS=Mus musculus GN=Tns3 PE=1 SV=1 - [TENS3_MOUSE]	1.2515	0.323658
Q7TSC1	Protein PRRC2A OS=Mus musculus GN=Prrc2a PE=1 SV=1 - [PRC2A_MOUSE]	1.2505	0.322505
Q922R5	Serine/threonine-protein phosphatase 4 regulatory subunit 3B OS=Mus musculus GN=Smek2 PE=2 SV=2 - [P4R3B_MOUSE]	1.25	0.321928
Q8K3K8	Optineurin OS=Mus musculus GN=Optn PE=1 SV=1 - [OPTN_MOUSE]	1.2495	0.321351
Q9QYB5	Gamma-adducin OS=Mus musculus GN=Add3 PE=1 SV=1 - [ADDG_MOUSE]	1.249	0.320773
Q9ESY9	Gamma-interferon-inducible lysosomal thiol reductase OS=Mus musculus GN=Ifi30 PE=1 SV=2 - [GILT_MOUSE]	1.249	0.320773
Q8R323	Replication factor C subunit 3 OS=Mus musculus GN=Rfc3 PE=2 SV=1 - [RFC3_MOUSE]	1.2485	0.320196
P49586	Choline-phosphate cytidylyltransferase A OS=Mus musculus GN=Pcyt1a PE=1 SV=1 - [PCY1A_MOUSE]	1.2485	0.320196
Q91W59	RNA-binding motif, single-stranded-interacting protein 1 OS=Mus musculus GN=Rbms1 PE=2 SV=1 - [RBMS1_MOUSE]	1.248	0.319618
Q8R0G9	Nuclear pore complex protein Nup133 OS=Mus musculus GN=Nup133 PE=1 SV=1 - [NU133_MOUSE]	1.247	0.318461
Q62245	Son of sevenless homolog 1 OS=Mus musculus GN=Sos1 PE=1 SV=2 - [SOS1_MOUSE]	1.247	0.318461
P20152	Vimentin OS=Mus musculus GN=Vim PE=1 SV=3 - [VIME_MOUSE]	1.246	0.317304
O70405	Serine/threonine-protein kinase ULK1 OS=Mus musculus GN=Ulk1 PE=1 SV=1 - [ULK1_MOUSE]	1.246	0.317304
Q3TMH2	Secernin-3 OS=Mus musculus GN=Scrn3 PE=1 SV=1 - [SCRN3_MOUSE]	1.2455	0.316725
Q8VEB4	Group XV phospholipase A2 OS=Mus musculus GN=Pla2g15 PE=1 SV=1 - [PAG15_MOUSE]	1.2455	0.316725
O88895	Histone deacetylase 3 OS=Mus musculus GN=Hdac3 PE=1 SV=1 - [HDAC3_MOUSE]	1.2455	0.316725
Q9JKB3	DNA-binding protein A OS=Mus musculus GN=Csda PE=1 SV=2 - [DBPA_MOUSE]	1.245	0.316146
P52633	Signal transducer and transcription activator 6 OS=Mus musculus GN=Stat6 PE=2 SV=1 - [STAT6_MOUSE]	1.245	0.316146
Q8CGB3	Uveal autoantigen with coiled-coil domains and ankyrin repeats OS=Mus musculus GN=Uaca PE=1 SV=2 - [UACA_MOUSE]	1.2445	0.315566
P35285	Ras-related protein Rab-22A OS=Mus musculus GN=Rab22a PE=1 SV=2 - [RB22A_MOUSE]	1.244	0.314986
P31750	RAC-alpha serine/threonine-protein kinase OS=Mus musculus GN=Akt1 PE=1 SV=1 - [AKT1_MOUSE]	1.243	0.313826
Q8BKX1	Brain-specific angiogenesis inhibitor 1-associated protein 2 OS=Mus musculus GN=Baiap2 PE=1 SV=2 - [BAIP2_MOUSE]	1.243	0.313826
Q9ESZ8	General transcription factor II-I OS=Mus musculus GN=Gtf2i PE=1 SV=3 - [GTF2I_MOUSE]	1.2425	0.313246
P10630	Eukaryotic initiation factor 4A-II OS=Mus musculus GN=Eif4a2 PE=2 SV=2 - [IF4A2_MOUSE]	1.242	0.312665
Q80TM9	Nischarin OS=Mus musculus GN=Nisch PE=1 SV=2 - [NISCH_MOUSE]	1.242	0.312665
Q6PDH0	Pleckstrin homology-like domain family B member 1 OS=Mus musculus GN=Phldb1 PE=1 SV=1 - [PHLB1_MOUSE]	1.242	0.312665
Q04857	Collagen alpha-1(VI) chain OS=Mus musculus GN=Col6a1 PE=2 SV=1 - [CO6A1_MOUSE]	1.2415	0.312084
Q99NB8	Ubiquilin-4 OS=Mus musculus GN=Ubqln4 PE=1 SV=1 - [UBQL4_MOUSE]	1.2415	0.312084
Q8C0T5	Signal-induced proliferation-associated 1-like protein 1 OS=Mus musculus GN=Sipa1l1 PE=1 SV=2 - [SI1L1_MOUSE]	1.2415	0.312084
Q8K1N2	Pleckstrin homology-like domain family B member 2 OS=Mus musculus GN=Phldb2 PE=1 SV=2 - [PHLB2_MOUSE]	1.241	0.311503
Q8VHK9	Probable ATP-dependent RNA helicase DHX36 OS=Mus musculus GN=Dhx36 PE=2 SV=1 - [DHX36_MOUSE]	1.2405	0.310922
Q3U0B3	Dehydrogenase/reductase SDR family member 11 OS=Mus musculus GN=Dhrs11 PE=2 SV=1 - [DHR11_MOUSE]	1.24	0.31034
Q60848	Lymphocyte-specific helicase OS=Mus musculus GN=Hells PE=1 SV=2 - [HELLS_MOUSE]	1.24	0.31034
P62855	40S ribosomal protein S26 OS=Mus musculus GN=Rps26 PE=2 SV=3 - [RS26_MOUSE]	1.2395	0.309758
Q9D7V9	N-acylethanolamine-hydrolyzing acid amidase OS=Mus musculus GN=Naaa PE=2 SV=2 - [NAAA_MOUSE]	1.2395	0.309758
Q9WTX8	Mitotic spindle assembly checkpoint protein MAD1 OS=Mus musculus GN=Mad1l1 PE=2 SV=1 - [MD1L1_MOUSE]	1.239	0.309176
Q8BNU0	Armadillo repeat-containing protein 6 OS=Mus musculus GN=Armc6 PE=2 SV=1 - [ARMC6_MOUSE]	1.238	0.308011
Q91X43	SH3 domain-containing protein 19 OS=Mus musculus GN=Sh3d19 PE=1 SV=2 - [SH319_MOUSE]	1.238	0.308011
O08601	Microsomal triglyceride transfer protein large subunit OS=Mus musculus GN=Mttp PE=2 SV=2 - [MTP_MOUSE]	1.238	0.308011
O88879	Apoptotic protease-activating factor 1 OS=Mus musculus GN=Apaf1 PE=1 SV=2 - [APAF_MOUSE]	1.2375	0.307429
Q9JM13	Rab5 GDP/GTP exchange factor OS=Mus musculus GN=Rabgef1 PE=2 SV=1 - [RABX5_MOUSE]	1.2375	0.307429
P02469	Laminin subunit beta-1 OS=Mus musculus GN=Lamb1-1 PE=1 SV=2 - [LAMB1_MOUSE]	1.237	0.306846
Q3TIR3	Synembryn-A OS=Mus musculus GN=Ric8a PE=1 SV=2 - [RIC8A_MOUSE]	1.236	0.305679
P33611	DNA polymerase alpha subunit B OS=Mus musculus GN=Pola2 PE=1 SV=1 - [DPOA2_MOUSE]	1.2355	0.305095
Q9CQA5	Mediator of RNA polymerase II transcription subunit 4 OS=Mus musculus GN=Med4 PE=2 SV=1 - [MED4_MOUSE]	1.235	0.304511
Q91ZA3	Propionyl-CoA carboxylase alpha chain, mitochondrial OS=Mus musculus GN=Pcca PE=2 SV=2 - [PCCA_MOUSE]	1.235	0.304511
Q4VBE8	WD repeat-containing protein 18 OS=Mus musculus GN=Wdr18 PE=2 SV=1 - [WDR18_MOUSE]	1.235	0.304511
Q9D4H2	GRIP and coiled-coil domain-containing protein 1 OS=Mus musculus GN=Gcc1 PE=1 SV=2 - [GCC1_MOUSE]	1.2345	0.303927
Q8BH58	TIP41-like protein OS=Mus musculus GN=Tiprl PE=2 SV=1 - [TIPRL_MOUSE]	1.234	0.303342
P07742	Ribonucleoside-diphosphate reductase large subunit OS=Mus musculus GN=Rrm1 PE=1 SV=1 - [RIR1_MOUSE]	1.234	0.303342
Q8R349	Cell division cycle protein 16 homolog OS=Mus musculus GN=Cdc16 PE=2 SV=1 - [CDC16_MOUSE]	1.234	0.303342
Q9Z266	SNARE-associated protein Snapin OS=Mus musculus GN=Snapin PE=1 SV=1 - [SNAPN_MOUSE]	1.234	0.303342
Q80YV4	Pantothenate kinase 4 OS=Mus musculus GN=Pank4 PE=1 SV=2 - [PANK4_MOUSE]	1.2335	0.302758
O70274	Protein tyrosine phosphatase type IVA 2 OS=Mus musculus GN=Ptp4a2 PE=1 SV=1 - [TP4A2_MOUSE]	1.233	0.302173
Q3UM18	Large subunit GTPase 1 homolog OS=Mus musculus GN=Lsg1 PE=2 SV=2 - [LSG1_MOUSE]	1.233	0.302173
Q8BI72	CDKN2A-interacting protein OS=Mus musculus GN=Cdkn2aip PE=2 SV=1 - [CARF_MOUSE]	1.232	0.301002
Q9QWF0	Chromatin assembly factor 1 subunit A OS=Mus musculus GN=Chaf1a PE=1 SV=1 - [CAF1A_MOUSE]	1.232	0.301002
Q6ZQ08	CCR4-NOT transcription complex subunit 1 OS=Mus musculus GN=Cnot1 PE=1 SV=2 - [CNOT1_MOUSE]	1.231	0.299831
Q9CZT5	Vasorin OS=Mus musculus GN=Vasn PE=2 SV=2 - [VASN_MOUSE]	1.231	0.299831
Q9Z2R6	Protein unc-119 homolog A OS=Mus musculus GN=Unc119 PE=1 SV=1 - [U119A_MOUSE]	1.231	0.299831
B2RRE7	OTU domain-containing protein 4 OS=Mus musculus GN=Otud4 PE=1 SV=1 - [OTUD4_MOUSE]	1.231	0.299831
Q80X95	Ras-related GTP-binding protein A OS=Mus musculus GN=Rraga PE=2 SV=1 - [RRAGA_MOUSE]	1.2305	0.299245
Q9CQD1	Ras-related protein Rab-5A OS=Mus musculus GN=Rab5a PE=1 SV=1 - [RAB5A_MOUSE]	1.23	0.298658
P70268	Serine/threonine-protein kinase N1 OS=Mus musculus GN=Pkn1 PE=1 SV=3 - [PKN1_MOUSE]	1.23	0.298658
Q8C3R1	BRCA1-associated protein required for ATM activation protein 1 OS=Mus musculus GN=Baat1 PE=2 SV=1 - [BAAT1_MOUSE]	1.23	0.298658
Q9DCD6	Gamma-aminobutyric acid receptor-associated protein OS=Mus musculus GN=Gabarap PE=1 SV=2 - [GBRAP_MOUSE]	1.2295	0.298072
Q00PI9	Heterogeneous nuclear ribonucleoprotein U-like protein 2 OS=Mus musculus GN=Hnrnpul2 PE=1 SV=1 - [HNRL2_MOUSE]	1.2285	0.296898
Q61545	RNA-binding protein EWS OS=Mus musculus GN=Ewsr1 PE=1 SV=1 - [EWS_MOUSE]	1.2285	0.296898
Q9Z0M5	Lysosomal acid lipase/cholesteryl ester hydrolase OS=Mus musculus GN=Lipa PE=2 SV=1 - [LICH_MOUSE]	1.228	0.296311
Q6NSR8	Probable aminopeptidase NPEPL1 OS=Mus musculus GN=Npepl1 PE=2 SV=1 - [PEPL1_MOUSE]	1.2275	0.295723
Q5DU25	IQ motif and SEC7 domain-containing protein 2 OS=Mus musculus GN=Iqsec2 PE=1 SV=2 - [IQEC2_MOUSE]	1.2275	0.295723
Q8C7E9	Cleavage stimulation factor subunit 2 tau variant OS=Mus musculus GN=Cstf2t PE=1 SV=2 - [CSTFT_MOUSE]	1.227	0.295135
Q60865	Caprin-1 OS=Mus musculus GN=Caprin1 PE=1 SV=2 - [CAPR1_MOUSE]	1.227	0.295135
Q8BYH7	TBC1 domain family member 17 OS=Mus musculus GN=Tbc1d17 PE=2 SV=1 - [TBC17_MOUSE]	1.2265	0.294547
Q80XI3	Eukaryotic translation initiation factor 4 gamma 3 OS=Mus musculus GN=Eif4g3 PE=1 SV=2 - [IF4G3_MOUSE]	1.2265	0.294547
Q8R2U4	Alpha N-terminal protein methyltransferase 1A OS=Mus musculus GN=Mettl11a PE=2 SV=3 - [NTM1A_MOUSE]	1.226	0.293959
Q8BR76	Meckelin OS=Mus musculus GN=Tmem67 PE=2 SV=2 - [MKS3_MOUSE]	1.226	0.293959
P70257	Nuclear factor 1 X-type OS=Mus musculus GN=Nfix PE=1 SV=2 - [NFIX_MOUSE]	1.2255	0.29337
P42859	Huntingtin OS=Mus musculus GN=Htt PE=1 SV=2 - [HD_MOUSE]	1.2255	0.29337
Q8C0J6	Ankyrin repeat domain-containing protein 57 OS=Mus musculus GN=Ankrd57 PE=2 SV=2 - [ANR57_MOUSE]	1.2255	0.29337
Q9DBR0	A-kinase anchor protein 8 OS=Mus musculus GN=Akap8 PE=1 SV=1 - [AKAP8_MOUSE]	1.2255	0.29337
Q9CW46	Ribonucleoprotein PTB-binding 1 OS=Mus musculus GN=Raver1 PE=1 SV=2 - [RAVR1_MOUSE]	1.225	0.292782
Q60967	Bifunctional 3'-phosphoadenosine 5'-phosphosulfate synthase 1 OS=Mus musculus GN=Papss1 PE=2 SV=1 - [PAPS1_MOUSE]	1.225	0.292782
Q7TSG2	RNA polymerase II subunit A C-terminal domain phosphatase OS=Mus musculus GN=Ctdp1 PE=1 SV=1 - [CTDP1_MOUSE]	1.225	0.292782
Q68FE6	Protein FAM65A OS=Mus musculus GN=Fam65a PE=1 SV=1 - [FA65A_MOUSE]	1.2245	0.292193
Q3TCN2	Putative phospholipase B-like 2 OS=Mus musculus GN=Plbd2 PE=1 SV=2 - [PLBL2_MOUSE]	1.2245	0.292193
Q924C1	Exportin-5 OS=Mus musculus GN=Xpo5 PE=2 SV=1 - [XPO5_MOUSE]	1.224	0.291604
Q5SSW2	Proteasome activator complex subunit 4 OS=Mus musculus GN=Psme4 PE=1 SV=1 - [PSME4_MOUSE]	1.224	0.291604
Q8BK63	Casein kinase I isoform alpha OS=Mus musculus GN=Csnk1a1 PE=2 SV=2 - [KC1A_MOUSE]	1.223	0.290424
P28659	CUGBP Elav-like family member 1 OS=Mus musculus GN=Celf1 PE=1 SV=2 - [CELF1_MOUSE]	1.223	0.290424
Q00915	Retinol-binding protein 1 OS=Mus musculus GN=Rbp1 PE=2 SV=2 - [RET1_MOUSE]	1.223	0.290424
Q505K2	Protein FAM160A1 OS=Mus musculus GN=Fam160a1 PE=2 SV=2 - [F16A1_MOUSE]	1.223	0.290424
P53994	Ras-related protein Rab-2A OS=Mus musculus GN=Rab2a PE=1 SV=1 - [RAB2A_MOUSE]	1.2225	0.289834
Q9CRC8	Leucine-rich repeat-containing protein 40 OS=Mus musculus GN=Lrrc40 PE=2 SV=2 - [LRC40_MOUSE]	1.222	0.289244
Q6ZWV3	60S ribosomal protein L10 OS=Mus musculus GN=Rpl10 PE=2 SV=3 - [RL10_MOUSE]	1.2215	0.288654
Q8VCN9	Tubulin-specific chaperone C OS=Mus musculus GN=Tbcc PE=2 SV=1 - [TBCC_MOUSE]	1.2215	0.288654
O70551	Serine/threonine-protein kinase SRPK1 OS=Mus musculus GN=Srpk1 PE=1 SV=2 - [SRPK1_MOUSE]	1.221	0.288063
Q9EPQ8	Transcription factor 20 OS=Mus musculus GN=Tcf20 PE=1 SV=2 - [TCF20_MOUSE]	1.221	0.288063
Q8CFE2	UPF0609 protein C4orf27 homolog OS=Mus musculus PE=2 SV=1 - [CD027_MOUSE]	1.2205	0.287472
Q8K124	Pleckstrin homology domain-containing family O member 2 OS=Mus musculus GN=Plekho2 PE=1 SV=1 - [PKHO2_MOUSE]	1.2195	0.28629
P35601	Replication factor C subunit 1 OS=Mus musculus GN=Rfc1 PE=1 SV=2 - [RFC1_MOUSE]	1.219	0.285698
Q9D4H1	Exocyst complex component 2 OS=Mus musculus GN=Exoc2 PE=1 SV=1 - [EXOC2_MOUSE]	1.2185	0.285106
Q80WC7	Arf-GAP domain and FG repeats-containing protein 2 OS=Mus musculus GN=Agfg2 PE=1 SV=1 - [AGFG2_MOUSE]	1.2185	0.285106
Q9CXK9	RNA-binding protein 33 OS=Mus musculus GN=Rbm33 PE=1 SV=2 - [RBM33_MOUSE]	1.218	0.284514
Q9CQ25	Mitotic-spindle organizing protein 2 OS=Mus musculus GN=Mzt2 PE=1 SV=1 - [MZT2_MOUSE]	1.2175	0.283922
P97480	Eyes absent homolog 3 OS=Mus musculus GN=Eya3 PE=1 SV=1 - [EYA3_MOUSE]	1.217	0.283329
Q61122	NGFI-A-binding protein 1 OS=Mus musculus GN=Nab1 PE=1 SV=1 - [NAB1_MOUSE]	1.217	0.283329
Q9R0G7	Zinc finger E-box-binding homeobox 2 OS=Mus musculus GN=Zeb2 PE=1 SV=1 - [ZEB2_MOUSE]	1.217	0.283329
P25799	Nuclear factor NF-kappa-B p105 subunit OS=Mus musculus GN=Nfkb1 PE=1 SV=1 - [NFKB1_MOUSE]	1.216	0.282143
P35282	Ras-related protein Rab-21 OS=Mus musculus GN=Rab21 PE=1 SV=4 - [RAB21_MOUSE]	1.2155	0.28155
Q8VCB2	Mediator of RNA polymerase II transcription subunit 25 OS=Mus musculus GN=Med25 PE=1 SV=1 - [MED25_MOUSE]	1.2155	0.28155
Q8R2M2	Deoxynucleotidyltransferase terminal-interacting protein 2 OS=Mus musculus GN=Dnttip2 PE=1 SV=1 - [TDIF2_MOUSE]	1.215	0.280956
Q9DBR1	5'-3' exoribonuclease 2 OS=Mus musculus GN=Xrn2 PE=1 SV=1 - [XRN2_MOUSE]	1.2145	0.280362
Q91Y86	Mitogen-activated protein kinase 8 OS=Mus musculus GN=Mapk8 PE=1 SV=1 - [MK08_MOUSE]	1.2135	0.279174
Q8C3P7	N6-adenosine-methyltransferase 70 kDa subunit OS=Mus musculus GN=Mettl3 PE=2 SV=2 - [MTA70_MOUSE]	1.213	0.27858
Q9JHK4	Geranylgeranyl transferase type-2 subunit alpha OS=Mus musculus GN=Rabggta PE=2 SV=1 - [PGTA_MOUSE]	1.213	0.27858
Q6PAV2	Probable E3 ubiquitin-protein ligase HERC4 OS=Mus musculus GN=Herc4 PE=2 SV=2 - [HERC4_MOUSE]	1.213	0.27858
P17156	Heat shock-related 70 kDa protein 2 OS=Mus musculus GN=Hspa2 PE=1 SV=1 - [HSP72_MOUSE]	1.2125	0.277985
P70699	Lysosomal alpha-glucosidase OS=Mus musculus GN=Gaa PE=1 SV=2 - [LYAG_MOUSE]	1.2125	0.277985
Q4KMM3	Oxidation resistance protein 1 OS=Mus musculus GN=Oxr1 PE=1 SV=3 - [OXR1_MOUSE]	1.2125	0.277985
P22315	Ferrochelatase, mitochondrial OS=Mus musculus GN=Fech PE=1 SV=2 - [HEMH_MOUSE]	1.2125	0.277985
Q3U4G3	Uncharacterized protein C3orf21 homolog OS=Mus musculus PE=2 SV=1 - [CC021_MOUSE]	1.2125	0.277985
Q7TT50	Serine/threonine-protein kinase MRCK beta OS=Mus musculus GN=Cdc42bpb PE=1 SV=1 - [MRCKB_MOUSE]	1.212	0.27739
Q9CQ79	Thioredoxin domain-containing protein 9 OS=Mus musculus GN=Txndc9 PE=1 SV=1 - [TXND9_MOUSE]	1.212	0.27739
Q9D2Q2	Probable tRNA (uracil-O(2)-)-methyltransferase OS=Mus musculus PE=2 SV=1 - [TRM44_MOUSE]	1.212	0.27739
Q9QXD8	LIM domain-containing protein 1 OS=Mus musculus GN=Limd1 PE=1 SV=2 - [LIMD1_MOUSE]	1.211	0.276199
Q6PIU9	Uncharacterized protein FLJ45252 homolog OS=Mus musculus PE=1 SV=2 - [YJ005_MOUSE]	1.21	0.275007
P59326	YTH domain family protein 1 OS=Mus musculus GN=Ythdf1 PE=2 SV=1 - [YTHD1_MOUSE]	1.21	0.275007
Q9DBN9	Probable ATP-dependent RNA helicase DDX59 OS=Mus musculus GN=Ddx59 PE=2 SV=1 - [DDX59_MOUSE]	1.21	0.275007
Q9D967	Magnesium-dependent phosphatase 1 OS=Mus musculus GN=Mdp1 PE=1 SV=1 - [MGDP1_MOUSE]	1.2095	0.274411
P16675	Lysosomal protective protein OS=Mus musculus GN=Ctsa PE=1 SV=1 - [PPGB_MOUSE]	1.2095	0.274411
Q8C7V8	Coiled-coil domain-containing protein 134 OS=Mus musculus GN=Ccdc134 PE=2 SV=1 - [CC134_MOUSE]	1.209	0.273814
P61963	DDB1- and CUL4-associated factor 7 OS=Mus musculus GN=Dcaf7 PE=2 SV=1 - [DCAF7_MOUSE]	1.209	0.273814
Q8BJ05	Zinc finger CCCH domain-containing protein 14 OS=Mus musculus GN=Zc3h14 PE=1 SV=1 - [ZC3HE_MOUSE]	1.209	0.273814
P18654	Ribosomal protein S6 kinase alpha-3 OS=Mus musculus GN=Rps6ka3 PE=1 SV=2 - [KS6A3_MOUSE]	1.2085	0.273217
Q8C079	Protein FAM40A OS=Mus musculus GN=Fam40a PE=1 SV=2 - [FA40A_MOUSE]	1.2085	0.273217
Q61151	Serine/threonine-protein phosphatase 2A 56 kDa regulatory subunit epsilon isoform OS=Mus musculus GN=Ppp2r5e PE=2 SV=3 - [2A5E_MOUSE]	1.2085	0.273217
P24788	Cyclin-dependent kinase 11 OS=Mus musculus GN=Cdk11 PE=1 SV=2 - [CDK11_MOUSE]	1.2085	0.273217
A2AJI0	MAP7 domain-containing protein 1 OS=Mus musculus GN=Map7d1 PE=1 SV=1 - [MA7D1_MOUSE]	1.208	0.27262
P11352	Glutathione peroxidase 1 OS=Mus musculus GN=Gpx1 PE=1 SV=2 - [GPX1_MOUSE]	1.207	0.271426
P57746	V-type proton ATPase subunit D OS=Mus musculus GN=Atp6v1d PE=1 SV=1 - [VATD_MOUSE]	1.207	0.271426
Q8BPM2	Mitogen-activated protein kinase kinase kinase kinase 5 OS=Mus musculus GN=Map4k5 PE=2 SV=2 - [M4K5_MOUSE]	1.207	0.271426
Q99JX7	Nuclear RNA export factor 1 OS=Mus musculus GN=Nxf1 PE=1 SV=2 - [NXF1_MOUSE]	1.207	0.271426
P50429	Arylsulfatase B OS=Mus musculus GN=Arsb PE=2 SV=3 - [ARSB_MOUSE]	1.2055	0.269632
Q5KU39	Vacuolar protein sorting-associated protein 41 homolog OS=Mus musculus GN=Vps41 PE=2 SV=1 - [VPS41_MOUSE]	1.205	0.269033
P62830	60S ribosomal protein L23 OS=Mus musculus GN=Rpl23 PE=1 SV=1 - [RL23_MOUSE]	1.204	0.267835
Q8BFY9	Transportin-1 OS=Mus musculus GN=Tnpo1 PE=1 SV=2 - [TNPO1_MOUSE]	1.204	0.267835
O08992	Syntenin-1 OS=Mus musculus GN=Sdcbp PE=2 SV=1 - [SDCB1_MOUSE]	1.204	0.267835
Q9D7H3	RNA 3'-terminal phosphate cyclase OS=Mus musculus GN=Rtcd1 PE=2 SV=1 - [RTC1_MOUSE]	1.204	0.267835
P07607	Thymidylate synthase OS=Mus musculus GN=Tyms PE=1 SV=1 - [TYSY_MOUSE]	1.2035	0.267236
P39749	Flap endonuclease 1 OS=Mus musculus GN=Fen1 PE=1 SV=1 - [FEN1_MOUSE]	1.2035	0.267236
B2RY04	Dedicator of cytokinesis protein 5 OS=Mus musculus GN=Dock5 PE=1 SV=1 - [DOCK5_MOUSE]	1.2035	0.267236
Q8VDC0	Probable leucyl-tRNA synthetase, mitochondrial OS=Mus musculus GN=Lars2 PE=2 SV=1 - [SYLM_MOUSE]	1.203	0.266637
Q8BP71	RNA binding protein fox-1 homolog 2 OS=Mus musculus GN=Rbfox2 PE=1 SV=2 - [RFOX2_MOUSE]	1.2025	0.266037
Q9CQF4	Uncharacterized protein C6orf203 homolog OS=Mus musculus PE=1 SV=1 - [CF203_MOUSE]	1.202	0.265437
Q8VHG2	Angiomotin OS=Mus musculus GN=Amot PE=1 SV=3 - [AMOT_MOUSE]	1.202	0.265437
P56183	Ribosomal RNA processing protein 1 homolog A OS=Mus musculus GN=Rrp1 PE=2 SV=2 - [RRP1_MOUSE]	1.2015	0.264837
Q8CEE6	PAS domain-containing serine/threonine-protein kinase OS=Mus musculus GN=Pask PE=2 SV=2 - [PASK_MOUSE]	1.2015	0.264837
P42227	Signal transducer and activator of transcription 3 OS=Mus musculus GN=Stat3 PE=1 SV=2 - [STAT3_MOUSE]	1.2015	0.264837
Q8C8N2	Protein SCAI OS=Mus musculus GN=Scai PE=1 SV=2 - [SCAI_MOUSE]	1.201	0.264236
Q8BFQ8	Parkinson disease 7 domain-containing protein 1 OS=Mus musculus GN=Pddc1 PE=1 SV=1 - [PDDC1_MOUSE]	1.2005	0.263635
Q9WUN2	Serine/threonine-protein kinase TBK1 OS=Mus musculus GN=Tbk1 PE=1 SV=1 - [TBK1_MOUSE]	1.2005	0.263635
Q8CH02	SURP and G-patch domain-containing protein 1 OS=Mus musculus GN=Sugp1 PE=1 SV=1 - [SUGP1_MOUSE]	1.2005	0.263635
Q9WVB0	RNA-binding protein with multiple splicing OS=Mus musculus GN=Rbpms PE=2 SV=1 - [RBPMS_MOUSE]	1.2	0.263034
Q9QXA5	U6 snRNA-associated Sm-like protein LSm4 OS=Mus musculus GN=Lsm4 PE=2 SV=1 - [LSM4_MOUSE]	1.1985	0.26123
Q91YE6	Importin-9 OS=Mus musculus GN=Ipo9 PE=1 SV=3 - [IPO9_MOUSE]	1.1985	0.26123
Q9D2C2	Protein SAAL1 OS=Mus musculus GN=Saal1 PE=1 SV=1 - [SAAL1_MOUSE]	1.1985	0.26123
Q62356	Follistatin-related protein 1 OS=Mus musculus GN=Fstl1 PE=1 SV=1 - [FSTL1_MOUSE]	1.1985	0.26123
Q8BH74	Nuclear pore complex protein Nup107 OS=Mus musculus GN=Nup107 PE=2 SV=1 - [NU107_MOUSE]	1.1985	0.26123
Q9WTL7	Acyl-protein thioesterase 2 OS=Mus musculus GN=Lypla2 PE=1 SV=1 - [LYPA2_MOUSE]	1.1985	0.26123
Q9CQC9	GTP-binding protein SAR1b OS=Mus musculus GN=Sar1b PE=1 SV=1 - [SAR1B_MOUSE]	1.198	0.260628
Q8VD65	Phosphoinositide 3-kinase regulatory subunit 4 OS=Mus musculus GN=Pik3r4 PE=1 SV=3 - [PI3R4_MOUSE]	1.198	0.260628
Q921Q7	Ras and Rab interactor 1 OS=Mus musculus GN=Rin1 PE=1 SV=1 - [RIN1_MOUSE]	1.198	0.260628
Q9DCT6	Chromatin complexes subunit BAP18 OS=Mus musculus GN=Bap18 PE=1 SV=1 - [BAP18_MOUSE]	1.1975	0.260026
Q9CX00	IST1 homolog OS=Mus musculus GN=Ist1 PE=2 SV=1 - [IST1_MOUSE]	1.197	0.259423
Q60749	KH domain-containing, RNA-binding, signal transduction-associated protein 1 OS=Mus musculus GN=Khdrbs1 PE=1 SV=2 - [KHDR1_MOUSE]	1.197	0.259423
Q9CXF4	TBC1 domain family member 15 OS=Mus musculus GN=Tbc1d15 PE=1 SV=1 - [TBC15_MOUSE]	1.196	0.258217
Q8BKS9	Pumilio domain-containing protein KIAA0020 OS=Mus musculus GN=Kiaa0020 PE=2 SV=2 - [K0020_MOUSE]	1.196	0.258217
A3KGB4	TBC1 domain family member 8B OS=Mus musculus GN=Tbc1d8b PE=2 SV=1 - [TBC8B_MOUSE]	1.1955	0.257614
Q99NH0	Ankyrin repeat domain-containing protein 17 OS=Mus musculus GN=Ankrd17 PE=1 SV=2 - [ANR17_MOUSE]	1.1955	0.257614
Q8CJ40	Rootletin OS=Mus musculus GN=Crocc PE=1 SV=1 - [CROCC_MOUSE]	1.1955	0.257614
Q8BSL7	ADP-ribosylation factor 2 OS=Mus musculus GN=Arf2 PE=1 SV=2 - [ARF2_MOUSE]	1.1945	0.256407
Q99KY4	Cyclin-G-associated kinase OS=Mus musculus GN=Gak PE=1 SV=2 - [GAK_MOUSE]	1.1945	0.256407
Q8CHI8	E1A-binding protein p400 OS=Mus musculus GN=Ep400 PE=1 SV=2 - [EP400_MOUSE]	1.1945	0.256407
P61961	Ubiquitin-fold modifier 1 OS=Mus musculus GN=Ufm1 PE=1 SV=1 - [UFM1_MOUSE]	1.194	0.255803
Q9Z2A5	Arginyl-tRNA--protein transferase 1 OS=Mus musculus GN=Ate1 PE=1 SV=1 - [ATE1_MOUSE]	1.194	0.255803
Q8CD92	Tetratricopeptide repeat protein 27 OS=Mus musculus GN=Ttc27 PE=2 SV=2 - [TTC27_MOUSE]	1.194	0.255803
Q9ER99	Regulatory solute carrier protein family 1 member 1 OS=Mus musculus GN=Rsc1a1 PE=1 SV=2 - [RSCA1_MOUSE]	1.193	0.254594
P59438	Hermansky-Pudlak syndrome 5 protein homolog OS=Mus musculus GN=Hps5 PE=1 SV=1 - [HPS5_MOUSE]	1.193	0.254594
Q99P88	Nuclear pore complex protein Nup155 OS=Mus musculus GN=Nup155 PE=1 SV=1 - [NU155_MOUSE]	1.1925	0.253989
Q91VY5	Lysine-specific demethylase 4B OS=Mus musculus GN=Kdm4b PE=1 SV=1 - [KDM4B_MOUSE]	1.192	0.253384
Q9R257	Heme-binding protein 1 OS=Mus musculus GN=Hebp1 PE=1 SV=1 - [HEBP1_MOUSE]	1.1915	0.252779
Q62077	1-phosphatidylinositol-4,5-bisphosphate phosphodiesterase gamma-1 OS=Mus musculus GN=Plcg1 PE=1 SV=2 - [PLCG1_MOUSE]	1.191	0.252173
Q3UJD6	Ubiquitin carboxyl-terminal hydrolase 19 OS=Mus musculus GN=Usp19 PE=2 SV=1 - [UBP19_MOUSE]	1.191	0.252173
Q91YD9	Neural Wiskott-Aldrich syndrome protein OS=Mus musculus GN=Wasl PE=1 SV=1 - [WASL_MOUSE]	1.191	0.252173
O08648	Mitogen-activated protein kinase kinase kinase 4 OS=Mus musculus GN=Map3k4 PE=1 SV=1 - [M3K4_MOUSE]	1.1905	0.251568
P29416	Beta-hexosaminidase subunit alpha OS=Mus musculus GN=Hexa PE=2 SV=1 - [HEXA_MOUSE]	1.19	0.250962
Q8R4H2	Rho guanine nucleotide exchange factor 12 OS=Mus musculus GN=Arhgef12 PE=1 SV=1 - [ARHGC_MOUSE]	1.1895	0.250355
P26450	Phosphatidylinositol 3-kinase regulatory subunit alpha OS=Mus musculus GN=Pik3r1 PE=1 SV=1 - [P85A_MOUSE]	1.1895	0.250355
Q8CFE4	SCY1-like protein 2 OS=Mus musculus GN=Scyl2 PE=1 SV=1 - [SCYL2_MOUSE]	1.189	0.249749
Q8R3D1	TBC1 domain family member 13 OS=Mus musculus GN=Tbc1d13 PE=2 SV=1 - [TBC13_MOUSE]	1.188	0.248535
Q9D824	Pre-mRNA 3'-end-processing factor FIP1 OS=Mus musculus GN=Fip1l1 PE=1 SV=1 - [FIP1_MOUSE]	1.1875	0.247928
Q7TMI3	E3 ubiquitin-protein ligase UHRF2 OS=Mus musculus GN=Uhrf2 PE=1 SV=1 - [UHRF2_MOUSE]	1.1875	0.247928
Q9DB16	Calcium-binding protein 39-like OS=Mus musculus GN=Cab39l PE=1 SV=3 - [CB39L_MOUSE]	1.187	0.24732
Q8BWW4	La-related protein 4 OS=Mus musculus GN=Larp4 PE=1 SV=2 - [LARP4_MOUSE]	1.187	0.24732
Q5SVQ0	Histone acetyltransferase MYST2 OS=Mus musculus GN=Myst2 PE=2 SV=1 - [MYST2_MOUSE]	1.187	0.24732
Q9JLM4	Zinc finger MYM-type protein 3 OS=Mus musculus GN=Zmym3 PE=2 SV=1 - [ZMYM3_MOUSE]	1.186	0.246104
Q9ES00	Ubiquitin conjugation factor E4 B OS=Mus musculus GN=Ube4b PE=1 SV=2 - [UBE4B_MOUSE]	1.1855	0.245496
Q3TPE9	Ankyrin repeat and MYND domain-containing protein 2 OS=Mus musculus GN=Ankmy2 PE=1 SV=1 - [ANKY2_MOUSE]	1.1855	0.245496
Q8C754	Vacuolar protein sorting-associated protein 52 homolog OS=Mus musculus GN=Vps52 PE=2 SV=1 - [VPS52_MOUSE]	1.185	0.244887
P70451	Tyrosine-protein kinase Fer OS=Mus musculus GN=Fer PE=1 SV=2 - [FER_MOUSE]	1.185	0.244887
Q8R550	SH3 domain-containing kinase-binding protein 1 OS=Mus musculus GN=Sh3kbp1 PE=1 SV=1 - [SH3K1_MOUSE]	1.1845	0.244278
Q8CDM8	Protein FAM160B1 OS=Mus musculus GN=Fam160b1 PE=2 SV=2 - [F16B1_MOUSE]	1.1845	0.244278
Q6P5D3	Putative ATP-dependent RNA helicase DHX57 OS=Mus musculus GN=Dhx57 PE=2 SV=2 - [DHX57_MOUSE]	1.1845	0.244278
Q80YQ2	Mediator of RNA polymerase II transcription subunit 23 OS=Mus musculus GN=Med23 PE=1 SV=2 - [MED23_MOUSE]	1.1845	0.244278
Q9DB96	Neuroguidin OS=Mus musculus GN=Ngdn PE=1 SV=1 - [NGDN_MOUSE]	1.184	0.243669
Q3UPF5	Zinc finger CCCH-type antiviral protein 1 OS=Mus musculus GN=Zc3hav1 PE=1 SV=1 - [ZCCHV_MOUSE]	1.184	0.243669
P59913	Protein-L-isoaspartate O-methyltransferase domain-containing protein 1 OS=Mus musculus GN=Pcmtd1 PE=2 SV=1 - [PCMD1_MOUSE]	1.184	0.243669
P62754	40S ribosomal protein S6 OS=Mus musculus GN=Rps6 PE=1 SV=1 - [RS6_MOUSE]	1.1835	0.24306
Q8VDP3	NEDD9-interacting protein with calponin homology and LIM domains OS=Mus musculus GN=Mical1 PE=1 SV=1 - [MICA1_MOUSE]	1.1825	0.24184
Q9DD18	D-tyrosyl-tRNA(Tyr) deacylase 1 OS=Mus musculus GN=Dtd1 PE=1 SV=2 - [DTD1_MOUSE]	1.182	0.24123
Q6RT24	Centromere-associated protein E OS=Mus musculus GN=Cenpe PE=1 SV=1 - [CENPE_MOUSE]	1.182	0.24123
P30285	Cyclin-dependent kinase 4 OS=Mus musculus GN=Cdk4 PE=1 SV=1 - [CDK4_MOUSE]	1.1805	0.239398
Q9D4J7	PHD finger protein 6 OS=Mus musculus GN=Phf6 PE=1 SV=1 - [PHF6_MOUSE]	1.1805	0.239398
Q99LG0	Ubiquitin carboxyl-terminal hydrolase 16 OS=Mus musculus GN=Usp16 PE=1 SV=1 - [UBP16_MOUSE]	1.1805	0.239398
Q9QWY8	Arf-GAP with SH3 domain, ANK repeat and PH domain-containing protein 1 OS=Mus musculus GN=Asap1 PE=1 SV=1 - [ASAP1_MOUSE]	1.18	0.238787
Q3U0D9	E3 ubiquitin-protein ligase HACE1 OS=Mus musculus GN=Hace1 PE=2 SV=1 - [HACE1_MOUSE]	1.18	0.238787
Q9CQG2	Putative methyltransferase METT10D OS=Mus musculus GN=Mett10d PE=1 SV=1 - [MET10_MOUSE]	1.18	0.238787
Q6PNC0	DmX-like protein 1 OS=Mus musculus GN=Dmxl1 PE=1 SV=1 - [DMXL1_MOUSE]	1.18	0.238787
Q8R1F6	UPF0663 transmembrane protein C17orf28 homolog OS=Mus musculus PE=1 SV=1 - [CQ028_MOUSE]	1.179	0.237564
Q9JJA2	Conserved oligomeric Golgi complex subunit 8 OS=Mus musculus GN=Cog8 PE=2 SV=2 - [COG8_MOUSE]	1.179	0.237564
Q9DCM0	Protein ETHE1, mitochondrial OS=Mus musculus GN=Ethe1 PE=1 SV=2 - [ETHE1_MOUSE]	1.1785	0.236952
Q8CC35	Synaptopodin OS=Mus musculus GN=Synpo PE=1 SV=2 - [SYNPO_MOUSE]	1.1785	0.236952
Q8CC12	Codanin-1 OS=Mus musculus GN=Cdan1 PE=2 SV=2 - [CDAN1_MOUSE]	1.1785	0.236952
Q9CQE5	Regulator of G-protein signaling 10 OS=Mus musculus GN=Rgs10 PE=2 SV=1 - [RGS10_MOUSE]	1.178	0.23634
Q8C4Y3	Negative elongation factor B OS=Mus musculus GN=Cobra1 PE=2 SV=2 - [NELFB_MOUSE]	1.178	0.23634
Q9WU42	Nuclear receptor corepressor 2 OS=Mus musculus GN=Ncor2 PE=1 SV=2 - [NCOR2_MOUSE]	1.178	0.23634
Q921G8	Gamma-tubulin complex component 2 OS=Mus musculus GN=Tubgcp2 PE=2 SV=1 - [GCP2_MOUSE]	1.1775	0.235727
P59708	Pre-mRNA branch site protein p14 OS=Mus musculus GN=Sf3b14 PE=2 SV=1 - [PM14_MOUSE]	1.177	0.235114
Q61127	NGFI-A-binding protein 2 OS=Mus musculus GN=Nab2 PE=1 SV=1 - [NAB2_MOUSE]	1.177	0.235114
Q9WV30	Nuclear factor of activated T-cells 5 OS=Mus musculus GN=Nfat5 PE=2 SV=1 - [NFAT5_MOUSE]	1.177	0.235114
P25444	40S ribosomal protein S2 OS=Mus musculus GN=Rps2 PE=1 SV=3 - [RS2_MOUSE]	1.1765	0.234501
Q6ZPY7	Lysine-specific demethylase 3B OS=Mus musculus GN=Kdm3b PE=1 SV=2 - [KDM3B_MOUSE]	1.1765	0.234501
P20060	Beta-hexosaminidase subunit beta OS=Mus musculus GN=Hexb PE=2 SV=2 - [HEXB_MOUSE]	1.176	0.233888
Q922H2	[Pyruvate dehydrogenase [lipoamide]] kinase isozyme 3, mitochondrial OS=Mus musculus GN=Pdk3 PE=2 SV=1 - [PDK3_MOUSE]	1.1755	0.233275
Q91W50	Cold shock domain-containing protein E1 OS=Mus musculus GN=Csde1 PE=2 SV=1 - [CSDE1_MOUSE]	1.1745	0.232047
Q8C0L8	Conserved oligomeric Golgi complex subunit 5 OS=Mus musculus GN=Cog5 PE=2 SV=2 - [COG5_MOUSE]	1.1745	0.232047
P97765	WW domain-binding protein 2 OS=Mus musculus GN=Wbp2 PE=1 SV=1 - [WBP2_MOUSE]	1.174	0.231432
Q61187	Tumor susceptibility gene 101 protein OS=Mus musculus GN=Tsg101 PE=1 SV=2 - [TS101_MOUSE]	1.174	0.231432
Q8VHH5	Arf-GAP with GTPase, ANK repeat and PH domain-containing protein 3 OS=Mus musculus GN=Agap3 PE=1 SV=1 - [AGAP3_MOUSE]	1.174	0.231432
Q6PD19	UPF0668 protein C10orf76 homolog OS=Mus musculus PE=2 SV=2 - [CJ076_MOUSE]	1.174	0.231432
Q9JMA2	Queuine tRNA-ribosyltransferase OS=Mus musculus GN=Qtrt1 PE=1 SV=2 - [TGT_MOUSE]	1.174	0.231432
Q9Z0E0	Neurochondrin OS=Mus musculus GN=Ncdn PE=1 SV=1 - [NCDN_MOUSE]	1.173	0.230203
A6H6A9	Rab GTPase-activating protein 1-like OS=Mus musculus GN=Rabgap1l PE=1 SV=1 - [RBG1L_MOUSE]	1.173	0.230203
Q91YS8	Calcium/calmodulin-dependent protein kinase type 1 OS=Mus musculus GN=Camk1 PE=1 SV=1 - [KCC1A_MOUSE]	1.1725	0.229588
P12265	Beta-glucuronidase OS=Mus musculus GN=Gusb PE=2 SV=1 - [BGLR_MOUSE]	1.1725	0.229588
Q9JLC8	Sacsin OS=Mus musculus GN=Sacs PE=1 SV=2 - [SACS_MOUSE]	1.172	0.228973
P36916	Guanine nucleotide-binding protein-like 1 OS=Mus musculus GN=Gnl1 PE=1 SV=3 - [GNL1_MOUSE]	1.1715	0.228357
Q6PGF7	Exocyst complex component 8 OS=Mus musculus GN=Exoc8 PE=1 SV=1 - [EXOC8_MOUSE]	1.1715	0.228357
Q6KCD5	Nipped-B-like protein OS=Mus musculus GN=Nipbl PE=1 SV=1 - [NIPBL_MOUSE]	1.1715	0.228357
Q3TUF7	YEATS domain-containing protein 2 OS=Mus musculus GN=Yeats2 PE=2 SV=2 - [YETS2_MOUSE]	1.1715	0.228357
Q8K194	U4/U6.U5 small nuclear ribonucleoprotein 27 kDa protein OS=Mus musculus GN=Snrnp27 PE=2 SV=1 - [SNR27_MOUSE]	1.171	0.227741
Q8BLH7	HIRA-interacting protein 3 OS=Mus musculus GN=Hirip3 PE=1 SV=1 - [HIRP3_MOUSE]	1.171	0.227741
Q99PT3	INO80 complex subunit B OS=Mus musculus GN=Ino80b PE=1 SV=2 - [IN80B_MOUSE]	1.171	0.227741
Q9JI10	Serine/threonine-protein kinase 3 OS=Mus musculus GN=Stk3 PE=1 SV=1 - [STK3_MOUSE]	1.1705	0.227125
O35841	Apoptosis inhibitor 5 OS=Mus musculus GN=Api5 PE=2 SV=1 - [API5_MOUSE]	1.1705	0.227125
Q8BP67	60S ribosomal protein L24 OS=Mus musculus GN=Rpl24 PE=2 SV=2 - [RL24_MOUSE]	1.1705	0.227125
Q6ZQK0	Condensin-2 complex subunit D3 OS=Mus musculus GN=Ncapd3 PE=1 SV=2 - [CNDD3_MOUSE]	1.1705	0.227125
Q9ET22	Dipeptidyl peptidase 2 OS=Mus musculus GN=Dpp7 PE=2 SV=1 - [DPP2_MOUSE]	1.1695	0.225892
P02802	Metallothionein-1 OS=Mus musculus GN=Mt1 PE=1 SV=1 - [MT1_MOUSE]	1.1695	0.225892
Q8C5W3	Tubulin-specific chaperone cofactor E-like protein OS=Mus musculus GN=Tbcel PE=1 SV=1 - [TBCEL_MOUSE]	1.169	0.225275
Q6NZM9	Histone deacetylase 4 OS=Mus musculus GN=Hdac4 PE=1 SV=1 - [HDAC4_MOUSE]	1.1685	0.224658
Q99PU8	Putative ATP-dependent RNA helicase DHX30 OS=Mus musculus GN=Dhx30 PE=2 SV=1 - [DHX30_MOUSE]	1.1685	0.224658
Q80TL7	Protein MON2 homolog OS=Mus musculus GN=Mon2 PE=2 SV=2 - [MON2_MOUSE]	1.168	0.22404
Q5M8N0	CB1 cannabinoid receptor-interacting protein 1 OS=Mus musculus GN=Cnrip1 PE=1 SV=1 - [CNRP1_MOUSE]	1.1675	0.223423
Q80YA7	Dipeptidyl peptidase 8 OS=Mus musculus GN=Dpp8 PE=1 SV=1 - [DPP8_MOUSE]	1.167	0.222805
Q9Z0H8	CAP-Gly domain-containing linker protein 2 OS=Mus musculus GN=Clip2 PE=1 SV=2 - [CLIP2_MOUSE]	1.1665	0.222186
P30999	Catenin delta-1 OS=Mus musculus GN=Ctnnd1 PE=1 SV=2 - [CTND1_MOUSE]	1.1665	0.222186
Q3TIU4	2',5'-phosphodiesterase 12 OS=Mus musculus GN=Pde12 PE=2 SV=2 - [PDE12_MOUSE]	1.1665	0.222186
Q8C0E3	Tripartite motif-containing protein 47 OS=Mus musculus GN=Trim47 PE=2 SV=2 - [TRI47_MOUSE]	1.1665	0.222186
Q9WVM3	Anaphase-promoting complex subunit 7 OS=Mus musculus GN=Anapc7 PE=1 SV=3 - [APC7_MOUSE]	1.1665	0.222186
Q9Z0Y1	Dynactin subunit 3 OS=Mus musculus GN=Dctn3 PE=2 SV=2 - [DCTN3_MOUSE]	1.166	0.221568
O35857	Mitochondrial import inner membrane translocase subunit TIM44 OS=Mus musculus GN=Timm44 PE=2 SV=1 - [TIM44_MOUSE]	1.166	0.221568
Q61194	Phosphatidylinositol-4-phosphate 3-kinase C2 domain-containing subunit alpha OS=Mus musculus GN=Pik3c2a PE=1 SV=2 - [P3C2A_MOUSE]	1.166	0.221568
Q8BWY9	Protein CIP2A OS=Mus musculus GN=Kiaa1524 PE=2 SV=2 - [CIP2A_MOUSE]	1.166	0.221568
Q8C1Y8	Vacuolar fusion protein CCZ1 homolog OS=Mus musculus GN=Ccz1 PE=1 SV=1 - [CCZ1_MOUSE]	1.166	0.221568
Q91V41	Ras-related protein Rab-14 OS=Mus musculus GN=Rab14 PE=1 SV=3 - [RAB14_MOUSE]	1.1655	0.220949
Q8K2B0	Synaptonemal complex protein SC65 OS=Mus musculus GN=Leprel4 PE=2 SV=1 - [SC65_MOUSE]	1.1655	0.220949
Q9EQW7	Kinesin-like protein KIF13A OS=Mus musculus GN=Kif13a PE=1 SV=1 - [KI13A_MOUSE]	1.165	0.22033
Q8BVQ5	Protein phosphatase methylesterase 1 OS=Mus musculus GN=Ppme1 PE=1 SV=5 - [PPME1_MOUSE]	1.1645	0.219711
Q922K7	Putative ribosomal RNA methyltransferase NOP2 OS=Mus musculus GN=Nop2 PE=2 SV=1 - [NOP2_MOUSE]	1.1645	0.219711
Q9D906	Ubiquitin-like modifier-activating enzyme ATG7 OS=Mus musculus GN=Atg7 PE=1 SV=1 - [ATG7_MOUSE]	1.164	0.219091
Q6PCM1	Lysine-specific demethylase 3A OS=Mus musculus GN=Kdm3a PE=1 SV=1 - [KDM3A_MOUSE]	1.164	0.219091
P62267	40S ribosomal protein S23 OS=Mus musculus GN=Rps23 PE=2 SV=3 - [RS23_MOUSE]	1.1635	0.218471
P63087	Serine/threonine-protein phosphatase PP1-gamma catalytic subunit OS=Mus musculus GN=Ppp1cc PE=1 SV=1 - [PP1G_MOUSE]	1.163	0.217851
Q62419	Endophilin-A2 OS=Mus musculus GN=Sh3gl1 PE=1 SV=1 - [SH3G1_MOUSE]	1.163	0.217851
Q9D8S3	ADP-ribosylation factor GTPase-activating protein 3 OS=Mus musculus GN=Arfgap3 PE=2 SV=2 - [ARFG3_MOUSE]	1.1625	0.217231
O35218	Cleavage and polyadenylation specificity factor subunit 2 OS=Mus musculus GN=Cpsf2 PE=1 SV=1 - [CPSF2_MOUSE]	1.1625	0.217231
O88396	GrpE protein homolog 2, mitochondrial OS=Mus musculus GN=Grpel2 PE=2 SV=2 - [GRPE2_MOUSE]	1.162	0.21661
Q9Z2D0	Myotubularin-related protein 9 OS=Mus musculus GN=Mtmr9 PE=2 SV=2 - [MTMR9_MOUSE]	1.162	0.21661
Q8CDV6	Coiled-coil domain-containing protein 63 OS=Mus musculus GN=Ccdc63 PE=2 SV=2 - [CCD63_MOUSE]	1.162	0.21661
P62702	40S ribosomal protein S4, X isoform OS=Mus musculus GN=Rps4x PE=2 SV=2 - [RS4X_MOUSE]	1.1615	0.215989
Q8BH65	Protein FAM116A OS=Mus musculus GN=Fam116a PE=1 SV=1 - [F116A_MOUSE]	1.1615	0.215989
Q8VE10	N-alpha-acetyltransferase 40, NatD catalytic subunit OS=Mus musculus GN=Naa40 PE=2 SV=1 - [NAA40_MOUSE]	1.161	0.215368
Q3U0J8	TBC1 domain family member 2B OS=Mus musculus GN=Tbc1d2b PE=1 SV=2 - [TBD2B_MOUSE]	1.161	0.215368
Q3UJB9	Enhancer of mRNA-decapping protein 4 OS=Mus musculus GN=Edc4 PE=1 SV=2 - [EDC4_MOUSE]	1.1605	0.214747
Q80YD1	ATP-dependent RNA helicase SUPV3L1, mitochondrial OS=Mus musculus GN=Supv3l1 PE=2 SV=1 - [SUV3_MOUSE]	1.1605	0.214747
Q61508	Extracellular matrix protein 1 OS=Mus musculus GN=Ecm1 PE=1 SV=1 - [ECM1_MOUSE]	1.16	0.214125
Q6ZQH8	Nucleoporin NUP188 homolog OS=Mus musculus GN=Nup188 PE=1 SV=2 - [NU188_MOUSE]	1.16	0.214125
O89023	Tripeptidyl-peptidase 1 OS=Mus musculus GN=Tpp1 PE=1 SV=2 - [TPP1_MOUSE]	1.159	0.212881
P03995	Glial fibrillary acidic protein OS=Mus musculus GN=Gfap PE=1 SV=4 - [GFAP_MOUSE]	1.159	0.212881
Q8C196	Carbamoyl-phosphate synthase [ammonia], mitochondrial OS=Mus musculus GN=Cps1 PE=1 SV=2 - [CPSM_MOUSE]	1.159	0.212881
Q9D1E6	Tubulin-folding cofactor B OS=Mus musculus GN=Tbcb PE=1 SV=2 - [TBCB_MOUSE]	1.1585	0.212258
Q9JHW4	Selenocysteine-specific elongation factor OS=Mus musculus GN=Eefsec PE=2 SV=1 - [SELB_MOUSE]	1.1585	0.212258
Q8C4B4	Protein unc-119 homolog B OS=Mus musculus GN=Unc119b PE=2 SV=1 - [U119B_MOUSE]	1.1585	0.212258
Q9DB05	Alpha-soluble NSF attachment protein OS=Mus musculus GN=Napa PE=1 SV=1 - [SNAA_MOUSE]	1.158	0.211635
Q8BU11	TOX high mobility group box family member 4 OS=Mus musculus GN=Tox4 PE=1 SV=2 - [TOX4_MOUSE]	1.158	0.211635
Q9JJC6	RILP-like protein 1 OS=Mus musculus GN=Rilpl1 PE=1 SV=1 - [RIPL1_MOUSE]	1.1575	0.211012
P42232	Signal transducer and activator of transcription 5B OS=Mus musculus GN=Stat5b PE=1 SV=1 - [STA5B_MOUSE]	1.1575	0.211012
Q8BX57	PX domain-containing protein kinase-like protein OS=Mus musculus GN=Pxk PE=1 SV=2 - [PXK_MOUSE]	1.1575	0.211012
Q91YE5	Bromodomain adjacent to zinc finger domain protein 2A OS=Mus musculus GN=Baz2a PE=1 SV=2 - [BAZ2A_MOUSE]	1.1575	0.211012
Q9QZL0	Receptor-interacting serine/threonine-protein kinase 3 OS=Mus musculus GN=Ripk3 PE=1 SV=1 - [RIPK3_MOUSE]	1.157	0.210389
Q8CGA0	Protein phosphatase 1F OS=Mus musculus GN=Ppm1f PE=2 SV=1 - [PPM1F_MOUSE]	1.157	0.210389
P49442	Inositol polyphosphate 1-phosphatase OS=Mus musculus GN=Inpp1 PE=1 SV=2 - [INPP_MOUSE]	1.157	0.210389
P46062	Signal-induced proliferation-associated protein 1 OS=Mus musculus GN=Sipa1 PE=2 SV=2 - [SIPA1_MOUSE]	1.157	0.210389
P59997	Lysine-specific demethylase 2A OS=Mus musculus GN=Kdm2a PE=1 SV=2 - [KDM2A_MOUSE]	1.157	0.210389
Q6P9L6	Kinesin-like protein KIF15 OS=Mus musculus GN=Kif15 PE=1 SV=1 - [KIF15_MOUSE]	1.1565	0.209765
Q80VI1	E3 ubiquitin-protein ligase TRIM56 OS=Mus musculus GN=Trim56 PE=1 SV=1 - [TRI56_MOUSE]	1.1565	0.209765
Q9ERA6	Tuftelin-interacting protein 11 OS=Mus musculus GN=Tfip11 PE=1 SV=1 - [TFP11_MOUSE]	1.1565	0.209765
Q9Z2A0	3-phosphoinositide-dependent protein kinase 1 OS=Mus musculus GN=Pdpk1 PE=1 SV=2 - [PDPK1_MOUSE]	1.1565	0.209765
O35130	Ribosomal RNA small subunit methyltransferase NEP1 OS=Mus musculus GN=Emg1 PE=1 SV=1 - [NEP1_MOUSE]	1.156	0.209141
Q99KD5	Protein unc-45 homolog A OS=Mus musculus GN=Unc45a PE=1 SV=2 - [UN45A_MOUSE]	1.156	0.209141
Q80U95	Ubiquitin-protein ligase E3C OS=Mus musculus GN=Ube3c PE=2 SV=2 - [UBE3C_MOUSE]	1.156	0.209141
Q8CI75	DIS3-like exonuclease 2 OS=Mus musculus GN=Dis3l2 PE=1 SV=1 - [DI3L2_MOUSE]	1.156	0.209141
Q8R0C3	Testis anion transporter 1 OS=Mus musculus GN=Slc26a8 PE=2 SV=2 - [S26A8_MOUSE]	1.156	0.209141
Q6ZWV7	60S ribosomal protein L35 OS=Mus musculus GN=Rpl35 PE=2 SV=1 - [RL35_MOUSE]	1.1555	0.208517
Q9WVA3	Mitotic checkpoint protein BUB3 OS=Mus musculus GN=Bub3 PE=2 SV=1 - [BUB3_MOUSE]	1.155	0.207893
Q8K3H0	DCC-interacting protein 13-alpha OS=Mus musculus GN=Appl1 PE=1 SV=1 - [DP13A_MOUSE]	1.155	0.207893
Q6WKZ8	E3 ubiquitin-protein ligase UBR2 OS=Mus musculus GN=Ubr2 PE=1 SV=2 - [UBR2_MOUSE]	1.155	0.207893
P16460	Argininosuccinate synthase OS=Mus musculus GN=Ass1 PE=1 SV=1 - [ASSY_MOUSE]	1.154	0.206643
Q7TSS2	Ubiquitin-conjugating enzyme E2 Q1 OS=Mus musculus GN=Ube2q1 PE=2 SV=2 - [UB2Q1_MOUSE]	1.154	0.206643
O88746	Target of Myb protein 1 OS=Mus musculus GN=Tom1 PE=1 SV=1 - [TOM1_MOUSE]	1.1535	0.206018
Q99LI8	Hepatocyte growth factor-regulated tyrosine kinase substrate OS=Mus musculus GN=Hgs PE=1 SV=2 - [HGS_MOUSE]	1.1535	0.206018
Q03173	Protein enabled homolog OS=Mus musculus GN=Enah PE=1 SV=2 - [ENAH_MOUSE]	1.1535	0.206018
Q8BJF9	Charged multivesicular body protein 2b OS=Mus musculus GN=Chmp2b PE=2 SV=1 - [CHM2B_MOUSE]	1.1525	0.204767
Q8BHT6	Beta-1,3-glucosyltransferase OS=Mus musculus GN=B3galtl PE=2 SV=2 - [B3GLT_MOUSE]	1.1525	0.204767
Q922P9	Putative oxidoreductase GLYR1 OS=Mus musculus GN=Glyr1 PE=2 SV=1 - [GLYR1_MOUSE]	1.1525	0.204767
Q3THK3	General transcription factor IIF subunit 1 OS=Mus musculus GN=Gtf2f1 PE=1 SV=1 - [T2FA_MOUSE]	1.152	0.204141
Q80X73	Protein pelota homolog OS=Mus musculus GN=Pelo PE=2 SV=2 - [PELO_MOUSE]	1.152	0.204141
Q920P3	Deleted in bladder cancer protein 1 homolog OS=Mus musculus GN=Dbc1 PE=2 SV=1 - [DBC1_MOUSE]	1.152	0.204141
Q62383	Transcription elongation factor SPT6 OS=Mus musculus GN=Supt6h PE=1 SV=2 - [SPT6H_MOUSE]	1.1515	0.203514
Q8BRT1	CLIP-associating protein 2 OS=Mus musculus GN=Clasp2 PE=1 SV=1 - [CLAP2_MOUSE]	1.1515	0.203514
B2RX14	Terminal uridylyltransferase 4 OS=Mus musculus GN=Zcchc11 PE=1 SV=2 - [TUT4_MOUSE]	1.1515	0.203514
Q61183	Poly(A) polymerase alpha OS=Mus musculus GN=Papola PE=1 SV=4 - [PAPOA_MOUSE]	1.151	0.202888
P52825	Carnitine O-palmitoyltransferase 2, mitochondrial OS=Mus musculus GN=Cpt2 PE=1 SV=1 - [CPT2_MOUSE]	1.151	0.202888
Q810A7	ATP-dependent RNA helicase DDX42 OS=Mus musculus GN=Ddx42 PE=1 SV=3 - [DDX42_MOUSE]	1.1505	0.202261
Q8CI33	CWF19-like protein 1 OS=Mus musculus GN=Cwf19l1 PE=2 SV=1 - [C19L1_MOUSE]	1.1505	0.202261
P62821	Ras-related protein Rab-1A OS=Mus musculus GN=Rab1A PE=1 SV=3 - [RAB1A_MOUSE]	1.15	0.201634
Q501J6	Probable ATP-dependent RNA helicase DDX17 OS=Mus musculus GN=Ddx17 PE=2 SV=1 - [DDX17_MOUSE]	1.15	0.201634
Q8VE11	Myotubularin-related protein 6 OS=Mus musculus GN=Mtmr6 PE=1 SV=1 - [MTMR6_MOUSE]	1.1495	0.201006
Q8BGE6	Cysteine protease ATG4B OS=Mus musculus GN=Atg4b PE=1 SV=2 - [ATG4B_MOUSE]	1.149	0.200379
O09110	Dual specificity mitogen-activated protein kinase kinase 3 OS=Mus musculus GN=Map2k3 PE=1 SV=2 - [MP2K3_MOUSE]	1.1485	0.199751
Q64512	Tyrosine-protein phosphatase non-receptor type 13 OS=Mus musculus GN=Ptpn13 PE=1 SV=2 - [PTN13_MOUSE]	1.1485	0.199751
Q9D735	Uncharacterized protein C19orf43 homolog OS=Mus musculus PE=2 SV=1 - [CS043_MOUSE]	1.148	0.199123
Q6PGH2	Hematological and neurological expressed 1-like protein OS=Mus musculus GN=Hn1l PE=2 SV=1 - [HN1L_MOUSE]	1.1475	0.198494
Q9D154	Leukocyte elastase inhibitor A OS=Mus musculus GN=Serpinb1a PE=1 SV=1 - [ILEUA_MOUSE]	1.1475	0.198494
P42128	Forkhead box protein K1 OS=Mus musculus GN=Foxk1 PE=1 SV=2 - [FOXK1_MOUSE]	1.1475	0.198494
Q60809	CCR4-NOT transcription complex subunit 7 OS=Mus musculus GN=Cnot7 PE=1 SV=1 - [CNOT7_MOUSE]	1.147	0.197865
Q9D1C8	Vacuolar protein sorting-associated protein 28 homolog OS=Mus musculus GN=Vps28 PE=2 SV=1 - [VPS28_MOUSE]	1.147	0.197865
Q6ZQ93	Ubiquitin carboxyl-terminal hydrolase 34 OS=Mus musculus GN=Usp34 PE=1 SV=3 - [UBP34_MOUSE]	1.147	0.197865
P19091	Androgen receptor OS=Mus musculus GN=Ar PE=1 SV=1 - [ANDR_MOUSE]	1.147	0.197865
Q9R0C0	Pallidin OS=Mus musculus GN=Pldn PE=1 SV=1 - [PLDN_MOUSE]	1.1465	0.197236
Q8R0H9	ADP-ribosylation factor-binding protein GGA1 OS=Mus musculus GN=Gga1 PE=1 SV=1 - [GGA1_MOUSE]	1.1465	0.197236
Q9QYJ0	DnaJ homolog subfamily A member 2 OS=Mus musculus GN=Dnaja2 PE=1 SV=1 - [DNJA2_MOUSE]	1.146	0.196607
Q6PGB8	Probable global transcription activator SNF2L1 OS=Mus musculus GN=Smarca1 PE=1 SV=1 - [SMCA1_MOUSE]	1.146	0.196607
Q9D0C4	tRNA (guanine-N(1)-)-methyltransferase OS=Mus musculus GN=Trmt5 PE=2 SV=1 - [TRMT5_MOUSE]	1.146	0.196607
Q8R105	Vacuolar protein sorting-associated protein 37C OS=Mus musculus GN=Vps37c PE=2 SV=1 - [VP37C_MOUSE]	1.146	0.196607
Q8VBX6	Multiple PDZ domain protein OS=Mus musculus GN=Mpdz PE=1 SV=2 - [MPDZ_MOUSE]	1.1455	0.195977
Q922D4	Serine/threonine-protein phosphatase 6 regulatory subunit 3 OS=Mus musculus GN=Ppp6r3 PE=1 SV=1 - [PP6R3_MOUSE]	1.1455	0.195977
Q8K1N4	Spermatogenesis-associated serine-rich protein 2 OS=Mus musculus GN=Spats2 PE=1 SV=1 - [SPAS2_MOUSE]	1.1455	0.195977
O70493	Sorting nexin-12 OS=Mus musculus GN=Snx12 PE=2 SV=1 - [SNX12_MOUSE]	1.145	0.195348
Q9CYZ6	Uncharacterized protein C19orf60 homolog OS=Mus musculus PE=2 SV=1 - [CS060_MOUSE]	1.145	0.195348
O35654	DNA polymerase delta subunit 2 OS=Mus musculus GN=Pold2 PE=2 SV=1 - [DPOD2_MOUSE]	1.145	0.195348
Q8VDJ3	Vigilin OS=Mus musculus GN=Hdlbp PE=1 SV=1 - [VIGLN_MOUSE]	1.1445	0.194717
Q9QYC0	Alpha-adducin OS=Mus musculus GN=Add1 PE=1 SV=2 - [ADDA_MOUSE]	1.1445	0.194717
O08759	Ubiquitin-protein ligase E3A OS=Mus musculus GN=Ube3a PE=2 SV=1 - [UBE3A_MOUSE]	1.144	0.194087
Q5U3K5	Putative GTP-binding protein Parf OS=Mus musculus GN=Parf PE=1 SV=2 - [PARF_MOUSE]	1.144	0.194087
O88712	C-terminal-binding protein 1 OS=Mus musculus GN=Ctbp1 PE=1 SV=2 - [CTBP1_MOUSE]	1.1435	0.193456
Q9DCX1	MAD2L1-binding protein OS=Mus musculus GN=Mad2l1bp PE=2 SV=2 - [MD2BP_MOUSE]	1.1435	0.193456
Q91YJ3	Thymocyte nuclear protein 1 OS=Mus musculus GN=Thyn1 PE=1 SV=1 - [THYN1_MOUSE]	1.1435	0.193456
Q60974	Nuclear receptor corepressor 1 OS=Mus musculus GN=Ncor1 PE=1 SV=1 - [NCOR1_MOUSE]	1.143	0.192825
O70492	Sorting nexin-3 OS=Mus musculus GN=Snx3 PE=1 SV=3 - [SNX3_MOUSE]	1.1425	0.192194
P49615	Cyclin-dependent kinase 5 OS=Mus musculus GN=Cdk5 PE=1 SV=1 - [CDK5_MOUSE]	1.1425	0.192194
Q810A3	Tetratricopeptide repeat protein 9C OS=Mus musculus GN=Ttc9c PE=2 SV=1 - [TTC9C_MOUSE]	1.1425	0.192194
Q8CDG3	Deubiquitinating protein VCIP135 OS=Mus musculus GN=Vcpip1 PE=2 SV=1 - [VCIP1_MOUSE]	1.1425	0.192194
Q99NB9	Splicing factor 3B subunit 1 OS=Mus musculus GN=Sf3b1 PE=1 SV=1 - [SF3B1_MOUSE]	1.142	0.191563
O88531	Palmitoyl-protein thioesterase 1 OS=Mus musculus GN=Ppt1 PE=2 SV=2 - [PPT1_MOUSE]	1.142	0.191563
Q9QWR8	Alpha-N-acetylgalactosaminidase OS=Mus musculus GN=Naga PE=2 SV=2 - [NAGAB_MOUSE]	1.1415	0.190931
Q8BKX6	Serine/threonine-protein kinase SMG1 OS=Mus musculus GN=Smg1 PE=1 SV=2 - [SMG1_MOUSE]	1.1415	0.190931
P83882	60S ribosomal protein L36a OS=Mus musculus GN=Rpl36a PE=3 SV=2 - [RL36A_MOUSE]	1.1415	0.190931
P17047	Lysosome-associated membrane glycoprotein 2 OS=Mus musculus GN=Lamp2 PE=2 SV=1 - [LAMP2_MOUSE]	1.1415	0.190931
Q3TW96	UDP-N-acetylhexosamine pyrophosphorylase-like protein 1 OS=Mus musculus GN=Uap1l1 PE=2 SV=1 - [UAP1L_MOUSE]	1.141	0.190299
Q9D8U8	Sorting nexin-5 OS=Mus musculus GN=Snx5 PE=1 SV=1 - [SNX5_MOUSE]	1.141	0.190299
Q9CR95	Adaptin ear-binding coat-associated protein 1 OS=Mus musculus GN=Necap1 PE=1 SV=2 - [NECP1_MOUSE]	1.141	0.190299
Q6KAR6	Exocyst complex component 3 OS=Mus musculus GN=Exoc3 PE=1 SV=2 - [EXOC3_MOUSE]	1.141	0.190299
P29391	Ferritin light chain 1 OS=Mus musculus GN=Ftl1 PE=1 SV=2 - [FRIL1_MOUSE]	1.1405	0.189666
P62911	60S ribosomal protein L32 OS=Mus musculus GN=Rpl32 PE=2 SV=2 - [RL32_MOUSE]	1.1405	0.189666
Q9CX34	Suppressor of G2 allele of SKP1 homolog OS=Mus musculus GN=Sugt1 PE=2 SV=3 - [SUGT1_MOUSE]	1.1405	0.189666
Q9DCV4	Regulator of microtubule dynamics protein 1 OS=Mus musculus GN=Fam82b PE=2 SV=2 - [RMD1_MOUSE]	1.1405	0.189666
P29037	TATA-box-binding protein OS=Mus musculus GN=Tbp PE=1 SV=1 - [TBP_MOUSE]	1.1405	0.189666
Q9JHP7	KDEL motif-containing protein 1 OS=Mus musculus GN=Kdelc1 PE=1 SV=1 - [KDEL1_MOUSE]	1.1405	0.189666
Q921F2	TAR DNA-binding protein 43 OS=Mus musculus GN=Tardbp PE=1 SV=1 - [TADBP_MOUSE]	1.14	0.189034
Q91WE2	Protein FAM192A OS=Mus musculus GN=Fam192a PE=2 SV=1 - [F192A_MOUSE]	1.14	0.189034
Q8BMA6	Signal recognition particle 68 kDa protein OS=Mus musculus GN=Srp68 PE=2 SV=1 - [SRP68_MOUSE]	1.1395	0.188401
Q5EG47	5'-AMP-activated protein kinase catalytic subunit alpha-1 OS=Mus musculus GN=Prkaa1 PE=1 SV=2 - [AAPK1_MOUSE]	1.1395	0.188401
P54276	DNA mismatch repair protein Msh6 OS=Mus musculus GN=Msh6 PE=1 SV=2 - [MSH6_MOUSE]	1.139	0.187768
P52293	Importin subunit alpha-2 OS=Mus musculus GN=Kpna2 PE=1 SV=2 - [IMA2_MOUSE]	1.139	0.187768
Q60866	Phosphotriesterase-related protein OS=Mus musculus GN=Pter PE=2 SV=1 - [PTER_MOUSE]	1.139	0.187768
Q61391	Neprilysin OS=Mus musculus GN=Mme PE=1 SV=3 - [NEP_MOUSE]	1.139	0.187768
Q9CS42	Ribose-phosphate pyrophosphokinase 2 OS=Mus musculus GN=Prps2 PE=1 SV=4 - [PRPS2_MOUSE]	1.139	0.187768
Q64511	DNA topoisomerase 2-beta OS=Mus musculus GN=Top2b PE=1 SV=2 - [TOP2B_MOUSE]	1.139	0.187768
Q6P9Q6	FK506-binding protein 15 OS=Mus musculus GN=Fkbp15 PE=1 SV=2 - [FKB15_MOUSE]	1.1385	0.187134
Q9D061	Acyl-CoA-binding domain-containing protein 6 OS=Mus musculus GN=Acbd6 PE=1 SV=2 - [ACBD6_MOUSE]	1.1385	0.187134
Q8K224	N-acetyltransferase 10 OS=Mus musculus GN=Nat10 PE=2 SV=1 - [NAT10_MOUSE]	1.138	0.186501
Q9CYI0	Protein Njmu-R1 OS=Mus musculus PE=2 SV=2 - [NJMU_MOUSE]	1.138	0.186501
P70248	Myosin-If OS=Mus musculus GN=Myo1f PE=1 SV=1 - [MYO1F_MOUSE]	1.138	0.186501
Q8K400	Syntaxin-binding protein 5 OS=Mus musculus GN=Stxbp5 PE=1 SV=2 - [STXB5_MOUSE]	1.1375	0.185867
Q8BWU5	Probable O-sialoglycoprotein endopeptidase OS=Mus musculus GN=Osgep PE=2 SV=2 - [OSGEP_MOUSE]	1.137	0.185232
Q9CQV6	Microtubule-associated proteins 1A/1B light chain 3B OS=Mus musculus GN=Map1lc3b PE=1 SV=3 - [MLP3B_MOUSE]	1.137	0.185232
Q9R1K9	Centrin-2 OS=Mus musculus GN=Cetn2 PE=1 SV=1 - [CETN2_MOUSE]	1.137	0.185232
Q3TWF6	WD repeat-containing protein 70 OS=Mus musculus GN=Wdr70 PE=1 SV=1 - [WDR70_MOUSE]	1.137	0.185232
O35719	DNA repair protein RAD51 homolog 2 OS=Mus musculus GN=Rad51l1 PE=2 SV=2 - [RA51B_MOUSE]	1.137	0.185232
Q9ERD6	Ras-specific guanine nucleotide-releasing factor RalGPS2 OS=Mus musculus GN=Ralgps2 PE=1 SV=2 - [RGPS2_MOUSE]	1.137	0.185232
Q8BKI2	Trinucleotide repeat-containing gene 6B protein OS=Mus musculus GN=Tnrc6b PE=2 SV=2 - [TNR6B_MOUSE]	1.137	0.185232
Q99K70	Ras-related GTP-binding protein C OS=Mus musculus GN=Rragc PE=2 SV=1 - [RRAGC_MOUSE]	1.1365	0.184598
Q62159	Rho-related GTP-binding protein RhoC OS=Mus musculus GN=Rhoc PE=1 SV=2 - [RHOC_MOUSE]	1.1365	0.184598
O09167	60S ribosomal protein L21 OS=Mus musculus GN=Rpl21 PE=2 SV=3 - [RL21_MOUSE]	1.136	0.183963
P54823	Probable ATP-dependent RNA helicase DDX6 OS=Mus musculus GN=Ddx6 PE=2 SV=1 - [DDX6_MOUSE]	1.136	0.183963
P40338	Von Hippel-Lindau disease tumor suppressor OS=Mus musculus GN=Vhl PE=2 SV=1 - [VHL_MOUSE]	1.136	0.183963
Q91UZ5	Inositol monophosphatase 2 OS=Mus musculus GN=Impa2 PE=1 SV=1 - [IMPA2_MOUSE]	1.1355	0.183328
Q8K310	Matrin-3 OS=Mus musculus GN=Matr3 PE=1 SV=1 - [MATR3_MOUSE]	1.135	0.182692
Q99KR7	Peptidyl-prolyl cis-trans isomerase F, mitochondrial OS=Mus musculus GN=Ppif PE=2 SV=1 - [PPIF_MOUSE]	1.135	0.182692
Q8CCH2	NHL repeat-containing protein 3 OS=Mus musculus GN=Nhlrc3 PE=2 SV=1 - [NHLC3_MOUSE]	1.135	0.182692
Q9CR70	L antigen family member 3 OS=Mus musculus GN=Lage3 PE=2 SV=1 - [LAGE3_MOUSE]	1.135	0.182692
Q8CCB4	Vacuolar protein sorting-associated protein 53 homolog OS=Mus musculus GN=Vps53 PE=2 SV=1 - [VPS53_MOUSE]	1.135	0.182692
Q91VH6	Protein MEMO1 OS=Mus musculus GN=Memo1 PE=1 SV=1 - [MEMO1_MOUSE]	1.1345	0.182057
P10605	Cathepsin B OS=Mus musculus GN=Ctsb PE=1 SV=2 - [CATB_MOUSE]	1.134	0.181421
P43346	Deoxycytidine kinase OS=Mus musculus GN=Dck PE=1 SV=1 - [DCK_MOUSE]	1.134	0.181421
Q9QXL8	Nucleoside diphosphate kinase 7 OS=Mus musculus GN=Nme7 PE=2 SV=1 - [NDK7_MOUSE]	1.134	0.181421
Q5RI75	Ras and EF-hand domain-containing protein homolog OS=Mus musculus GN=Rasef PE=2 SV=1 - [RASEF_MOUSE]	1.134	0.181421
Q6PD03	Serine/threonine-protein phosphatase 2A 56 kDa regulatory subunit alpha isoform OS=Mus musculus GN=Ppp2r5a PE=1 SV=1 - [2A5A_MOUSE]	1.133	0.180148
Q9CXA2	Probable proline racemase OS=Mus musculus PE=2 SV=1 - [PRCM_MOUSE]	1.133	0.180148
Q80TA9	UPF0493 protein KIAA1632 OS=Mus musculus GN=Kiaa1632 PE=2 SV=2 - [K1632_MOUSE]	1.133	0.180148
Q923D5	WW domain-binding protein 11 OS=Mus musculus GN=Wbp11 PE=1 SV=2 - [WBP11_MOUSE]	1.1325	0.179511
P97863	Nuclear factor 1 B-type OS=Mus musculus GN=Nfib PE=1 SV=2 - [NFIB_MOUSE]	1.1325	0.179511
Q9R190	Metastasis-associated protein MTA2 OS=Mus musculus GN=Mta2 PE=1 SV=1 - [MTA2_MOUSE]	1.132	0.178874
Q8CCK0	Core histone macro-H2A.2 OS=Mus musculus GN=H2afy2 PE=1 SV=3 - [H2AW_MOUSE]	1.132	0.178874
Q8N7N5	DDB1- and CUL4-associated factor 8 OS=Mus musculus GN=Dcaf8 PE=1 SV=1 - [DCAF8_MOUSE]	1.132	0.178874
Q80U35	Rho guanine nucleotide exchange factor 17 OS=Mus musculus GN=Arhgef17 PE=1 SV=2 - [ARHGH_MOUSE]	1.132	0.178874
Q8BUI3	Leucine-rich repeat and WD repeat-containing protein 1 OS=Mus musculus GN=LRWD1 PE=2 SV=1 - [LRWD1_MOUSE]	1.132	0.178874
Q8VIJ6	Splicing factor, proline- and glutamine-rich OS=Mus musculus GN=Sfpq PE=1 SV=1 - [SFPQ_MOUSE]	1.1315	0.178237
P17439	Glucosylceramidase OS=Mus musculus GN=Gba PE=1 SV=1 - [GLCM_MOUSE]	1.1315	0.178237
Q8R0F5	RNA-binding motif protein, X-linked 2 OS=Mus musculus GN=Rbmx2 PE=1 SV=1 - [RBMX2_MOUSE]	1.1315	0.178237
Q8C854	Myelin expression factor 2 OS=Mus musculus GN=Myef2 PE=1 SV=1 - [MYEF2_MOUSE]	1.131	0.177599
Q9R061	Cytosolic Fe-S cluster assembly factor NUBP2 OS=Mus musculus GN=Nubp2 PE=1 SV=1 - [NUBP2_MOUSE]	1.131	0.177599
Q00422	GA-binding protein alpha chain OS=Mus musculus GN=Gabpa PE=1 SV=1 - [GABPA_MOUSE]	1.131	0.177599
O70318	Band 4.1-like protein 2 OS=Mus musculus GN=Epb41l2 PE=1 SV=1 - [E41L2_MOUSE]	1.1305	0.176961
Q99LZ3	DNA replication complex GINS protein SLD5 OS=Mus musculus GN=Gins4 PE=1 SV=1 - [SLD5_MOUSE]	1.13	0.176323
Q91VJ2	Protein kinase C delta-binding protein OS=Mus musculus GN=Prkcdbp PE=1 SV=1 - [PRDBP_MOUSE]	1.13	0.176323
Q3TC46	Protein PAT1 homolog 1 OS=Mus musculus GN=Patl1 PE=1 SV=2 - [PATL1_MOUSE]	1.13	0.176323
Q9CYZ2	Tumor protein D54 OS=Mus musculus GN=Tpd52l2 PE=1 SV=1 - [TPD54_MOUSE]	1.1295	0.175684
P51432	1-phosphatidylinositol-4,5-bisphosphate phosphodiesterase beta-3 OS=Mus musculus GN=Plcb3 PE=2 SV=1 - [PLCB3_MOUSE]	1.129	0.175045
P84228	Histone H3.2 OS=Mus musculus GN=Hist1h3b PE=1 SV=2 - [H32_MOUSE]	1.1285	0.174406
Q6PAM1	Alpha-taxilin OS=Mus musculus GN=Txlna PE=2 SV=1 - [TXLNA_MOUSE]	1.128	0.173767
P52431	DNA polymerase delta catalytic subunit OS=Mus musculus GN=Pold1 PE=1 SV=1 - [DPOD1_MOUSE]	1.128	0.173767
Q9Z0W3	Nuclear pore complex protein Nup160 OS=Mus musculus GN=Nup160 PE=1 SV=2 - [NU160_MOUSE]	1.128	0.173767
P62751	60S ribosomal protein L23a OS=Mus musculus GN=Rpl23a PE=1 SV=1 - [RL23A_MOUSE]	1.1275	0.173127
Q8CJG0	Protein argonaute-2 OS=Mus musculus GN=Eif2c2 PE=1 SV=2 - [AGO2_MOUSE]	1.1275	0.173127
Q7M6Y3	Phosphatidylinositol-binding clathrin assembly protein OS=Mus musculus GN=Picalm PE=1 SV=1 - [PICA_MOUSE]	1.1275	0.173127
Q99K48	Non-POU domain-containing octamer-binding protein OS=Mus musculus GN=Nono PE=1 SV=3 - [NONO_MOUSE]	1.127	0.172488
P39054	Dynamin-2 OS=Mus musculus GN=Dnm2 PE=1 SV=2 - [DYN2_MOUSE]	1.1265	0.171847
Q6NZJ6	Eukaryotic translation initiation factor 4 gamma 1 OS=Mus musculus GN=Eif4g1 PE=1 SV=1 - [IF4G1_MOUSE]	1.1265	0.171847
Q8BP27	Swi5-dependent recombination DNA repair protein 1 homolog OS=Mus musculus GN=Meir5 PE=1 SV=2 - [SFR1_MOUSE]	1.1265	0.171847
Q9WVR4	Fragile X mental retardation syndrome-related protein 2 OS=Mus musculus GN=Fxr2 PE=1 SV=1 - [FXR2_MOUSE]	1.1265	0.171847
Q3UYH7	Beta-adrenergic receptor kinase 2 OS=Mus musculus GN=Adrbk2 PE=2 SV=1 - [ARBK2_MOUSE]	1.1265	0.171847
Q6NS46	Protein RRP5 homolog OS=Mus musculus GN=Pdcd11 PE=2 SV=2 - [RRP5_MOUSE]	1.126	0.171207
A2RSJ4	UHRF1-binding protein 1-like OS=Mus musculus GN=Uhrf1bp1l PE=2 SV=1 - [UH1BL_MOUSE]	1.126	0.171207
Q8CG50	Ras-related protein Rab-43 OS=Mus musculus GN=Rab43 PE=1 SV=1 - [RAB43_MOUSE]	1.126	0.171207
P22366	Myeloid differentiation primary response protein MyD88 OS=Mus musculus GN=Myd88 PE=1 SV=3 - [MYD88_MOUSE]	1.1255	0.170566
Q9CYA6	Zinc finger CCHC domain-containing protein 8 OS=Mus musculus GN=Zcchc8 PE=2 SV=3 - [ZCHC8_MOUSE]	1.1255	0.170566
Q8K1A6	Coiled-coil and C2 domain-containing protein 1A OS=Mus musculus GN=Cc2d1a PE=1 SV=2 - [C2D1A_MOUSE]	1.1255	0.170566
Q8CEC6	Peptidylprolyl isomerase domain and WD repeat-containing protein 1 OS=Mus musculus GN=Ppwd1 PE=2 SV=1 - [PPWD1_MOUSE]	1.125	0.169925
P60766	Cell division control protein 42 homolog OS=Mus musculus GN=Cdc42 PE=1 SV=2 - [CDC42_MOUSE]	1.1245	0.169284
Q8VEH6	COBW domain-containing protein 1 OS=Mus musculus GN=Cbwd1 PE=2 SV=1 - [CBWD1_MOUSE]	1.1245	0.169284
Q9Z0P5	Twinfilin-2 OS=Mus musculus GN=Twf2 PE=1 SV=1 - [TWF2_MOUSE]	1.124	0.168642
Q9DAI2	Rab-like protein 5 OS=Mus musculus GN=Rabl5 PE=2 SV=1 - [RABL5_MOUSE]	1.124	0.168642
Q9CWQ0	Diphthine synthase OS=Mus musculus GN=Dph5 PE=2 SV=1 - [DPH5_MOUSE]	1.124	0.168642
Q6DIC0	Probable global transcription activator SNF2L2 OS=Mus musculus GN=Smarca2 PE=1 SV=1 - [SMCA2_MOUSE]	1.124	0.168642
Q68FL4	Putative adenosylhomocysteinase 3 OS=Mus musculus GN=Ahcyl2 PE=1 SV=1 - [SAHH3_MOUSE]	1.1235	0.168
Q99LC8	Translation initiation factor eIF-2B subunit alpha OS=Mus musculus GN=Eif2b1 PE=2 SV=1 - [EI2BA_MOUSE]	1.123	0.167358
P62071	Ras-related protein R-Ras2 OS=Mus musculus GN=Rras2 PE=1 SV=1 - [RRAS2_MOUSE]	1.123	0.167358
Q4VAA2	Protein CDV3 OS=Mus musculus GN=Cdv3 PE=1 SV=2 - [CDV3_MOUSE]	1.1225	0.166715
Q5SNZ0	Girdin OS=Mus musculus GN=Ccdc88a PE=1 SV=2 - [GRDN_MOUSE]	1.1225	0.166715
Q99JX3	Golgi reassembly-stacking protein 2 OS=Mus musculus GN=Gorasp2 PE=1 SV=3 - [GORS2_MOUSE]	1.121	0.164786
Q91ZR2	Sorting nexin-18 OS=Mus musculus GN=Snx18 PE=2 SV=1 - [SNX18_MOUSE]	1.1205	0.164143
Q8CCF0	U4/U6 small nuclear ribonucleoprotein Prp31 OS=Mus musculus GN=Prpf31 PE=2 SV=2 - [PRP31_MOUSE]	1.1205	0.164143
Q8K3W0	BRCA1-A complex subunit BRE OS=Mus musculus GN=Bre PE=1 SV=2 - [BRE_MOUSE]	1.12	0.163499
Q9EPJ9	ADP-ribosylation factor GTPase-activating protein 1 OS=Mus musculus GN=Arfgap1 PE=1 SV=2 - [ARFG1_MOUSE]	1.12	0.163499
O08600	Endonuclease G, mitochondrial OS=Mus musculus GN=Endog PE=2 SV=1 - [NUCG_MOUSE]	1.119	0.16221
Q60739	BAG family molecular chaperone regulator 1 OS=Mus musculus GN=Bag1 PE=1 SV=3 - [BAG1_MOUSE]	1.1185	0.161565
Q8CAA7	Glucose 1,6-bisphosphate synthase OS=Mus musculus GN=Pgm2l1 PE=1 SV=1 - [PGM2L_MOUSE]	1.1185	0.161565
P49718	DNA replication licensing factor MCM5 OS=Mus musculus GN=Mcm5 PE=2 SV=1 - [MCM5_MOUSE]	1.118	0.16092
Q3U319	E3 ubiquitin-protein ligase BRE1B OS=Mus musculus GN=Rnf40 PE=2 SV=2 - [BRE1B_MOUSE]	1.118	0.16092
A2AF47	Dedicator of cytokinesis protein 11 OS=Mus musculus GN=Dock11 PE=1 SV=1 - [DOC11_MOUSE]	1.118	0.16092
Q9Z2D8	Methyl-CpG-binding domain protein 3 OS=Mus musculus GN=Mbd3 PE=1 SV=1 - [MBD3_MOUSE]	1.118	0.16092
Q9DBG5	Perilipin-3 OS=Mus musculus GN=Plin3 PE=1 SV=1 - [PLIN3_MOUSE]	1.1175	0.160275
Q9EPU0	Regulator of nonsense transcripts 1 OS=Mus musculus GN=Upf1 PE=1 SV=2 - [RENT1_MOUSE]	1.1175	0.160275
Q62448	Eukaryotic translation initiation factor 4 gamma 2 OS=Mus musculus GN=Eif4g2 PE=1 SV=2 - [IF4G2_MOUSE]	1.1175	0.160275
Q91XU3	Phosphatidylinositol-5-phosphate 4-kinase type-2 gamma OS=Mus musculus GN=Pip4k2c PE=2 SV=1 - [PI42C_MOUSE]	1.1175	0.160275
Q505B7	Protein archease OS=Mus musculus GN=Zbtb8os PE=2 SV=2 - [ARCH_MOUSE]	1.117	0.159629
Q8BSI6	R3H and coiled-coil domain-containing protein 1 OS=Mus musculus GN=R3hcc1 PE=2 SV=2 - [R3HC1_MOUSE]	1.117	0.159629
Q6PR54	Telomere-associated protein RIF1 OS=Mus musculus GN=Rif1 PE=1 SV=2 - [RIF1_MOUSE]	1.1165	0.158983
Q9CPN8	Insulin-like growth factor 2 mRNA-binding protein 3 OS=Mus musculus GN=Igf2bp3 PE=1 SV=1 - [IF2B3_MOUSE]	1.115	0.157044
P37913	DNA ligase 1 OS=Mus musculus GN=Lig1 PE=1 SV=2 - [DNLI1_MOUSE]	1.115	0.157044
Q8BY71	Histone acetyltransferase type B catalytic subunit OS=Mus musculus GN=Hat1 PE=2 SV=1 - [HAT1_MOUSE]	1.1145	0.156397
Q8R0J7	Vacuolar protein sorting-associated protein 37B OS=Mus musculus GN=Vps37b PE=2 SV=1 - [VP37B_MOUSE]	1.1145	0.156397
Q8JZV7	Putative N-acetylglucosamine-6-phosphate deacetylase OS=Mus musculus GN=Amdhd2 PE=2 SV=1 - [NAGA_MOUSE]	1.114	0.155749
Q8VI75	Importin-4 OS=Mus musculus GN=Ipo4 PE=1 SV=1 - [IPO4_MOUSE]	1.114	0.155749
Q9Z2H5	Band 4.1-like protein 1 OS=Mus musculus GN=Epb41l1 PE=1 SV=2 - [E41L1_MOUSE]	1.1135	0.155102
Q9R0I7	YLP motif-containing protein 1 OS=Mus musculus GN=Ylpm1 PE=2 SV=1 - [YLPM1_MOUSE]	1.1125	0.153805
Q64152	Transcription factor BTF3 OS=Mus musculus GN=Btf3 PE=2 SV=3 - [BTF3_MOUSE]	1.1125	0.153805
O35345	Importin subunit alpha-7 OS=Mus musculus GN=Kpna6 PE=1 SV=2 - [IMA7_MOUSE]	1.112	0.153157
Q7TNP2	Serine/threonine-protein phosphatase 2A 65 kDa regulatory subunit A beta isoform OS=Mus musculus GN=Ppp2r1b PE=2 SV=1 - [2AAB_MOUSE]	1.112	0.153157
Q8R326	Paraspeckle component 1 OS=Mus musculus GN=Pspc1 PE=1 SV=1 - [PSPC1_MOUSE]	1.112	0.153157
Q64012	RNA-binding protein Raly OS=Mus musculus GN=Raly PE=1 SV=2 - [RALY_MOUSE]	1.1115	0.152508
Q922L6	Negative elongation factor D OS=Mus musculus GN=Th1l PE=2 SV=2 - [NELFD_MOUSE]	1.1115	0.152508
Q9CWS4	Integrator complex subunit 11 OS=Mus musculus GN=Cpsf3l PE=2 SV=1 - [INT11_MOUSE]	1.1115	0.152508
Q8K268	ATP-binding cassette sub-family F member 3 OS=Mus musculus GN=Abcf3 PE=2 SV=1 - [ABCF3_MOUSE]	1.111	0.151859
P70444	BH3-interacting domain death agonist OS=Mus musculus GN=Bid PE=1 SV=2 - [BID_MOUSE]	1.111	0.151859
Q61074	Protein phosphatase 1G OS=Mus musculus GN=Ppm1g PE=2 SV=3 - [PPM1G_MOUSE]	1.111	0.151859
Q8VC42	Uncharacterized protein C18orf8 homolog OS=Mus musculus GN=Mic1 PE=2 SV=1 - [MIC1_MOUSE]	1.111	0.151859
Q8BKH7	Target of rapamycin complex 2 subunit MAPKAP1 OS=Mus musculus GN=Mapkap1 PE=1 SV=1 - [SIN1_MOUSE]	1.111	0.151859
Q8BZA9	Probable fructose-2,6-bisphosphatase TIGAR OS=Mus musculus GN=Tigar PE=2 SV=1 - [TIGAR_MOUSE]	1.1105	0.151209
Q811S7	Upstream-binding protein 1 OS=Mus musculus GN=Ubp1 PE=1 SV=1 - [UBIP1_MOUSE]	1.11	0.15056
Q6PFY1	FCH and double SH3 domains protein 1 OS=Mus musculus GN=Fchsd1 PE=2 SV=1 - [FCSD1_MOUSE]	1.11	0.15056
P60335	Poly(rC)-binding protein 1 OS=Mus musculus GN=Pcbp1 PE=1 SV=1 - [PCBP1_MOUSE]	1.11	0.15056
P28271	Cytoplasmic aconitate hydratase OS=Mus musculus GN=Aco1 PE=1 SV=2 - [ACOC_MOUSE]	1.11	0.15056
Q9WV54	Acid ceramidase OS=Mus musculus GN=Asah1 PE=1 SV=1 - [ASAH1_MOUSE]	1.1095	0.14991
Q8VDP4	Protein KIAA1967 homolog OS=Mus musculus PE=1 SV=2 - [K1967_MOUSE]	1.1095	0.14991
Q8R1G6	PDZ and LIM domain protein 2 OS=Mus musculus GN=Pdlim2 PE=1 SV=1 - [PDLI2_MOUSE]	1.109	0.149259
A2AWA9	Rab GTPase-activating protein 1 OS=Mus musculus GN=Rabgap1 PE=2 SV=1 - [RBGP1_MOUSE]	1.109	0.149259
Q80X41	Serine/threonine-protein kinase VRK1 OS=Mus musculus GN=Vrk1 PE=1 SV=2 - [VRK1_MOUSE]	1.109	0.149259
P62301	40S ribosomal protein S13 OS=Mus musculus GN=Rps13 PE=1 SV=2 - [RS13_MOUSE]	1.1085	0.148609
P97379	Ras GTPase-activating protein-binding protein 2 OS=Mus musculus GN=G3bp2 PE=1 SV=2 - [G3BP2_MOUSE]	1.1085	0.148609
Q8BP56	Acid trehalase-like protein 1 OS=Mus musculus GN=Athl1 PE=2 SV=1 - [ATHL1_MOUSE]	1.1085	0.148609
O88532	Zinc finger RNA-binding protein OS=Mus musculus GN=Zfr PE=1 SV=2 - [ZFR_MOUSE]	1.1085	0.148609
P61924	Coatomer subunit zeta-1 OS=Mus musculus GN=Copz1 PE=2 SV=1 - [COPZ1_MOUSE]	1.108	0.147958
Q91YW3	DnaJ homolog subfamily C member 3 OS=Mus musculus GN=Dnajc3 PE=1 SV=1 - [DNJC3_MOUSE]	1.108	0.147958
Q8BIW1	Protein prune homolog OS=Mus musculus GN=Prune PE=2 SV=1 - [PRUNE_MOUSE]	1.108	0.147958
Q8C9B9	Death-inducer obliterator 1 OS=Mus musculus GN=Dido1 PE=1 SV=4 - [DIDO1_MOUSE]	1.108	0.147958
Q3TC93	HCLS1-binding protein 3 OS=Mus musculus GN=Hs1bp3 PE=1 SV=1 - [H1BP3_MOUSE]	1.1075	0.147307
O89110	Caspase-8 OS=Mus musculus GN=Casp8 PE=1 SV=1 - [CASP8_MOUSE]	1.1075	0.147307
P04184	Thymidine kinase, cytosolic OS=Mus musculus GN=Tk1 PE=2 SV=3 - [KITH_MOUSE]	1.1075	0.147307
Q8C2E7	WASH complex subunit strumpellin OS=Mus musculus GN=Kiaa0196 PE=2 SV=2 - [STRUM_MOUSE]	1.107	0.146655
Q9D0I8	mRNA turnover protein 4 homolog OS=Mus musculus GN=Mrto4 PE=2 SV=1 - [MRT4_MOUSE]	1.107	0.146655
Q7TPD0	Integrator complex subunit 3 OS=Mus musculus GN=Ints3 PE=1 SV=2 - [INT3_MOUSE]	1.107	0.146655
P55065	Phospholipid transfer protein OS=Mus musculus GN=Pltp PE=1 SV=1 - [PLTP_MOUSE]	1.107	0.146655
Q61083	Mitogen-activated protein kinase kinase kinase 2 OS=Mus musculus GN=Map3k2 PE=1 SV=2 - [M3K2_MOUSE]	1.107	0.146655
Q9Z1G3	V-type proton ATPase subunit C 1 OS=Mus musculus GN=Atp6v1c1 PE=1 SV=4 - [VATC1_MOUSE]	1.106	0.145351
P70697	Uroporphyrinogen decarboxylase OS=Mus musculus GN=Urod PE=1 SV=2 - [DCUP_MOUSE]	1.1055	0.144699
Q9WUM3	Coronin-1B OS=Mus musculus GN=Coro1b PE=1 SV=1 - [COR1B_MOUSE]	1.1055	0.144699
P70398	Probable ubiquitin carboxyl-terminal hydrolase FAF-X OS=Mus musculus GN=Usp9x PE=1 SV=1 - [USP9X_MOUSE]	1.1055	0.144699
P28867	Protein kinase C delta type OS=Mus musculus GN=Prkcd PE=1 SV=3 - [KPCD_MOUSE]	1.1055	0.144699
Q8CFV9	Riboflavin kinase OS=Mus musculus GN=Rfk PE=2 SV=2 - [RIFK_MOUSE]	1.105	0.144046
P21619	Lamin-B2 OS=Mus musculus GN=Lmnb2 PE=1 SV=2 - [LMNB2_MOUSE]	1.105	0.144046
Q8BTZ4	Anaphase-promoting complex subunit 5 OS=Mus musculus GN=Anapc5 PE=2 SV=1 - [APC5_MOUSE]	1.105	0.144046
Q8BMS1	Trifunctional enzyme subunit alpha, mitochondrial OS=Mus musculus GN=Hadha PE=1 SV=1 - [ECHA_MOUSE]	1.1045	0.143393
Q8K2Z4	Condensin complex subunit 1 OS=Mus musculus GN=Ncapd2 PE=1 SV=2 - [CND1_MOUSE]	1.1045	0.143393
Q9WTU6	Mitogen-activated protein kinase 9 OS=Mus musculus GN=Mapk9 PE=1 SV=2 - [MK09_MOUSE]	1.1045	0.143393
Q3UMB9	WASH complex subunit 7 OS=Mus musculus GN=Kiaa1033 PE=2 SV=2 - [WAHS7_MOUSE]	1.1035	0.142087
Q9JKP5	Muscleblind-like protein 1 OS=Mus musculus GN=Mbnl1 PE=1 SV=1 - [MBNL1_MOUSE]	1.1035	0.142087
Q9QZ06	Toll-interacting protein OS=Mus musculus GN=Tollip PE=1 SV=1 - [TOLIP_MOUSE]	1.1035	0.142087
Q8R5L3	Vam6/Vps39-like protein OS=Mus musculus GN=Vps39 PE=2 SV=1 - [VPS39_MOUSE]	1.1035	0.142087
Q9Z1R2	Large proline-rich protein BAG6 OS=Mus musculus GN=Bag6 PE=1 SV=1 - [BAG6_MOUSE]	1.103	0.141433
Q5PSV9	Mediator of DNA damage checkpoint protein 1 OS=Mus musculus GN=Mdc1 PE=1 SV=1 - [MDC1_MOUSE]	1.103	0.141433
Q8K296	Myotubularin-related protein 3 OS=Mus musculus GN=Mtmr3 PE=1 SV=2 - [MTMR3_MOUSE]	1.103	0.141433
Q8BSQ9	Protein polybromo-1 OS=Mus musculus GN=Pbrm1 PE=1 SV=3 - [PB1_MOUSE]	1.103	0.141433
Q99KV1	DnaJ homolog subfamily B member 11 OS=Mus musculus GN=Dnajb11 PE=1 SV=1 - [DJB11_MOUSE]	1.1025	0.140779
Q07813	Apoptosis regulator BAX OS=Mus musculus GN=Bax PE=1 SV=1 - [BAX_MOUSE]	1.102	0.140124
Q9JKY5	Huntingtin-interacting protein 1-related protein OS=Mus musculus GN=Hip1r PE=1 SV=1 - [HIP1R_MOUSE]	1.102	0.140124
Q6PGH1	Protein BUD31 homolog OS=Mus musculus GN=Bud31 PE=2 SV=1 - [BUD31_MOUSE]	1.1015	0.139469
Q8VH51	RNA-binding protein 39 OS=Mus musculus GN=Rbm39 PE=1 SV=1 - [RBM39_MOUSE]	1.1015	0.139469
Q5NCR9	Coiled-coil domain-containing protein 55 OS=Mus musculus GN=Ccdc55 PE=1 SV=1 - [CCD55_MOUSE]	1.1015	0.139469
O35658	Complement component 1 Q subcomponent-binding protein, mitochondrial OS=Mus musculus GN=C1qbp PE=1 SV=1 - [C1QBP_MOUSE]	1.101	0.138814
P52479	Ubiquitin carboxyl-terminal hydrolase 10 OS=Mus musculus GN=Usp10 PE=1 SV=3 - [UBP10_MOUSE]	1.101	0.138814
Q8VE37	Regulator of chromosome condensation OS=Mus musculus GN=Rcc1 PE=1 SV=1 - [RCC1_MOUSE]	1.1	0.137504
Q9Z2I9	Succinyl-CoA ligase [ADP-forming] subunit beta, mitochondrial OS=Mus musculus GN=Sucla2 PE=1 SV=2 - [SUCB1_MOUSE]	1.1	0.137504
P68373	Tubulin alpha-1C chain OS=Mus musculus GN=Tuba1c PE=1 SV=1 - [TBA1C_MOUSE]	1.0995	0.136848
Q9ESW8	Pyroglutamyl-peptidase 1 OS=Mus musculus GN=Pgpep1 PE=2 SV=1 - [PGPI_MOUSE]	1.0995	0.136848
Q9ESE1	Lipopolysaccharide-responsive and beige-like anchor protein OS=Mus musculus GN=Lrba PE=1 SV=1 - [LRBA_MOUSE]	1.099	0.136191
Q8VE47	Ubiquitin-like modifier-activating enzyme 5 OS=Mus musculus GN=Uba5 PE=2 SV=2 - [UBA5_MOUSE]	1.099	0.136191
Q9CQE0	E3 ubiquitin-protein ligase RNF138 OS=Mus musculus GN=Rnf138 PE=2 SV=1 - [RN138_MOUSE]	1.099	0.136191
Q9D662	Protein transport protein Sec23B OS=Mus musculus GN=Sec23b PE=2 SV=1 - [SC23B_MOUSE]	1.0985	0.135535
Q91YR7	Pre-mRNA-processing factor 6 OS=Mus musculus GN=Prpf6 PE=2 SV=1 - [PRP6_MOUSE]	1.0985	0.135535
P84099	60S ribosomal protein L19 OS=Mus musculus GN=Rpl19 PE=1 SV=1 - [RL19_MOUSE]	1.098	0.134878
P32233	Developmentally-regulated GTP-binding protein 1 OS=Mus musculus GN=Drg1 PE=1 SV=1 - [DRG1_MOUSE]	1.098	0.134878
Q80YV3	Transformation/transcription domain-associated protein OS=Mus musculus GN=Trrap PE=1 SV=2 - [TRRAP_MOUSE]	1.0975	0.134221
Q80XP8	Protein FAM76B OS=Mus musculus GN=Fam76b PE=2 SV=1 - [FA76B_MOUSE]	1.0975	0.134221
Q148V7	LisH domain and HEAT repeat-containing protein KIAA1468 OS=Mus musculus GN=Kiaa1468 PE=1 SV=1 - [K1468_MOUSE]	1.097	0.133564
Q60972	Histone-binding protein RBBP4 OS=Mus musculus GN=Rbbp4 PE=1 SV=4 - [RBBP4_MOUSE]	1.096	0.132248
P21126	Ubiquitin-like protein 4A OS=Mus musculus GN=Ubl4a PE=2 SV=1 - [UBL4A_MOUSE]	1.0955	0.131589
P59759	MKL/myocardin-like protein 2 OS=Mus musculus GN=Mkl2 PE=1 SV=1 - [MKL2_MOUSE]	1.0955	0.131589
P24527	Leukotriene A-4 hydrolase OS=Mus musculus GN=Lta4h PE=1 SV=3 - [LKHA4_MOUSE]	1.095	0.130931
P47915	60S ribosomal protein L29 OS=Mus musculus GN=Rpl29 PE=2 SV=2 - [RL29_MOUSE]	1.095	0.130931
Q9CQW1	Synaptobrevin homolog YKT6 OS=Mus musculus GN=Ykt6 PE=2 SV=1 - [YKT6_MOUSE]	1.095	0.130931
Q4VA53	Sister chromatid cohesion protein PDS5 homolog B OS=Mus musculus GN=Pds5b PE=1 SV=1 - [PDS5B_MOUSE]	1.095	0.130931
Q91VZ6	Stromal membrane-associated protein 1 OS=Mus musculus GN=Smap1 PE=1 SV=1 - [SMAP1_MOUSE]	1.095	0.130931
Q9D0A3	UPF0552 protein C15orf38 homolog OS=Mus musculus PE=2 SV=1 - [CO038_MOUSE]	1.095	0.130931
P51612	DNA repair protein complementing XP-C cells homolog OS=Mus musculus GN=Xpc PE=1 SV=2 - [XPC_MOUSE]	1.095	0.130931
Q810U5	Coiled-coil domain-containing protein 50 OS=Mus musculus GN=Ccdc50 PE=1 SV=1 - [CCD50_MOUSE]	1.0945	0.130272
Q62009	Periostin OS=Mus musculus GN=Postn PE=1 SV=2 - [POSTN_MOUSE]	1.094	0.129613
Q64191	N(4)-(beta-N-acetylglucosaminyl)-L-asparaginase OS=Mus musculus GN=Aga PE=2 SV=1 - [ASPG_MOUSE]	1.0935	0.128953
O55239	Nicotinamide N-methyltransferase OS=Mus musculus GN=Nnmt PE=1 SV=1 - [NNMT_MOUSE]	1.0935	0.128953
P61750	ADP-ribosylation factor 4 OS=Mus musculus GN=Arf4 PE=2 SV=2 - [ARF4_MOUSE]	1.093	0.128293
Q64442	Sorbitol dehydrogenase OS=Mus musculus GN=Sord PE=1 SV=3 - [DHSO_MOUSE]	1.093	0.128293
Q9Z277	Tyrosine-protein kinase BAZ1B OS=Mus musculus GN=Baz1b PE=1 SV=2 - [BAZ1B_MOUSE]	1.093	0.128293
Q9Z1Z0	General vesicular transport factor p115 OS=Mus musculus GN=Uso1 PE=1 SV=2 - [USO1_MOUSE]	1.0925	0.127633
P19426	Negative elongation factor E OS=Mus musculus GN=Rdbp PE=1 SV=2 - [NELFE_MOUSE]	1.0925	0.127633
P68368	Tubulin alpha-4A chain OS=Mus musculus GN=Tuba4a PE=1 SV=1 - [TBA4A_MOUSE]	1.092	0.126973
Q9CPX6	Ubiquitin-like-conjugating enzyme ATG3 OS=Mus musculus GN=Atg3 PE=1 SV=1 - [ATG3_MOUSE]	1.092	0.126973
Q80U93	Nuclear pore complex protein Nup214 OS=Mus musculus GN=Nup214 PE=1 SV=2 - [NU214_MOUSE]	1.092	0.126973
Q9CRA5	Golgi phosphoprotein 3 OS=Mus musculus GN=Golph3 PE=2 SV=1 - [GOLP3_MOUSE]	1.092	0.126973
Q3UCV8	Protein FAM105B OS=Mus musculus GN=Fam105b PE=2 SV=1 - [F105B_MOUSE]	1.0915	0.126312
Q3TDD9	KLRAQ motif-containing protein 1 OS=Mus musculus GN=Klraq1 PE=2 SV=1 - [KLRAQ_MOUSE]	1.0915	0.126312
Q6PDI5	Proteasome-associated protein ECM29 homolog OS=Mus musculus GN=Ecm29 PE=1 SV=2 - [ECM29_MOUSE]	1.091	0.125651
P22892	AP-1 complex subunit gamma-1 OS=Mus musculus GN=Ap1g1 PE=1 SV=3 - [AP1G1_MOUSE]	1.091	0.125651
Q920A5	Retinoid-inducible serine carboxypeptidase OS=Mus musculus GN=Scpep1 PE=2 SV=1 - [RISC_MOUSE]	1.091	0.125651
O35405	Phospholipase D3 OS=Mus musculus GN=Pld3 PE=2 SV=1 - [PLD3_MOUSE]	1.091	0.125651
Q9DBH0	NEDD4-like E3 ubiquitin-protein ligase WWP2 OS=Mus musculus GN=Wwp2 PE=1 SV=1 - [WWP2_MOUSE]	1.091	0.125651
Q8R1A4	Dedicator of cytokinesis protein 7 OS=Mus musculus GN=Dock7 PE=1 SV=3 - [DOCK7_MOUSE]	1.0905	0.12499
Q64378	Peptidyl-prolyl cis-trans isomerase FKBP5 OS=Mus musculus GN=Fkbp5 PE=1 SV=1 - [FKBP5_MOUSE]	1.0905	0.12499
O54916	RalBP1-associated Eps domain-containing protein 1 OS=Mus musculus GN=Reps1 PE=1 SV=2 - [REPS1_MOUSE]	1.0905	0.12499
Q3U2P1	Protein transport protein Sec24A OS=Mus musculus GN=Sec24a PE=1 SV=1 - [SC24A_MOUSE]	1.09	0.124328
Q9D1L0	Coiled-coil-helix-coiled-coil-helix domain-containing protein 2, mitochondrial OS=Mus musculus GN=Chchd2 PE=1 SV=1 - [CHCH2_MOUSE]	1.0895	0.123666
Q61164	Transcriptional repressor CTCF OS=Mus musculus GN=Ctcf PE=1 SV=2 - [CTCF_MOUSE]	1.0895	0.123666
Q9ES74	Serine/threonine-protein kinase Nek7 OS=Mus musculus GN=Nek7 PE=2 SV=1 - [NEK7_MOUSE]	1.089	0.123004
Q6ZPJ3	Ubiquitin-conjugating enzyme E2 O OS=Mus musculus GN=Ube2o PE=1 SV=2 - [UBE2O_MOUSE]	1.089	0.123004
Q3URQ0	Testis-expressed sequence 10 protein OS=Mus musculus GN=Tex10 PE=2 SV=1 - [TEX10_MOUSE]	1.0885	0.122341
Q60772	Cyclin-dependent kinase 4 inhibitor C OS=Mus musculus GN=Cdkn2c PE=2 SV=1 - [CDN2C_MOUSE]	1.088	0.121679
Q08288	Cell growth-regulating nucleolar protein OS=Mus musculus GN=Lyar PE=1 SV=2 - [LYAR_MOUSE]	1.088	0.121679
Q6P549	Phosphatidylinositol-3,4,5-trisphosphate 5-phosphatase 2 OS=Mus musculus GN=Inppl1 PE=1 SV=1 - [SHIP2_MOUSE]	1.088	0.121679
Q8K274	Ketosamine-3-kinase OS=Mus musculus GN=Fn3krp PE=2 SV=1 - [KT3K_MOUSE]	1.088	0.121679
P02301	Histone H3.3C OS=Mus musculus GN=H3f3c PE=1 SV=2 - [H3C_MOUSE]	1.088	0.121679
P54103	DnaJ homolog subfamily C member 2 OS=Mus musculus GN=Dnajc2 PE=1 SV=2 - [DNJC2_MOUSE]	1.088	0.121679
P51410	60S ribosomal protein L9 OS=Mus musculus GN=Rpl9 PE=2 SV=2 - [RL9_MOUSE]	1.0875	0.121015
P62869	Transcription elongation factor B polypeptide 2 OS=Mus musculus GN=Tceb2 PE=1 SV=1 - [ELOB_MOUSE]	1.0875	0.121015
Q9ERU9	E3 SUMO-protein ligase RanBP2 OS=Mus musculus GN=Ranbp2 PE=1 SV=1 - [RBP2_MOUSE]	1.087	0.120352
O70325	Phospholipid hydroperoxide glutathione peroxidase, mitochondrial OS=Mus musculus GN=Gpx4 PE=1 SV=4 - [GPX41_MOUSE]	1.087	0.120352
P42567	Epidermal growth factor receptor substrate 15 OS=Mus musculus GN=Eps15 PE=1 SV=1 - [EPS15_MOUSE]	1.087	0.120352
Q9Z2V6	Histone deacetylase 5 OS=Mus musculus GN=Hdac5 PE=1 SV=2 - [HDAC5_MOUSE]	1.087	0.120352
Q11136	Xaa-Pro dipeptidase OS=Mus musculus GN=Pepd PE=2 SV=3 - [PEPD_MOUSE]	1.0865	0.119688
Q61036	Serine/threonine-protein kinase PAK 3 OS=Mus musculus GN=Pak3 PE=1 SV=2 - [PAK3_MOUSE]	1.0865	0.119688
Q8BZX4	Splicing regulatory glutamine/lysine-rich protein 1 OS=Mus musculus GN=Srek1 PE=2 SV=1 - [SREK1_MOUSE]	1.0865	0.119688
Q8R1T1	Charged multivesicular body protein 7 OS=Mus musculus GN=Chmp7 PE=1 SV=1 - [CHMP7_MOUSE]	1.0865	0.119688
Q07113	Cation-independent mannose-6-phosphate receptor OS=Mus musculus GN=Igf2r PE=1 SV=1 - [MPRI_MOUSE]	1.086	0.119024
Q91VI7	Ribonuclease inhibitor OS=Mus musculus GN=Rnh1 PE=1 SV=1 - [RINI_MOUSE]	1.0855	0.11836
Q61881	DNA replication licensing factor MCM7 OS=Mus musculus GN=Mcm7 PE=2 SV=1 - [MCM7_MOUSE]	1.0855	0.11836
Q9ERK4	Exportin-2 OS=Mus musculus GN=Cse1l PE=2 SV=1 - [XPO2_MOUSE]	1.0855	0.11836
P63037	DnaJ homolog subfamily A member 1 OS=Mus musculus GN=Dnaja1 PE=1 SV=1 - [DNJA1_MOUSE]	1.0855	0.11836
Q8BY87	Ubiquitin carboxyl-terminal hydrolase 47 OS=Mus musculus GN=Usp47 PE=1 SV=2 - [UBP47_MOUSE]	1.085	0.117695
O88643	Serine/threonine-protein kinase PAK 1 OS=Mus musculus GN=Pak1 PE=1 SV=1 - [PAK1_MOUSE]	1.084	0.116365
O88447	Kinesin light chain 1 OS=Mus musculus GN=Klc1 PE=1 SV=3 - [KLC1_MOUSE]	1.084	0.116365
Q8VHR5	Transcriptional repressor p66-beta OS=Mus musculus GN=Gatad2b PE=1 SV=1 - [P66B_MOUSE]	1.084	0.116365
Q8BNV1	tRNA (uracil-5-)-methyltransferase homolog A OS=Mus musculus GN=Trmt2a PE=2 SV=1 - [TRM2A_MOUSE]	1.084	0.116365
P17225	Polypyrimidine tract-binding protein 1 OS=Mus musculus GN=Ptbp1 PE=1 SV=2 - [PTBP1_MOUSE]	1.0835	0.115699
A2AGT5	Cytoskeleton-associated protein 5 OS=Mus musculus GN=Ckap5 PE=2 SV=1 - [CKAP5_MOUSE]	1.0835	0.115699
Q91YN5	UDP-N-acetylhexosamine pyrophosphorylase OS=Mus musculus GN=Uap1 PE=1 SV=1 - [UAP1_MOUSE]	1.0835	0.115699
Q9DBA9	General transcription factor IIH subunit 1 OS=Mus musculus GN=Gtf2h1 PE=2 SV=2 - [TF2H1_MOUSE]	1.0835	0.115699
Q8CIV8	Tubulin-specific chaperone E OS=Mus musculus GN=Tbce PE=1 SV=1 - [TBCE_MOUSE]	1.083	0.115033
P46938	Yorkie homolog OS=Mus musculus GN=Yap1 PE=1 SV=2 - [YAP1_MOUSE]	1.083	0.115033
Q9EQR3	Small conductance calcium-activated potassium channel protein 1 OS=Mus musculus GN=Kcnn1 PE=1 SV=2 - [KCNN1_MOUSE]	1.083	0.115033
O88974	Histone-lysine N-methyltransferase SETDB1 OS=Mus musculus GN=Setdb1 PE=1 SV=1 - [SETB1_MOUSE]	1.083	0.115033
Q5H8B9	FRAS1-related extracellular matrix protein 3 OS=Mus musculus GN=Frem3 PE=2 SV=2 - [FREM3_MOUSE]	1.083	0.115033
Q922Y1	UBX domain-containing protein 1 OS=Mus musculus GN=Ubxn1 PE=1 SV=1 - [UBXN1_MOUSE]	1.0825	0.114367
P49443	Protein phosphatase 1A OS=Mus musculus GN=Ppm1a PE=1 SV=1 - [PPM1A_MOUSE]	1.0825	0.114367
Q9R1X4	Protein timeless homolog OS=Mus musculus GN=Timeless PE=1 SV=3 - [TIM_MOUSE]	1.082	0.1137
Q8BZH4	Pogo transposable element with ZNF domain OS=Mus musculus GN=Pogz PE=1 SV=2 - [POGZ_MOUSE]	1.082	0.1137
O70133	ATP-dependent RNA helicase A OS=Mus musculus GN=Dhx9 PE=1 SV=2 - [DHX9_MOUSE]	1.082	0.1137
Q99P31	Hsp70-binding protein 1 OS=Mus musculus GN=Hspbp1 PE=2 SV=1 - [HPBP1_MOUSE]	1.082	0.1137
Q9D0E1	Heterogeneous nuclear ribonucleoprotein M OS=Mus musculus GN=Hnrnpm PE=1 SV=3 - [HNRPM_MOUSE]	1.0815	0.113034
O88848	ADP-ribosylation factor-like protein 6 OS=Mus musculus GN=Arl6 PE=2 SV=1 - [ARL6_MOUSE]	1.0815	0.113034
Q69ZS7	HBS1-like protein OS=Mus musculus GN=Hbs1l PE=1 SV=2 - [HBS1L_MOUSE]	1.081	0.112367
Q91WV0	Protein Dr1 OS=Mus musculus GN=Dr1 PE=2 SV=1 - [NC2B_MOUSE]	1.081	0.112367
Q9WV92	Band 4.1-like protein 3 OS=Mus musculus GN=Epb41l3 PE=1 SV=1 - [E41L3_MOUSE]	1.0805	0.111699
Q9EQQ9	Bifunctional protein NCOAT OS=Mus musculus GN=Mgea5 PE=1 SV=2 - [NCOAT_MOUSE]	1.0805	0.111699
Q99LB7	Sarcosine dehydrogenase, mitochondrial OS=Mus musculus GN=Sardh PE=1 SV=1 - [SARDH_MOUSE]	1.0805	0.111699
Q3ULJ0	Glycerol-3-phosphate dehydrogenase 1-like protein OS=Mus musculus GN=Gpd1l PE=1 SV=2 - [GPD1L_MOUSE]	1.08	0.111031
Q9JLI6	Selenocysteine lyase OS=Mus musculus GN=Scly PE=1 SV=1 - [SCLY_MOUSE]	1.08	0.111031
Q8VCW8	Acyl-CoA synthetase family member 2, mitochondrial OS=Mus musculus GN=Acsf2 PE=2 SV=1 - [ACSF2_MOUSE]	1.0795	0.110363
Q3UVL4	Protein fat-free homolog OS=Mus musculus GN=Ffr PE=2 SV=2 - [FFR_MOUSE]	1.0795	0.110363
P53564	Homeobox protein cut-like 1 OS=Mus musculus GN=Cux1 PE=1 SV=3 - [CUX1_MOUSE]	1.0795	0.110363
Q6NXJ0	Protein WWC2 OS=Mus musculus GN=Wwc2 PE=2 SV=1 - [WWC2_MOUSE]	1.0795	0.110363
P62082	40S ribosomal protein S7 OS=Mus musculus GN=Rps7 PE=2 SV=1 - [RS7_MOUSE]	1.0785	0.109026
P97351	40S ribosomal protein S3a OS=Mus musculus GN=Rps3a PE=1 SV=3 - [RS3A_MOUSE]	1.0785	0.109026
Q80X82	Symplekin OS=Mus musculus GN=Sympk PE=1 SV=1 - [SYMPK_MOUSE]	1.0785	0.109026
P97471	Mothers against decapentaplegic homolog 4 OS=Mus musculus GN=Smad4 PE=2 SV=1 - [SMAD4_MOUSE]	1.0785	0.109026
Q8BHC9	Alpha-(1,3)-fucosyltransferase 11 OS=Mus musculus GN=Fut11 PE=2 SV=1 - [FUT11_MOUSE]	1.0785	0.109026
P07214	SPARC OS=Mus musculus GN=Sparc PE=1 SV=1 - [SPRC_MOUSE]	1.078	0.108357
Q8VHL1	Histone-lysine N-methyltransferase SETD7 OS=Mus musculus GN=Setd7 PE=2 SV=2 - [SETD7_MOUSE]	1.078	0.108357
Q7TMB8	Cytoplasmic FMR1-interacting protein 1 OS=Mus musculus GN=Cyfip1 PE=1 SV=1 - [CYFP1_MOUSE]	1.0775	0.107688
Q63844	Mitogen-activated protein kinase 3 OS=Mus musculus GN=Mapk3 PE=1 SV=5 - [MK03_MOUSE]	1.077	0.107018
O88351	Inhibitor of nuclear factor kappa-B kinase subunit beta OS=Mus musculus GN=Ikbkb PE=1 SV=1 - [IKKB_MOUSE]	1.077	0.107018
Q8K0C1	Importin-13 OS=Mus musculus GN=Ipo13 PE=2 SV=1 - [IPO13_MOUSE]	1.077	0.107018
Q9Z0J0	Epididymal secretory protein E1 OS=Mus musculus GN=Npc2 PE=2 SV=1 - [NPC2_MOUSE]	1.0765	0.106348
Q8CGC6	RNA-binding protein 28 OS=Mus musculus GN=Rbm28 PE=1 SV=3 - [RBM28_MOUSE]	1.076	0.105678
Q3TLP5	Enoyl-CoA hydratase domain-containing protein 2, mitochondrial OS=Mus musculus GN=Echdc2 PE=2 SV=2 - [ECHD2_MOUSE]	1.076	0.105678
P62242	40S ribosomal protein S8 OS=Mus musculus GN=Rps8 PE=1 SV=2 - [RS8_MOUSE]	1.0755	0.105008
Q8VDD8	WAS protein family homolog 1 OS=Mus musculus GN=Wash1 PE=2 SV=1 - [WASH1_MOUSE]	1.0755	0.105008
Q9JIH2	Nuclear pore complex protein Nup50 OS=Mus musculus GN=Nup50 PE=1 SV=2 - [NUP50_MOUSE]	1.0755	0.105008
Q64337	Sequestosome-1 OS=Mus musculus GN=Sqstm1 PE=1 SV=1 - [SQSTM_MOUSE]	1.075	0.104337
P46664	Adenylosuccinate synthetase isozyme 2 OS=Mus musculus GN=Adss PE=1 SV=2 - [PURA2_MOUSE]	1.075	0.104337
Q8CE96	tRNA (adenine-N(1)-)-methyltransferase non-catalytic subunit TRM6 OS=Mus musculus GN=Trmt6 PE=1 SV=1 - [TRM6_MOUSE]	1.075	0.104337
P70404	Isocitrate dehydrogenase [NAD] subunit gamma 1, mitochondrial OS=Mus musculus GN=Idh3g PE=1 SV=1 - [IDHG1_MOUSE]	1.075	0.104337
Q6ZPZ3	Zinc finger CCCH domain-containing protein 4 OS=Mus musculus GN=Zc3h4 PE=1 SV=2 - [ZC3H4_MOUSE]	1.075	0.104337
Q9D2M8	Ubiquitin-conjugating enzyme E2 variant 2 OS=Mus musculus GN=Ube2v2 PE=2 SV=4 - [UB2V2_MOUSE]	1.0745	0.103665
P55264	Adenosine kinase OS=Mus musculus GN=Adk PE=1 SV=2 - [ADK_MOUSE]	1.0745	0.103665
Q9CQC8	Maspardin OS=Mus musculus GN=Spg21 PE=1 SV=1 - [SPG21_MOUSE]	1.074	0.102994
Q9D883	Splicing factor U2AF 35 kDa subunit OS=Mus musculus GN=U2af1 PE=1 SV=4 - [U2AF1_MOUSE]	1.073	0.10165
P54729	NEDD8 ultimate buster 1 OS=Mus musculus GN=Nub1 PE=1 SV=2 - [NUB1_MOUSE]	1.073	0.10165
Q9Z130	Heterogeneous nuclear ribonucleoprotein D-like OS=Mus musculus GN=Hnrpdl PE=1 SV=1 - [HNRDL_MOUSE]	1.073	0.10165
O08583	THO complex subunit 4 OS=Mus musculus GN=Thoc4 PE=1 SV=3 - [THOC4_MOUSE]	1.073	0.10165
P47199	Quinone oxidoreductase OS=Mus musculus GN=Cryz PE=2 SV=1 - [QOR_MOUSE]	1.0725	0.100978
Q3U0V2	Tumor necrosis factor receptor type 1-associated DEATH domain protein OS=Mus musculus GN=Tradd PE=1 SV=1 - [TRADD_MOUSE]	1.0725	0.100978
P0C8B4	Uncharacterized protein C14orf142 homolog OS=Mus musculus PE=4 SV=1 - [CN142_MOUSE]	1.0715	0.0996319
Q8C052	Microtubule-associated protein 1S OS=Mus musculus GN=Map1s PE=1 SV=1 - [MAP1S_MOUSE]	1.0715	0.0996319
Q8CGY8	UDP-N-acetylglucosamine--peptide N-acetylglucosaminyltransferase 110 kDa subunit OS=Mus musculus GN=Ogt PE=1 SV=2 - [OGT1_MOUSE]	1.0715	0.0996319
O08848	60 kDa SS-A/Ro ribonucleoprotein OS=Mus musculus GN=Trove2 PE=1 SV=1 - [RO60_MOUSE]	1.0715	0.0996319
Q3UH60	Disco-interacting protein 2 homolog B OS=Mus musculus GN=Dip2b PE=1 SV=1 - [DIP2B_MOUSE]	1.071	0.0989585
Q6PAR5	GTPase-activating protein and VPS9 domain-containing protein 1 OS=Mus musculus GN=Gapvd1 PE=1 SV=2 - [GAPD1_MOUSE]	1.071	0.0989585
Q6ZQ38	Cullin-associated NEDD8-dissociated protein 1 OS=Mus musculus GN=Cand1 PE=2 SV=2 - [CAND1_MOUSE]	1.07	0.0976108
Q8K221	Arfaptin-2 OS=Mus musculus GN=Arfip2 PE=2 SV=2 - [ARFP2_MOUSE]	1.07	0.0976108
Q8R2K1	Fucose mutarotase OS=Mus musculus GN=Le51 PE=1 SV=1 - [FUCM_MOUSE]	1.07	0.0976108
Q9CSH3	Exosome complex exonuclease RRP44 OS=Mus musculus GN=Dis3 PE=2 SV=4 - [RRP44_MOUSE]	1.0695	0.0969365
Q8BX70	Vacuolar protein sorting-associated protein 13C OS=Mus musculus GN=Vps13c PE=1 SV=2 - [VP13C_MOUSE]	1.069	0.0962619
Q80UY1	UPF0586 protein C9orf41 homolog OS=Mus musculus PE=2 SV=1 - [CI041_MOUSE]	1.069	0.0962619
P62245	40S ribosomal protein S15a OS=Mus musculus GN=Rps15a PE=2 SV=2 - [RS15A_MOUSE]	1.0685	0.0955869
Q9QY06	Myosin-IXb OS=Mus musculus GN=Myo9b PE=1 SV=2 - [MYO9B_MOUSE]	1.0685	0.0955869
Q91Z67	SLIT-ROBO Rho GTPase-activating protein 2 OS=Mus musculus GN=Srgap2 PE=1 SV=2 - [FNBP2_MOUSE]	1.0685	0.0955869
Q9D281	Protein Noxp20 OS=Mus musculus GN=Fam114a1 PE=2 SV=1 - [NXP20_MOUSE]	1.068	0.0949116
Q8R3G1	Nuclear inhibitor of protein phosphatase 1 OS=Mus musculus GN=Ppp1r8 PE=1 SV=1 - [PP1R8_MOUSE]	1.068	0.0949116
Q60870	Receptor expression-enhancing protein 5 OS=Mus musculus GN=Reep5 PE=1 SV=1 - [REEP5_MOUSE]	1.068	0.0949116
Q9DAM7	UPF0444 transmembrane protein C12orf23 homolog OS=Mus musculus PE=2 SV=1 - [CL023_MOUSE]	1.0675	0.0942361
P70362	Ubiquitin fusion degradation protein 1 homolog OS=Mus musculus GN=Ufd1l PE=1 SV=1 - [UFD1_MOUSE]	1.0675	0.0942361
Q3TV70	Nuclear receptor 2C2-associated protein OS=Mus musculus GN=Nr2c2ap PE=2 SV=1 - [NR2CA_MOUSE]	1.067	0.0935602
Q8R1X6	Spartin OS=Mus musculus GN=Spg20 PE=2 SV=1 - [SPG20_MOUSE]	1.0665	0.092884
Q0VGB7	Serine/threonine-protein phosphatase 4 regulatory subunit 2 OS=Mus musculus GN=Ppp4r2 PE=1 SV=1 - [PP4R2_MOUSE]	1.0665	0.092884
Q1HFZ0	tRNA (cytosine-5-)-methyltransferase NSUN2 OS=Mus musculus GN=Nsun2 PE=1 SV=2 - [NSUN2_MOUSE]	1.0665	0.092884
Q924M7	Mannose-6-phosphate isomerase OS=Mus musculus GN=Mpi PE=2 SV=1 - [MPI_MOUSE]	1.0665	0.092884
O55091	Protein IMPACT OS=Mus musculus GN=Impact PE=1 SV=2 - [IMPCT_MOUSE]	1.066	0.0922074
Q9CWL8	Beta-catenin-like protein 1 OS=Mus musculus GN=Ctnnbl1 PE=1 SV=1 - [CTBL1_MOUSE]	1.066	0.0922074
Q9D2V7	Coronin-7 OS=Mus musculus GN=Coro7 PE=2 SV=2 - [CORO7_MOUSE]	1.066	0.0922074
Q9Z2D1	Myotubularin-related protein 2 OS=Mus musculus GN=Mtmr2 PE=1 SV=2 - [MTMR2_MOUSE]	1.066	0.0922074
P56960	Exosome component 10 OS=Mus musculus GN=Exosc10 PE=1 SV=1 - [EXOSX_MOUSE]	1.066	0.0922074
Q9EPR2	Group XIIA secretory phospholipase A2 OS=Mus musculus GN=Pla2g12a PE=2 SV=2 - [PG12A_MOUSE]	1.0655	0.0915306
Q9D479	Uncharacterized protein KIAA1530 OS=Mus musculus GN=Kiaa1530 PE=2 SV=1 - [K1530_MOUSE]	1.0655	0.0915306
Q9CQ02	COMM domain-containing protein 4 OS=Mus musculus GN=Commd4 PE=2 SV=1 - [COMD4_MOUSE]	1.0655	0.0915306
Q8CHC4	Synaptojanin-1 OS=Mus musculus GN=Synj1 PE=1 SV=3 - [SYNJ1_MOUSE]	1.065	0.0908534
P08775	DNA-directed RNA polymerase II subunit RPB1 OS=Mus musculus GN=Polr2a PE=1 SV=3 - [RPB1_MOUSE]	1.065	0.0908534
Q8CIB5	Fermitin family homolog 2 OS=Mus musculus GN=Fermt2 PE=1 SV=1 - [FERM2_MOUSE]	1.0645	0.0901759
Q5SUQ9	CST complex subunit CTC1 OS=Mus musculus GN=Ctc1 PE=1 SV=2 - [CTC1_MOUSE]	1.0645	0.0901759
Q80Y81	Zinc phosphodiesterase ELAC protein 2 OS=Mus musculus GN=Elac2 PE=1 SV=1 - [RNZ2_MOUSE]	1.0645	0.0901759
P23475	X-ray repair cross-complementing protein 6 OS=Mus musculus GN=Xrcc6 PE=2 SV=5 - [XRCC6_MOUSE]	1.064	0.0894982
Q4VC33	Macrophage erythroblast attacher OS=Mus musculus GN=Maea PE=1 SV=1 - [MAEA_MOUSE]	1.064	0.0894982
Q9QXB9	Developmentally-regulated GTP-binding protein 2 OS=Mus musculus GN=Drg2 PE=1 SV=1 - [DRG2_MOUSE]	1.0635	0.08882
P68372	Tubulin beta-2C chain OS=Mus musculus GN=Tubb2c PE=1 SV=1 - [TBB2C_MOUSE]	1.063	0.0881416
P53811	Phosphatidylinositol transfer protein beta isoform OS=Mus musculus GN=Pitpnb PE=1 SV=2 - [PIPNB_MOUSE]	1.063	0.0881416
Q61016	Guanine nucleotide-binding protein G(I)/G(S)/G(O) subunit gamma-7 OS=Mus musculus GN=Gng7 PE=2 SV=2 - [GBG7_MOUSE]	1.063	0.0881416
Q8VDG3	Poly(A)-specific ribonuclease PARN OS=Mus musculus GN=Parn PE=1 SV=1 - [PARN_MOUSE]	1.063	0.0881416
Q9D1K7	UPF0687 protein C20orf27 homolog OS=Mus musculus PE=2 SV=3 - [CT027_MOUSE]	1.063	0.0881416
Q9Z2M7	Phosphomannomutase 2 OS=Mus musculus GN=Pmm2 PE=2 SV=1 - [PMM2_MOUSE]	1.063	0.0881416
Q9D8X2	Coiled-coil domain-containing protein 124 OS=Mus musculus GN=Ccdc124 PE=2 SV=1 - [CC124_MOUSE]	1.063	0.0881416
Q99J36	THUMP domain-containing protein 1 OS=Mus musculus GN=Thumpd1 PE=1 SV=1 - [THUM1_MOUSE]	1.063	0.0881416
Q6P5F9	Exportin-1 OS=Mus musculus GN=Xpo1 PE=1 SV=1 - [XPO1_MOUSE]	1.0625	0.0874628
O08539	Myc box-dependent-interacting protein 1 OS=Mus musculus GN=Bin1 PE=1 SV=1 - [BIN1_MOUSE]	1.0625	0.0874628
O35382	Exocyst complex component 4 OS=Mus musculus GN=Exoc4 PE=2 SV=2 - [EXOC4_MOUSE]	1.0625	0.0874628
Q8VDQ1	Prostaglandin reductase 2 OS=Mus musculus GN=Ptgr2 PE=1 SV=2 - [PTGR2_MOUSE]	1.0625	0.0874628
Q61033	Lamina-associated polypeptide 2, isoforms alpha/zeta OS=Mus musculus GN=Tmpo PE=1 SV=3 - [LAP2A_MOUSE]	1.062	0.0867838
Q8VC30	Bifunctional ATP-dependent dihydroxyacetone kinase/FAD-AMP lyase (cyclizing) OS=Mus musculus GN=Dak PE=2 SV=1 - [DHAK_MOUSE]	1.062	0.0867838
Q8R016	Bleomycin hydrolase OS=Mus musculus GN=Blmh PE=2 SV=1 - [BLMH_MOUSE]	1.062	0.0867838
P97310	DNA replication licensing factor MCM2 OS=Mus musculus GN=Mcm2 PE=1 SV=3 - [MCM2_MOUSE]	1.062	0.0867838
P51480	Cyclin-dependent kinase inhibitor 2A, isoforms 1/2 OS=Mus musculus GN=Cdkn2a PE=1 SV=2 - [CD2A1_MOUSE]	1.062	0.0867838
Q9JIG7	Coiled-coil domain-containing protein 22 OS=Mus musculus GN=Ccdc22 PE=2 SV=1 - [CCD22_MOUSE]	1.062	0.0867838
Q9Z0N2	Eukaryotic translation initiation factor 2 subunit 3, Y-linked OS=Mus musculus GN=Eif2s3y PE=2 SV=2 - [IF2H_MOUSE]	1.0615	0.0861044
Q6ZPU9	KIF1-binding protein OS=Mus musculus GN=Kbp PE=2 SV=2 - [KBP_MOUSE]	1.0615	0.0861044
Q5BLK4	Terminal uridylyltransferase 7 OS=Mus musculus GN=Zcchc6 PE=1 SV=3 - [TUT7_MOUSE]	1.0615	0.0861044
Q8R4X3	RNA-binding protein 12 OS=Mus musculus GN=Rbm12 PE=1 SV=3 - [RBM12_MOUSE]	1.0615	0.0861044
Q64105	Sepiapterin reductase OS=Mus musculus GN=Spr PE=1 SV=1 - [SPRE_MOUSE]	1.061	0.0854247
Q04750	DNA topoisomerase 1 OS=Mus musculus GN=Top1 PE=1 SV=2 - [TOP1_MOUSE]	1.061	0.0854247
Q3TX08	N(2),N(2)-dimethylguanosine tRNA methyltransferase OS=Mus musculus GN=Trmt1 PE=1 SV=2 - [TRM1_MOUSE]	1.061	0.0854247
O55028	[3-methyl-2-oxobutanoate dehydrogenase [lipoamide]] kinase, mitochondrial OS=Mus musculus GN=Bckdk PE=1 SV=1 - [BCKD_MOUSE]	1.061	0.0854247
Q8R322	Nucleoporin GLE1 OS=Mus musculus GN=Gle1 PE=2 SV=2 - [GLE1_MOUSE]	1.061	0.0854247
P40336	Vacuolar protein sorting-associated protein 26A OS=Mus musculus GN=Vps26a PE=2 SV=1 - [VP26A_MOUSE]	1.0605	0.0847446
Q64514	Tripeptidyl-peptidase 2 OS=Mus musculus GN=Tpp2 PE=2 SV=3 - [TPP2_MOUSE]	1.0605	0.0847446
Q9JHH9	Coatomer subunit zeta-2 OS=Mus musculus GN=Copz2 PE=2 SV=1 - [COPZ2_MOUSE]	1.0605	0.0847446
Q9Z0L8	Gamma-glutamyl hydrolase OS=Mus musculus GN=Ggh PE=1 SV=1 - [GGH_MOUSE]	1.0605	0.0847446
O88958	Glucosamine-6-phosphate isomerase 1 OS=Mus musculus GN=Gnpda1 PE=2 SV=2 - [GNPI1_MOUSE]	1.06	0.0840643
Q61753	D-3-phosphoglycerate dehydrogenase OS=Mus musculus GN=Phgdh PE=1 SV=3 - [SERA_MOUSE]	1.06	0.0840643
P14576	Signal recognition particle 54 kDa protein OS=Mus musculus GN=Srp54 PE=1 SV=2 - [SRP54_MOUSE]	1.06	0.0840643
Q3UPL0	Protein transport protein Sec31A OS=Mus musculus GN=Sec31a PE=1 SV=2 - [SC31A_MOUSE]	1.06	0.0840643
P97855	Ras GTPase-activating protein-binding protein 1 OS=Mus musculus GN=G3bp1 PE=1 SV=1 - [G3BP1_MOUSE]	1.06	0.0840643
Q922Q4	Pyrroline-5-carboxylate reductase 2 OS=Mus musculus GN=Pycr2 PE=2 SV=1 - [P5CR2_MOUSE]	1.06	0.0840643
Q9D071	MMS19 nucleotide excision repair protein homolog OS=Mus musculus GN=Mms19 PE=1 SV=1 - [MMS19_MOUSE]	1.06	0.0840643
Q8K2I4	Beta-mannosidase OS=Mus musculus GN=Manba PE=2 SV=1 - [MANBA_MOUSE]	1.06	0.0840643
Q80UK8	Integrator complex subunit 2 OS=Mus musculus GN=Ints2 PE=2 SV=2 - [INT2_MOUSE]	1.06	0.0840643
Q8BJ37	Tyrosyl-DNA phosphodiesterase 1 OS=Mus musculus GN=Tdp1 PE=2 SV=2 - [TYDP1_MOUSE]	1.06	0.0840643
P62835	Ras-related protein Rap-1A OS=Mus musculus GN=Rap1a PE=2 SV=1 - [RAP1A_MOUSE]	1.0595	0.0833836
O35239	Tyrosine-protein phosphatase non-receptor type 9 OS=Mus musculus GN=Ptpn9 PE=2 SV=2 - [PTN9_MOUSE]	1.0595	0.0833836
Q9WTK5	Nuclear factor NF-kappa-B p100 subunit OS=Mus musculus GN=Nfkb2 PE=1 SV=1 - [NFKB2_MOUSE]	1.059	0.0827026
P21981	Protein-glutamine gamma-glutamyltransferase 2 OS=Mus musculus GN=Tgm2 PE=1 SV=4 - [TGM2_MOUSE]	1.059	0.0827026
Q8BL66	Early endosome antigen 1 OS=Mus musculus GN=Eea1 PE=1 SV=2 - [EEA1_MOUSE]	1.059	0.0827026
Q9EPK7	Exportin-7 OS=Mus musculus GN=Xpo7 PE=2 SV=3 - [XPO7_MOUSE]	1.059	0.0827026
Q80XK6	Autophagy-related protein 2 homolog B OS=Mus musculus GN=Atg2b PE=1 SV=3 - [ATG2B_MOUSE]	1.059	0.0827026
P97930	Thymidylate kinase OS=Mus musculus GN=Dtymk PE=2 SV=2 - [KTHY_MOUSE]	1.0585	0.0820213
Q8BVE3	V-type proton ATPase subunit H OS=Mus musculus GN=Atp6v1h PE=1 SV=1 - [VATH_MOUSE]	1.0585	0.0820213
P60670	Nuclear protein localization protein 4 homolog OS=Mus musculus GN=Nploc4 PE=1 SV=3 - [NPL4_MOUSE]	1.0585	0.0820213
Q8CHG3	GRIP and coiled-coil domain-containing protein 2 OS=Mus musculus GN=Gcc2 PE=1 SV=2 - [GCC2_MOUSE]	1.0585	0.0820213
Q3UFY0	Ribosomal RNA processing protein 36 homolog OS=Mus musculus GN=Rrp36 PE=2 SV=1 - [RRP36_MOUSE]	1.0585	0.0820213
P51150	Ras-related protein Rab-7a OS=Mus musculus GN=Rab7a PE=1 SV=2 - [RAB7A_MOUSE]	1.058	0.0813396
Q5SF07	Insulin-like growth factor 2 mRNA-binding protein 2 OS=Mus musculus GN=Igf2bp2 PE=1 SV=1 - [IF2B2_MOUSE]	1.058	0.0813396
P61255	60S ribosomal protein L26 OS=Mus musculus GN=Rpl26 PE=2 SV=1 - [RL26_MOUSE]	1.0575	0.0806577
Q8C0E2	Vacuolar protein sorting-associated protein 26B OS=Mus musculus GN=Vps26b PE=1 SV=1 - [VP26B_MOUSE]	1.0575	0.0806577
O09172	Glutamate--cysteine ligase regulatory subunit OS=Mus musculus GN=Gclm PE=2 SV=1 - [GSH0_MOUSE]	1.0575	0.0806577
Q9DBC7	cAMP-dependent protein kinase type I-alpha regulatory subunit OS=Mus musculus GN=Prkar1a PE=1 SV=3 - [KAP0_MOUSE]	1.057	0.0799754
P60867	40S ribosomal protein S20 OS=Mus musculus GN=Rps20 PE=1 SV=1 - [RS20_MOUSE]	1.057	0.0799754
Q8BWQ6	UPF0505 protein C16orf62 homolog OS=Mus musculus PE=2 SV=2 - [CP062_MOUSE]	1.057	0.0799754
Q9EQN3	TSC22 domain family protein 4 OS=Mus musculus GN=Tsc22d4 PE=2 SV=1 - [T22D4_MOUSE]	1.057	0.0799754
Q9Z2X2	26S proteasome non-ATPase regulatory subunit 10 OS=Mus musculus GN=Psmd10 PE=1 SV=2 - [PSD10_MOUSE]	1.0565	0.0792928
P54775	26S protease regulatory subunit 6B OS=Mus musculus GN=Psmc4 PE=1 SV=1 - [PRS6B_MOUSE]	1.056	0.0786098
P62340	TATA box-binding protein-like protein 1 OS=Mus musculus GN=Tbpl1 PE=2 SV=1 - [TBPL1_MOUSE]	1.056	0.0786098
Q9D385	ADP-ribosylation factor-like protein 2-binding protein OS=Mus musculus GN=Arl2bp PE=1 SV=1 - [AR2BP_MOUSE]	1.056	0.0786098
Q9JHS9	Protein CWC15 homolog OS=Mus musculus GN=Cwc15 PE=1 SV=1 - [CWC15_MOUSE]	1.0555	0.0779266
P62331	ADP-ribosylation factor 6 OS=Mus musculus GN=Arf6 PE=1 SV=2 - [ARF6_MOUSE]	1.055	0.077243
Q8R3Y8	Interferon regulatory factor 2-binding protein 1 OS=Mus musculus GN=Irf2bp1 PE=1 SV=2 - [I2BP1_MOUSE]	1.055	0.077243
Q8K2V1	Serine/threonine-protein phosphatase 4 regulatory subunit 1 OS=Mus musculus GN=Ppp4r1 PE=2 SV=2 - [PP4R1_MOUSE]	1.055	0.077243
O54791	Transcription factor MafF OS=Mus musculus GN=Maff PE=2 SV=1 - [MAFF_MOUSE]	1.055	0.077243
O70378	Neighbor of COX4 OS=Mus musculus GN=Cox4nb PE=1 SV=1 - [CX4NB_MOUSE]	1.055	0.077243
O55201	Transcription elongation factor SPT5 OS=Mus musculus GN=Supt5h PE=1 SV=1 - [SPT5H_MOUSE]	1.0545	0.0765591
Q8CHG7	Rap guanine nucleotide exchange factor 2 (Fragment) OS=Mus musculus GN=Rapgef2 PE=1 SV=1 - [RPGF2_MOUSE]	1.0545	0.0765591
O08808	Protein diaphanous homolog 1 OS=Mus musculus GN=Diaph1 PE=1 SV=1 - [DIAP1_MOUSE]	1.054	0.0758749
Q64213	Splicing factor 1 OS=Mus musculus GN=Sf1 PE=1 SV=5 - [SF01_MOUSE]	1.054	0.0758749
Q9WVJ3	Plasma glutamate carboxypeptidase OS=Mus musculus GN=Pgcp PE=2 SV=1 - [PGCP_MOUSE]	1.054	0.0758749
P46735	Myosin-Ib OS=Mus musculus GN=Myo1b PE=2 SV=2 - [MYO1B_MOUSE]	1.054	0.0758749
Q9D902	General transcription factor IIE subunit 2 OS=Mus musculus GN=Gtf2e2 PE=2 SV=2 - [T2EB_MOUSE]	1.054	0.0758749
Q9EQH3	Vacuolar protein sorting-associated protein 35 OS=Mus musculus GN=Vps35 PE=1 SV=1 - [VPS35_MOUSE]	1.0535	0.0751903
P54822	Adenylosuccinate lyase OS=Mus musculus GN=Adsl PE=2 SV=1 - [PUR8_MOUSE]	1.0535	0.0751903
O88796	Ribonuclease P protein subunit p30 OS=Mus musculus GN=Rpp30 PE=2 SV=1 - [RPP30_MOUSE]	1.0535	0.0751903
Q8BMP6	Golgi resident protein GCP60 OS=Mus musculus GN=Acbd3 PE=1 SV=3 - [GCP60_MOUSE]	1.0535	0.0751903
Q99K28	ADP-ribosylation factor GTPase-activating protein 2 OS=Mus musculus GN=Arfgap2 PE=1 SV=1 - [ARFG2_MOUSE]	1.0535	0.0751903
Q9D786	HAUS augmin-like complex subunit 5 OS=Mus musculus GN=Haus5 PE=2 SV=1 - [HAUS5_MOUSE]	1.0535	0.0751903
Q9WV03	Protein FAM50A OS=Mus musculus GN=Fam50a PE=2 SV=1 - [FA50A_MOUSE]	1.053	0.0745054
Q8C3I8	Protein FAM203A OS=Mus musculus GN=Fam203a PE=2 SV=1 - [F203A_MOUSE]	1.053	0.0745054
O35643	AP-1 complex subunit beta-1 OS=Mus musculus GN=Ap1b1 PE=1 SV=1 - [AP1B1_MOUSE]	1.0525	0.0738202
Q6NZC7	SEC23-interacting protein OS=Mus musculus GN=Sec23ip PE=1 SV=2 - [S23IP_MOUSE]	1.0525	0.0738202
Q9CZX0	Elongator complex protein 3 OS=Mus musculus GN=Elp3 PE=2 SV=1 - [ELP3_MOUSE]	1.052	0.0731347
P62192	26S protease regulatory subunit 4 OS=Mus musculus GN=Psmc1 PE=1 SV=1 - [PRS4_MOUSE]	1.0515	0.0724489
Q9D2Y4	Mixed lineage kinase domain-like protein OS=Mus musculus GN=Mlkl PE=2 SV=1 - [MLKL_MOUSE]	1.0515	0.0724489
Q4FK66	Pre-mRNA-splicing factor 38A OS=Mus musculus GN=Prpf38a PE=1 SV=1 - [PR38A_MOUSE]	1.051	0.0717627
Q6PE15	Abhydrolase domain-containing protein 10, mitochondrial OS=Mus musculus GN=Abhd10 PE=2 SV=1 - [ABHDA_MOUSE]	1.051	0.0717627
Q91XD6	Vacuolar protein-sorting-associated protein 36 OS=Mus musculus GN=Vps36 PE=1 SV=1 - [VPS36_MOUSE]	1.051	0.0717627
O35387	HCLS1-associated protein X-1 OS=Mus musculus GN=Hax1 PE=1 SV=1 - [HAX1_MOUSE]	1.051	0.0717627
P62196	26S protease regulatory subunit 8 OS=Mus musculus GN=Psmc5 PE=1 SV=1 - [PRS8_MOUSE]	1.0505	0.0710762
Q61333	Tumor necrosis factor alpha-induced protein 2 OS=Mus musculus GN=Tnfaip2 PE=2 SV=1 - [TNAP2_MOUSE]	1.0505	0.0710762
P62334	26S protease regulatory subunit 10B OS=Mus musculus GN=Psmc6 PE=1 SV=1 - [PRS10_MOUSE]	1.05	0.0703893
Q8K0C9	GDP-mannose 4,6 dehydratase OS=Mus musculus GN=Gmds PE=2 SV=1 - [GMDS_MOUSE]	1.05	0.0703893
P32883	GTPase KRas OS=Mus musculus GN=Kras PE=1 SV=1 - [RASK_MOUSE]	1.05	0.0703893
Q9JL19	Nuclear receptor coactivator 6 OS=Mus musculus GN=Ncoa6 PE=1 SV=1 - [NCOA6_MOUSE]	1.05	0.0703893
Q3UFY7	Cytosolic 5'-nucleotidase III-like protein OS=Mus musculus GN=Nt5c3l PE=2 SV=2 - [5NT3L_MOUSE]	1.0495	0.0697022
Q8BVI4	Dihydropteridine reductase OS=Mus musculus GN=Qdpr PE=1 SV=2 - [DHPR_MOUSE]	1.0495	0.0697022
Q8CIN4	Serine/threonine-protein kinase PAK 2 OS=Mus musculus GN=Pak2 PE=1 SV=1 - [PAK2_MOUSE]	1.0495	0.0697022
O35638	Cohesin subunit SA-2 OS=Mus musculus GN=Stag2 PE=1 SV=2 - [STAG2_MOUSE]	1.0495	0.0697022
Q9WTX6	Cullin-1 OS=Mus musculus GN=Cul1 PE=1 SV=1 - [CUL1_MOUSE]	1.049	0.0690147
Q9CPW2	Adrenodoxin-like protein, mitochondrial OS=Mus musculus GN=Fdx1l PE=2 SV=1 - [ADXL_MOUSE]	1.049	0.0690147
P62281	40S ribosomal protein S11 OS=Mus musculus GN=Rps11 PE=2 SV=3 - [RS11_MOUSE]	1.0485	0.0683269
Q8VE70	Programmed cell death protein 10 OS=Mus musculus GN=Pdcd10 PE=1 SV=1 - [PDC10_MOUSE]	1.0485	0.0683269
Q91WN1	DnaJ homolog subfamily C member 9 OS=Mus musculus GN=Dnajc9 PE=2 SV=2 - [DNJC9_MOUSE]	1.0485	0.0683269
P03958	Adenosine deaminase OS=Mus musculus GN=Ada PE=1 SV=3 - [ADA_MOUSE]	1.0485	0.0683269
Q9WTX2	Interferon-inducible double stranded RNA-dependent protein kinase activator A OS=Mus musculus GN=Prkra PE=1 SV=1 - [PRKRA_MOUSE]	1.0485	0.0683269
P28653	Biglycan OS=Mus musculus GN=Bgn PE=2 SV=1 - [PGS1_MOUSE]	1.0485	0.0683269
Q9DCT1	1,5-anhydro-D-fructose reductase OS=Mus musculus GN=Akr1e2 PE=1 SV=1 - [AKCL2_MOUSE]	1.048	0.0676387
Q9DBC3	Cap-specific mRNA (nucleoside-2'-O-)-methyltransferase 1 OS=Mus musculus GN=Ftsjd2 PE=1 SV=1 - [MTR1_MOUSE]	1.048	0.0676387
P62915	Transcription initiation factor IIB OS=Mus musculus GN=Gtf2b PE=1 SV=1 - [TF2B_MOUSE]	1.048	0.0676387
P23708	Nuclear transcription factor Y subunit alpha OS=Mus musculus GN=Nfya PE=1 SV=2 - [NFYA_MOUSE]	1.048	0.0676387
Q8BSS9	Liprin-alpha-2 OS=Mus musculus GN=Ppfia2 PE=1 SV=2 - [LIPA2_MOUSE]	1.048	0.0676387
Q6ZWN5	40S ribosomal protein S9 OS=Mus musculus GN=Rps9 PE=2 SV=3 - [RS9_MOUSE]	1.0475	0.0669502
P97377	Cyclin-dependent kinase 2 OS=Mus musculus GN=Cdk2 PE=1 SV=2 - [CDK2_MOUSE]	1.0475	0.0669502
Q80Y55	BSD domain-containing protein 1 OS=Mus musculus GN=Bsdc1 PE=1 SV=1 - [BSDC1_MOUSE]	1.0475	0.0669502
Q9QZB9	Dynactin subunit 5 OS=Mus musculus GN=Dctn5 PE=1 SV=1 - [DCTN5_MOUSE]	1.047	0.0662614
Q80TV8	CLIP-associating protein 1 OS=Mus musculus GN=Clasp1 PE=1 SV=2 - [CLAP1_MOUSE]	1.047	0.0662614
Q3UKJ7	WD40 repeat-containing protein SMU1 OS=Mus musculus GN=Smu1 PE=2 SV=2 - [SMU1_MOUSE]	1.046	0.0648829
Q61655	ATP-dependent RNA helicase DDX19A OS=Mus musculus GN=Ddx19a PE=1 SV=1 - [DD19A_MOUSE]	1.0455	0.0641931
P61082	NEDD8-conjugating enzyme Ubc12 OS=Mus musculus GN=Ube2m PE=2 SV=1 - [UBC12_MOUSE]	1.0455	0.0641931
P61211	ADP-ribosylation factor-like protein 1 OS=Mus musculus GN=Arl1 PE=2 SV=1 - [ARL1_MOUSE]	1.0455	0.0641931
Q9CRT8	Exportin-T OS=Mus musculus GN=Xpot PE=2 SV=3 - [XPOT_MOUSE]	1.0455	0.0641931
Q9Z315	U4/U6.U5 tri-snRNP-associated protein 1 OS=Mus musculus GN=Sart1 PE=2 SV=1 - [SNUT1_MOUSE]	1.0455	0.0641931
Q8BUR4	Dedicator of cytokinesis protein 1 OS=Mus musculus GN=Dock1 PE=1 SV=3 - [DOCK1_MOUSE]	1.0455	0.0641931
P49717	DNA replication licensing factor MCM4 OS=Mus musculus GN=Mcm4 PE=2 SV=1 - [MCM4_MOUSE]	1.045	0.0635029
Q8R1F1	Niban-like protein 1 OS=Mus musculus GN=Fam129b PE=1 SV=2 - [NIBL1_MOUSE]	1.045	0.0635029
Q9QX47	Protein SON OS=Mus musculus GN=Son PE=1 SV=1 - [SON_MOUSE]	1.045	0.0635029
A2AAY5	SH3 and PX domain-containing protein 2B OS=Mus musculus GN=Sh3pxd2b PE=1 SV=1 - [SPD2B_MOUSE]	1.045	0.0635029
Q8VC70	RNA-binding motif, single-stranded-interacting protein 2 OS=Mus musculus GN=Rbms2 PE=2 SV=1 - [RBMS2_MOUSE]	1.045	0.0635029
Q62465	Synaptic vesicle membrane protein VAT-1 homolog OS=Mus musculus GN=Vat1 PE=1 SV=3 - [VAT1_MOUSE]	1.0445	0.0628125
Q9Z1X4	Interleukin enhancer-binding factor 3 OS=Mus musculus GN=Ilf3 PE=1 SV=2 - [ILF3_MOUSE]	1.0445	0.0628125
Q06138	Calcium-binding protein 39 OS=Mus musculus GN=Cab39 PE=1 SV=1 - [CAB39_MOUSE]	1.0445	0.0628125
Q6PB44	Tyrosine-protein phosphatase non-receptor type 23 OS=Mus musculus GN=Ptpn23 PE=1 SV=2 - [PTN23_MOUSE]	1.044	0.0621217
Q80UM3	N-alpha-acetyltransferase 15, NatA auxiliary subunit OS=Mus musculus GN=Naa15 PE=1 SV=1 - [NAA15_MOUSE]	1.044	0.0621217
Q5FWK3	Rho GTPase-activating protein 1 OS=Mus musculus GN=Arhgap1 PE=1 SV=1 - [RHG01_MOUSE]	1.0435	0.0614306
Q80XI4	Phosphatidylinositol-5-phosphate 4-kinase type-2 beta OS=Mus musculus GN=Pip4k2b PE=1 SV=1 - [PI42B_MOUSE]	1.0435	0.0614306
P97311	DNA replication licensing factor MCM6 OS=Mus musculus GN=Mcm6 PE=1 SV=1 - [MCM6_MOUSE]	1.043	0.0607392
Q8VD04	GRIP1-associated protein 1 OS=Mus musculus GN=Gripap1 PE=1 SV=1 - [GRAP1_MOUSE]	1.043	0.0607392
Q8VDG5	Phosphopantothenate--cysteine ligase OS=Mus musculus GN=Ppcs PE=2 SV=1 - [PPCS_MOUSE]	1.043	0.0607392
Q80XC6	UPF0614 protein C14orf102 homolog OS=Mus musculus PE=2 SV=2 - [CN102_MOUSE]	1.043	0.0607392
Q9CY64	Biliverdin reductase A OS=Mus musculus GN=Blvra PE=2 SV=1 - [BIEA_MOUSE]	1.0425	0.0600474
Q8C2Q3	RNA-binding protein 14 OS=Mus musculus GN=Rbm14 PE=1 SV=1 - [RBM14_MOUSE]	1.0425	0.0600474
Q8C0C7	Phenylalanyl-tRNA synthetase alpha chain OS=Mus musculus GN=Farsa PE=2 SV=1 - [SYFA_MOUSE]	1.0425	0.0600474
P70288	Histone deacetylase 2 OS=Mus musculus GN=Hdac2 PE=1 SV=1 - [HDAC2_MOUSE]	1.0425	0.0600474
Q99KN9	Clathrin interactor 1 OS=Mus musculus GN=Clint1 PE=1 SV=2 - [EPN4_MOUSE]	1.0425	0.0600474
Q9JI39	ATP-binding cassette sub-family B member 10, mitochondrial OS=Mus musculus GN=Abcb10 PE=2 SV=1 - [ABCBA_MOUSE]	1.042	0.0593553
Q5U4C3	Splicing factor, arginine/serine-rich 19 OS=Mus musculus GN=Scaf1 PE=1 SV=1 - [SFR19_MOUSE]	1.042	0.0593553
P27659	60S ribosomal protein L3 OS=Mus musculus GN=Rpl3 PE=2 SV=2 - [RL3_MOUSE]	1.042	0.0593553
Q9R0N0	Galactokinase OS=Mus musculus GN=Galk1 PE=2 SV=1 - [GALK1_MOUSE]	1.0415	0.0586628
Q99LJ6	Glutathione peroxidase 7 OS=Mus musculus GN=Gpx7 PE=2 SV=1 - [GPX7_MOUSE]	1.0415	0.0586628
Q8BYY4	Tetratricopeptide repeat protein 39B OS=Mus musculus GN=Ttc39b PE=1 SV=1 - [TT39B_MOUSE]	1.0415	0.0586628
O55222	Integrin-linked protein kinase OS=Mus musculus GN=Ilk PE=1 SV=2 - [ILK_MOUSE]	1.041	0.0579701
Q9ESX5	H/ACA ribonucleoprotein complex subunit 4 OS=Mus musculus GN=Dkc1 PE=1 SV=3 - [DKC1_MOUSE]	1.041	0.0579701
Q922H4	Mannose-1-phosphate guanyltransferase alpha OS=Mus musculus GN=Gmppa PE=2 SV=1 - [GMPPA_MOUSE]	1.0405	0.057277
Q9WUU7	Cathepsin Z OS=Mus musculus GN=Ctsz PE=2 SV=1 - [CATZ_MOUSE]	1.0405	0.057277
Q6DID3	Protein SCAF8 OS=Mus musculus GN=Scaf8 PE=1 SV=1 - [SCAF8_MOUSE]	1.0405	0.057277
Q7TPE5	Protein SLC7A6OS OS=Mus musculus GN=Slc7a6os PE=1 SV=1 - [S7A6O_MOUSE]	1.0405	0.057277
Q8C650	Septin-10 OS=Mus musculus GN=Sept10 PE=2 SV=1 - [SEP10_MOUSE]	1.04	0.0565835
P35123	Ubiquitin carboxyl-terminal hydrolase 4 OS=Mus musculus GN=Usp4 PE=1 SV=2 - [UBP4_MOUSE]	1.04	0.0565835
Q9CQU1	Microfibrillar-associated protein 1 OS=Mus musculus GN=Mfap1 PE=1 SV=1 - [MFAP1_MOUSE]	1.04	0.0565835
Q99MS7	EH domain-binding protein 1-like protein 1 OS=Mus musculus GN=Ehbp1l1 PE=2 SV=1 - [EH1L1_MOUSE]	1.0395	0.0558898
Q9CR50	RING finger and CHY zinc finger domain-containing protein 1 OS=Mus musculus GN=Rchy1 PE=1 SV=1 - [ZN363_MOUSE]	1.039	0.0551957
Q8K368	Fanconi anemia group I protein homolog OS=Mus musculus GN=Fanci PE=1 SV=2 - [FANCI_MOUSE]	1.039	0.0551957
Q8R480	Nuclear pore complex protein Nup85 OS=Mus musculus GN=Nup85 PE=1 SV=1 - [NUP85_MOUSE]	1.0385	0.0545012
P35278	Ras-related protein Rab-5C OS=Mus musculus GN=Rab5c PE=1 SV=2 - [RAB5C_MOUSE]	1.038	0.0538064
Q62203	Splicing factor 3A subunit 2 OS=Mus musculus GN=Sf3a2 PE=2 SV=2 - [SF3A2_MOUSE]	1.038	0.0538064
Q8BWT5	Disco-interacting protein 2 homolog A OS=Mus musculus GN=Dip2a PE=2 SV=2 - [DIP2A_MOUSE]	1.038	0.0538064
Q8K114	Integrator complex subunit 9 OS=Mus musculus GN=Ints9 PE=2 SV=1 - [INT9_MOUSE]	1.038	0.0538064
Q6ZQ58	La-related protein 1 OS=Mus musculus GN=Larp1 PE=1 SV=2 - [LARP1_MOUSE]	1.0375	0.0531113
Q6Y7W8	PERQ amino acid-rich with GYF domain-containing protein 2 OS=Mus musculus GN=Gigyf2 PE=1 SV=2 - [PERQ2_MOUSE]	1.0375	0.0531113
Q52KR3	Protein prune homolog 2 OS=Mus musculus GN=Prune2 PE=2 SV=2 - [PRUN2_MOUSE]	1.0375	0.0531113
Q99NH2	Partitioning defective 3 homolog OS=Mus musculus GN=Pard3 PE=1 SV=2 - [PARD3_MOUSE]	1.0375	0.0531113
Q9D187	Mitotic spindle-associated MMXD complex subunit MIP18 OS=Mus musculus GN=Fam96b PE=2 SV=1 - [MIP18_MOUSE]	1.037	0.0524159
P70372	ELAV-like protein 1 OS=Mus musculus GN=Elavl1 PE=1 SV=1 - [ELAV1_MOUSE]	1.037	0.0524159
Q8BK64	Activator of 90 kDa heat shock protein ATPase homolog 1 OS=Mus musculus GN=Ahsa1 PE=2 SV=2 - [AHSA1_MOUSE]	1.037	0.0524159
Q80VP1	Epsin-1 OS=Mus musculus GN=Epn1 PE=1 SV=3 - [EPN1_MOUSE]	1.037	0.0524159
Q8K4F6	Putative methyltransferase NSUN5 OS=Mus musculus GN=Nsun5 PE=2 SV=2 - [NSUN5_MOUSE]	1.037	0.0524159
Q921J2	GTP-binding protein Rheb OS=Mus musculus GN=Rheb PE=2 SV=1 - [RHEB_MOUSE]	1.0365	0.0517201
Q9DCS2	UPF0585 protein C16orf13 homolog OS=Mus musculus PE=1 SV=1 - [CP013_MOUSE]	1.0365	0.0517201
Q8R050	Eukaryotic peptide chain release factor GTP-binding subunit ERF3A OS=Mus musculus GN=Gspt1 PE=1 SV=1 - [ERF3A_MOUSE]	1.036	0.051024
P70399	Tumor suppressor p53-binding protein 1 OS=Mus musculus GN=Tp53bp1 PE=1 SV=2 - [TP53B_MOUSE]	1.036	0.051024
Q7TQK5	Coiled-coil domain-containing protein 93 OS=Mus musculus GN=Ccdc93 PE=2 SV=1 - [CCD93_MOUSE]	1.036	0.051024
Q8BQ30	Phostensin OS=Mus musculus PE=1 SV=1 - [PHTNS_MOUSE]	1.036	0.051024
Q91WC0	SET domain-containing protein 3 OS=Mus musculus GN=Setd3 PE=1 SV=1 - [SETD3_MOUSE]	1.036	0.051024
Q91ZW3	SWI/SNF-related matrix-associated actin-dependent regulator of chromatin subfamily A member 5 OS=Mus musculus GN=Smarca5 PE=1 SV=1 - [SMCA5_MOUSE]	1.0355	0.0503276
Q810J8	Zinc finger FYVE domain-containing protein 1 OS=Mus musculus GN=Zfyve1 PE=2 SV=1 - [ZFYV1_MOUSE]	1.035	0.0496308
Q9Z0S1	3'(2'),5'-bisphosphate nucleotidase 1 OS=Mus musculus GN=Bpnt1 PE=1 SV=2 - [BPNT1_MOUSE]	1.035	0.0496308
Q9QZS3	Protein numb homolog OS=Mus musculus GN=Numb PE=1 SV=1 - [NUMB_MOUSE]	1.035	0.0496308
Q9DCL2	MIP18 family protein FAM96A OS=Mus musculus GN=Fam96a PE=2 SV=1 - [FA96A_MOUSE]	1.035	0.0496308
P17426	AP-2 complex subunit alpha-1 OS=Mus musculus GN=Ap2a1 PE=1 SV=1 - [AP2A1_MOUSE]	1.034	0.0482362
Q8BVA4	Leiomodin-1 OS=Mus musculus GN=Lmod1 PE=2 SV=1 - [LMOD1_MOUSE]	1.034	0.0482362
O55125	Protein NipSnap homolog 1 OS=Mus musculus GN=Nipsnap1 PE=1 SV=1 - [NIPS1_MOUSE]	1.034	0.0482362
Q8K1M6	Dynamin-1-like protein OS=Mus musculus GN=Dnm1l PE=1 SV=2 - [DNM1L_MOUSE]	1.0335	0.0475384
O54988	STE20-like serine/threonine-protein kinase OS=Mus musculus GN=Slk PE=1 SV=2 - [SLK_MOUSE]	1.033	0.0468403
Q9QZ08	N-acetyl-D-glucosamine kinase OS=Mus musculus GN=Nagk PE=1 SV=3 - [NAGK_MOUSE]	1.033	0.0468403
Q9JKX6	ADP-sugar pyrophosphatase OS=Mus musculus GN=Nudt5 PE=1 SV=1 - [NUDT5_MOUSE]	1.033	0.0468403
Q80Y17	Lethal(2) giant larvae protein homolog 1 OS=Mus musculus GN=Llgl1 PE=1 SV=1 - [L2GL1_MOUSE]	1.033	0.0468403
A6H5Z3	Exocyst complex component 6B OS=Mus musculus GN=Exoc6b PE=2 SV=1 - [EXC6B_MOUSE]	1.033	0.0468403
Q9DB27	Malignant T cell-amplified sequence 1 OS=Mus musculus GN=Mcts1 PE=2 SV=1 - [MCTS1_MOUSE]	1.0325	0.0461418
O88587	Catechol O-methyltransferase OS=Mus musculus GN=Comt PE=1 SV=1 - [COMT_MOUSE]	1.0325	0.0461418
Q8VBV7	COP9 signalosome complex subunit 8 OS=Mus musculus GN=Cops8 PE=1 SV=1 - [CSN8_MOUSE]	1.0325	0.0461418
Q61624	Zinc finger protein 148 OS=Mus musculus GN=Znf148 PE=1 SV=2 - [ZN148_MOUSE]	1.0325	0.0461418
Q8BG05	Heterogeneous nuclear ribonucleoprotein A3 OS=Mus musculus GN=Hnrnpa3 PE=1 SV=1 - [ROA3_MOUSE]	1.032	0.045443
Q2YDW2	Protein misato homolog 1 OS=Mus musculus GN=Msto1 PE=2 SV=1 - [MSTO1_MOUSE]	1.032	0.045443
Q8R0W5	Carboxylesterase 4A OS=Mus musculus GN=Ces4a PE=2 SV=1 - [EST4A_MOUSE]	1.032	0.045443
Q9D7G0	Ribose-phosphate pyrophosphokinase 1 OS=Mus musculus GN=Prps1 PE=1 SV=3 - [PRPS1_MOUSE]	1.0315	0.0447438
Q9Z2X1	Heterogeneous nuclear ribonucleoprotein F OS=Mus musculus GN=Hnrnpf PE=1 SV=3 - [HNRPF_MOUSE]	1.0315	0.0447438
Q8BH64	EH domain-containing protein 2 OS=Mus musculus GN=Ehd2 PE=1 SV=1 - [EHD2_MOUSE]	1.0315	0.0447438
O08915	AH receptor-interacting protein OS=Mus musculus GN=Aip PE=1 SV=1 - [AIP_MOUSE]	1.0315	0.0447438
Q9CQR4	Acyl-coenzyme A thioesterase 13 OS=Mus musculus GN=Acot13 PE=1 SV=1 - [ACO13_MOUSE]	1.0315	0.0447438
Q9D6N5	Dr1-associated corepressor OS=Mus musculus GN=Drap1 PE=2 SV=3 - [NC2A_MOUSE]	1.0315	0.0447438
P22682	E3 ubiquitin-protein ligase CBL OS=Mus musculus GN=Cbl PE=1 SV=2 - [CBL_MOUSE]	1.0315	0.0447438
P97372	Proteasome activator complex subunit 2 OS=Mus musculus GN=Psme2 PE=2 SV=4 - [PSME2_MOUSE]	1.031	0.0440443
P13864	DNA (cytosine-5)-methyltransferase 1 OS=Mus musculus GN=Dnmt1 PE=1 SV=5 - [DNMT1_MOUSE]	1.031	0.0440443
Q8BGC0	HIV Tat-specific factor 1 homolog OS=Mus musculus GN=Htatsf1 PE=1 SV=1 - [HTSF1_MOUSE]	1.031	0.0440443
O54782	Epididymis-specific alpha-mannosidase OS=Mus musculus GN=Man2b2 PE=2 SV=2 - [MA2B2_MOUSE]	1.031	0.0440443
Q9CS00	Uncharacterized protein C19orf29 homolog OS=Mus musculus PE=1 SV=2 - [CS029_MOUSE]	1.031	0.0440443
Q3TJZ6	Protein FAM98A OS=Mus musculus GN=Fam98a PE=2 SV=1 - [FA98A_MOUSE]	1.031	0.0440443
Q3URV1	Protein broad-minded OS=Mus musculus GN=bromi PE=1 SV=2 - [BROMI_MOUSE]	1.031	0.0440443
Q8BRF7	Sec1 family domain-containing protein 1 OS=Mus musculus GN=Scfd1 PE=2 SV=1 - [SCFD1_MOUSE]	1.0305	0.0433445
Q60520	Paired amphipathic helix protein Sin3a OS=Mus musculus GN=Sin3a PE=1 SV=3 - [SIN3A_MOUSE]	1.0305	0.0433445
Q9CQT1	Methylthioribose-1-phosphate isomerase OS=Mus musculus GN=Mri1 PE=2 SV=1 - [MTNA_MOUSE]	1.03	0.0426443
Q9JLV6	Bifunctional polynucleotide phosphatase/kinase OS=Mus musculus GN=Pnkp PE=1 SV=2 - [PNKP_MOUSE]	1.03	0.0426443
Q99LE6	ATP-binding cassette sub-family F member 2 OS=Mus musculus GN=Abcf2 PE=2 SV=1 - [ABCF2_MOUSE]	1.03	0.0426443
Q91WJ8	Far upstream element-binding protein 1 OS=Mus musculus GN=Fubp1 PE=1 SV=1 - [FUBP1_MOUSE]	1.0295	0.0419438
Q9Z2V5	Histone deacetylase 6 OS=Mus musculus GN=Hdac6 PE=1 SV=2 - [HDAC6_MOUSE]	1.0295	0.0419438
P70333	Heterogeneous nuclear ribonucleoprotein H2 OS=Mus musculus GN=Hnrnph2 PE=1 SV=1 - [HNRH2_MOUSE]	1.029	0.041243
Q61584	Fragile X mental retardation syndrome-related protein 1 OS=Mus musculus GN=Fxr1 PE=1 SV=2 - [FXR1_MOUSE]	1.029	0.041243
Q3UHD6	Sorting nexin-27 OS=Mus musculus GN=Snx27 PE=1 SV=2 - [SNX27_MOUSE]	1.029	0.041243
Q05186	Reticulocalbin-1 OS=Mus musculus GN=Rcn1 PE=1 SV=1 - [RCN1_MOUSE]	1.029	0.041243
Q3TCH7	Cullin-4A OS=Mus musculus GN=Cul4a PE=1 SV=1 - [CUL4A_MOUSE]	1.029	0.041243
P35831	Tyrosine-protein phosphatase non-receptor type 12 OS=Mus musculus GN=Ptpn12 PE=1 SV=2 - [PTN12_MOUSE]	1.029	0.041243
P55937	Golgin subfamily A member 3 OS=Mus musculus GN=Golga3 PE=1 SV=3 - [GOGA3_MOUSE]	1.0285	0.0405418
Q5SUF2	Luc7-like protein 3 OS=Mus musculus GN=Luc7l3 PE=1 SV=1 - [LC7L3_MOUSE]	1.0285	0.0405418
Q99M31	Heat shock 70 kDa protein 14 OS=Mus musculus GN=Hspa14 PE=2 SV=2 - [HSP7E_MOUSE]	1.0285	0.0405418
P06797	Cathepsin L1 OS=Mus musculus GN=Ctsl1 PE=1 SV=2 - [CATL1_MOUSE]	1.0285	0.0405418
Q6P5G6	UBX domain-containing protein 7 OS=Mus musculus GN=Ubxn7 PE=1 SV=2 - [UBXN7_MOUSE]	1.0285	0.0405418
Q8CG76	Aflatoxin B1 aldehyde reductase member 2 OS=Mus musculus GN=Akr7a2 PE=1 SV=2 - [ARK72_MOUSE]	1.028	0.0398403
Q8BGB5	LIM domain-containing protein 2 OS=Mus musculus GN=Limd2 PE=2 SV=1 - [LIMD2_MOUSE]	1.028	0.0398403
Q3UDK1	TRAF-type zinc finger domain-containing protein 1 OS=Mus musculus GN=Trafd1 PE=1 SV=1 - [TRAD1_MOUSE]	1.028	0.0398403
P12815	Programmed cell death protein 6 OS=Mus musculus GN=Pdcd6 PE=1 SV=2 - [PDCD6_MOUSE]	1.028	0.0398403
Q99JF8	PC4 and SFRS1-interacting protein OS=Mus musculus GN=Psip1 PE=1 SV=1 - [PSIP1_MOUSE]	1.0275	0.0391384
P97390	Vacuolar protein sorting-associated protein 45 OS=Mus musculus GN=Vps45 PE=1 SV=1 - [VPS45_MOUSE]	1.027	0.0384362
O08788	Dynactin subunit 1 OS=Mus musculus GN=Dctn1 PE=1 SV=2 - [DCTN1_MOUSE]	1.027	0.0384362
Q6PER3	Microtubule-associated protein RP/EB family member 3 OS=Mus musculus GN=Mapre3 PE=1 SV=1 - [MARE3_MOUSE]	1.027	0.0384362
P52927	High mobility group protein HMGI-C OS=Mus musculus GN=Hmga2 PE=1 SV=1 - [HMGA2_MOUSE]	1.0265	0.0377336
Q9Z1B5	Mitotic spindle assembly checkpoint protein MAD2A OS=Mus musculus GN=Mad2l1 PE=2 SV=2 - [MD2L1_MOUSE]	1.0265	0.0377336
Q9D8T2	Gasdermin-D OS=Mus musculus GN=Gsdmdc1 PE=2 SV=1 - [GSDMD_MOUSE]	1.0265	0.0377336
P61027	Ras-related protein Rab-10 OS=Mus musculus GN=Rab10 PE=1 SV=1 - [RAB10_MOUSE]	1.0265	0.0377336
Q8K2H2	OTU domain-containing protein 6B OS=Mus musculus GN=Otud6b PE=2 SV=1 - [OTU6B_MOUSE]	1.026	0.0370307
P46467	Vacuolar protein sorting-associated protein 4B OS=Mus musculus GN=Vps4b PE=1 SV=2 - [VPS4B_MOUSE]	1.026	0.0370307
P54731	FAS-associated factor 1 OS=Mus musculus GN=Faf1 PE=1 SV=1 - [FAF1_MOUSE]	1.026	0.0370307
O35495	Cyclin-dependent kinase 14 OS=Mus musculus GN=Cdk14 PE=2 SV=2 - [CDK14_MOUSE]	1.026	0.0370307
P62500	TSC22 domain family protein 1 OS=Mus musculus GN=Tsc22d1 PE=2 SV=2 - [T22D1_MOUSE]	1.026	0.0370307
Q9R1T2	SUMO-activating enzyme subunit 1 OS=Mus musculus GN=Sae1 PE=2 SV=1 - [SAE1_MOUSE]	1.0255	0.0363275
P31938	Dual specificity mitogen-activated protein kinase kinase 1 OS=Mus musculus GN=Map2k1 PE=1 SV=2 - [MP2K1_MOUSE]	1.0255	0.0363275
Q80SW1	Putative adenosylhomocysteinase 2 OS=Mus musculus GN=Ahcyl1 PE=1 SV=1 - [SAHH2_MOUSE]	1.025	0.0356239
P05132	cAMP-dependent protein kinase catalytic subunit alpha OS=Mus musculus GN=Prkaca PE=1 SV=3 - [KAPCA_MOUSE]	1.025	0.0356239
Q8BYA0	Tubulin-specific chaperone D OS=Mus musculus GN=Tbcd PE=2 SV=1 - [TBCD_MOUSE]	1.025	0.0356239
Q9D6N1	Carbonic anhydrase 13 OS=Mus musculus GN=Ca13 PE=1 SV=1 - [CAH13_MOUSE]	1.0245	0.03492
Q62376	U1 small nuclear ribonucleoprotein 70 kDa OS=Mus musculus GN=Snrnp70 PE=1 SV=2 - [RU17_MOUSE]	1.0245	0.03492
Q8CII2	Cell division cycle protein 123 homolog OS=Mus musculus GN=Cdc123 PE=2 SV=2 - [CD123_MOUSE]	1.0245	0.03492
P27612	Phospholipase A-2-activating protein OS=Mus musculus GN=Plaa PE=2 SV=3 - [PLAP_MOUSE]	1.024	0.0342157
Q99JW2	Aminoacylase-1 OS=Mus musculus GN=Acy1 PE=1 SV=1 - [ACY1_MOUSE]	1.024	0.0342157
Q9DCV7	Keratin, type II cytoskeletal 7 OS=Mus musculus GN=Krt7 PE=1 SV=1 - [K2C7_MOUSE]	1.024	0.0342157
Q91XQ5	Carbohydrate sulfotransferase 15 OS=Mus musculus GN=Chst15 PE=2 SV=1 - [CHSTF_MOUSE]	1.024	0.0342157
Q99JY0	Trifunctional enzyme subunit beta, mitochondrial OS=Mus musculus GN=Hadhb PE=1 SV=1 - [ECHB_MOUSE]	1.0235	0.0335111
Q9Z0H4	CUGBP Elav-like family member 2 OS=Mus musculus GN=Celf2 PE=1 SV=1 - [CELF2_MOUSE]	1.0235	0.0335111
P28798	Granulins OS=Mus musculus GN=Grn PE=1 SV=2 - [GRN_MOUSE]	1.0235	0.0335111
Q3UDE2	Tubulin--tyrosine ligase-like protein 12 OS=Mus musculus GN=Ttll12 PE=1 SV=1 - [TTL12_MOUSE]	1.0235	0.0335111
Q9JLI8	Squamous cell carcinoma antigen recognized by T-cells 3 OS=Mus musculus GN=Sart3 PE=2 SV=1 - [SART3_MOUSE]	1.0235	0.0335111
P70335	Rho-associated protein kinase 1 OS=Mus musculus GN=Rock1 PE=1 SV=1 - [ROCK1_MOUSE]	1.0235	0.0335111
Q8VEE0	Ribulose-phosphate 3-epimerase OS=Mus musculus GN=Rpe PE=2 SV=1 - [RPE_MOUSE]	1.023	0.0328061
P47713	Cytosolic phospholipase A2 OS=Mus musculus GN=Pla2g4a PE=1 SV=1 - [PA24A_MOUSE]	1.023	0.0328061
Q0GNC1	Inverted formin-2 OS=Mus musculus GN=Inf2 PE=1 SV=1 - [INF2_MOUSE]	1.023	0.0328061
Q60648	Ganglioside GM2 activator OS=Mus musculus GN=Gm2a PE=1 SV=2 - [SAP3_MOUSE]	1.023	0.0328061
P33610	DNA primase large subunit OS=Mus musculus GN=Prim2 PE=1 SV=1 - [PRI2_MOUSE]	1.023	0.0328061
Q9D2I5	LisH domain-containing protein ARMC9 OS=Mus musculus GN=Armc9 PE=2 SV=1 - [ARMC9_MOUSE]	1.023	0.0328061
P43247	DNA mismatch repair protein Msh2 OS=Mus musculus GN=Msh2 PE=2 SV=1 - [MSH2_MOUSE]	1.0225	0.0321008
O55057	Retinal rod rhodopsin-sensitive cGMP 3',5'-cyclic phosphodiesterase subunit delta OS=Mus musculus GN=Pde6d PE=1 SV=1 - [PDE6D_MOUSE]	1.0225	0.0321008
Q9CXG3	Peptidyl-prolyl cis-trans isomerase-like 4 OS=Mus musculus GN=Ppil4 PE=2 SV=2 - [PPIL4_MOUSE]	1.022	0.0313952
Q9JI78	Peptide-N(4)-(N-acetyl-beta-glucosaminyl)asparagine amidase OS=Mus musculus GN=Ngly1 PE=1 SV=2 - [NGLY1_MOUSE]	1.022	0.0313952
Q5H8C4	Vacuolar protein sorting-associated protein 13A OS=Mus musculus GN=Vps13a PE=1 SV=1 - [VP13A_MOUSE]	1.022	0.0313952
Q80X50	Ubiquitin-associated protein 2-like OS=Mus musculus GN=Ubap2l PE=1 SV=1 - [UBP2L_MOUSE]	1.0215	0.0306892
Q9JKV1	Proteasomal ubiquitin receptor ADRM1 OS=Mus musculus GN=Adrm1 PE=1 SV=2 - [ADRM1_MOUSE]	1.0215	0.0306892
Q3U0K8	2-oxoglutarate and iron-dependent oxygenase domain-containing protein 1 OS=Mus musculus GN=Ogfod1 PE=2 SV=1 - [OGFD1_MOUSE]	1.0215	0.0306892
P19253	60S ribosomal protein L13a OS=Mus musculus GN=Rpl13a PE=1 SV=4 - [RL13A_MOUSE]	1.021	0.0299829
Q3UHX2	28 kDa heat- and acid-stable phosphoprotein OS=Mus musculus GN=Pdap1 PE=1 SV=1 - [HAP28_MOUSE]	1.021	0.0299829
P59114	Phosphorylated CTD-interacting factor 1 OS=Mus musculus GN=Pcif1 PE=1 SV=1 - [PCIF1_MOUSE]	1.021	0.0299829
P63325	40S ribosomal protein S10 OS=Mus musculus GN=Rps10 PE=1 SV=1 - [RS10_MOUSE]	1.0205	0.0292762
Q9QUR6	Prolyl endopeptidase OS=Mus musculus GN=Prep PE=2 SV=1 - [PPCE_MOUSE]	1.0205	0.0292762
Q8BVG4	Dipeptidyl peptidase 9 OS=Mus musculus GN=Dpp9 PE=2 SV=2 - [DPP9_MOUSE]	1.0205	0.0292762
P47934	Carnitine O-acetyltransferase OS=Mus musculus GN=Crat PE=1 SV=3 - [CACP_MOUSE]	1.0205	0.0292762
O54692	Centromere/kinetochore protein zw10 homolog OS=Mus musculus GN=Zw10 PE=2 SV=3 - [ZW10_MOUSE]	1.0205	0.0292762
Q3US41	Epithelial splicing regulatory protein 1 OS=Mus musculus GN=Esrp1 PE=2 SV=2 - [ESRP1_MOUSE]	1.0205	0.0292762
Q9QUI0	Transforming protein RhoA OS=Mus musculus GN=Rhoa PE=1 SV=1 - [RHOA_MOUSE]	1.02	0.0285692
Q6P1B1	Xaa-Pro aminopeptidase 1 OS=Mus musculus GN=Xpnpep1 PE=2 SV=1 - [XPP1_MOUSE]	1.02	0.0285692
Q9WTN0	Geranylgeranyl pyrophosphate synthase OS=Mus musculus GN=Ggps1 PE=2 SV=1 - [GGPPS_MOUSE]	1.02	0.0285692
Q8BX02	KN motif and ankyrin repeat domain-containing protein 2 OS=Mus musculus GN=Kank2 PE=1 SV=1 - [KANK2_MOUSE]	1.0195	0.0278618
Q8VC57	BTB/POZ domain-containing protein KCTD5 OS=Mus musculus GN=Kctd5 PE=2 SV=1 - [KCTD5_MOUSE]	1.0195	0.0278618
Q61191	Host cell factor 1 OS=Mus musculus GN=Hcfc1 PE=1 SV=1 - [HCFC1_MOUSE]	1.0195	0.0278618
Q9DAW6	U4/U6 small nuclear ribonucleoprotein Prp4 OS=Mus musculus GN=Prpf4 PE=2 SV=1 - [PRP4_MOUSE]	1.0195	0.0278618
Q62018	RNA polymerase-associated protein CTR9 homolog OS=Mus musculus GN=Ctr9 PE=1 SV=2 - [CTR9_MOUSE]	1.0195	0.0278618
Q8K0L9	Zinc finger and BTB domain-containing protein 20 OS=Mus musculus GN=Zbtb20 PE=1 SV=1 - [ZBT20_MOUSE]	1.0195	0.0278618
Q9CQ18	Ribonuclease H2 subunit C OS=Mus musculus GN=Rnaseh2c PE=1 SV=1 - [RNH2C_MOUSE]	1.019	0.0271541
P54923	[Protein ADP-ribosylarginine] hydrolase OS=Mus musculus GN=Adprh PE=2 SV=1 - [ADPRH_MOUSE]	1.019	0.0271541
Q8VHC3	Selenoprotein M OS=Mus musculus GN=Selm PE=1 SV=3 - [SELM_MOUSE]	1.019	0.0271541
Q9Z2E2	Methyl-CpG-binding domain protein 1 OS=Mus musculus GN=Mbd1 PE=1 SV=2 - [MBD1_MOUSE]	1.019	0.0271541
Q8R0F6	Integrin-linked kinase-associated serine/threonine phosphatase 2C OS=Mus musculus GN=Ilkap PE=2 SV=1 - [ILKAP_MOUSE]	1.0185	0.026446
Q9D0J4	ADP-ribosylation factor-like protein 2 OS=Mus musculus GN=Arl2 PE=1 SV=1 - [ARL2_MOUSE]	1.018	0.0257376
P70460	Vasodilator-stimulated phosphoprotein OS=Mus musculus GN=Vasp PE=1 SV=4 - [VASP_MOUSE]	1.018	0.0257376
Q3TCJ1	BRISC complex subunit Abro1 OS=Mus musculus GN=Fam175b PE=2 SV=1 - [F175B_MOUSE]	1.018	0.0257376
O88874	Cyclin-K OS=Mus musculus GN=Ccnk PE=1 SV=2 - [CCNK_MOUSE]	1.018	0.0257376
Q9DC29	ATP-binding cassette sub-family B member 6, mitochondrial OS=Mus musculus GN=Abcb6 PE=1 SV=1 - [ABCB6_MOUSE]	1.018	0.0257376
P70168	Importin subunit beta-1 OS=Mus musculus GN=Kpnb1 PE=1 SV=1 - [IMB1_MOUSE]	1.018	0.0257376
Q6PDQ2	Chromodomain-helicase-DNA-binding protein 4 OS=Mus musculus GN=Chd4 PE=1 SV=1 - [CHD4_MOUSE]	1.0175	0.0250288
Q8BFU3	RING finger protein 214 OS=Mus musculus GN=Rnf214 PE=2 SV=1 - [RN214_MOUSE]	1.0175	0.0250288
P48758	Carbonyl reductase [NADPH] 1 OS=Mus musculus GN=Cbr1 PE=1 SV=3 - [CBR1_MOUSE]	1.017	0.0243197
P61290	Proteasome activator complex subunit 3 OS=Mus musculus GN=Psme3 PE=1 SV=1 - [PSME3_MOUSE]	1.017	0.0243197
Q8BYK6	YTH domain family protein 3 OS=Mus musculus GN=Ythdf3 PE=1 SV=2 - [YTHD3_MOUSE]	1.017	0.0243197
Q8VDM6	Heterogeneous nuclear ribonucleoprotein U-like protein 1 OS=Mus musculus GN=Hnrnpul1 PE=1 SV=1 - [HNRL1_MOUSE]	1.017	0.0243197
Q9JL35	High mobility group nucleosome-binding domain-containing protein 5 OS=Mus musculus GN=Hmgn5 PE=1 SV=2 - [HMGN5_MOUSE]	1.0165	0.0236102
Q8R081	Heterogeneous nuclear ribonucleoprotein L OS=Mus musculus GN=Hnrnpl PE=1 SV=2 - [HNRPL_MOUSE]	1.0165	0.0236102
Q8VBT9	Tether containing UBX domain for GLUT4 OS=Mus musculus GN=Aspscr1 PE=1 SV=1 - [ASPC1_MOUSE]	1.0165	0.0236102
Q8BR90	UPF0600 protein C5orf51 homolog OS=Mus musculus PE=2 SV=1 - [CE051_MOUSE]	1.0165	0.0236102
Q63810	Calcineurin subunit B type 1 OS=Mus musculus GN=Ppp3r1 PE=1 SV=3 - [CANB1_MOUSE]	1.0165	0.0236102
Q9CXY6	Interleukin enhancer-binding factor 2 OS=Mus musculus GN=Ilf2 PE=1 SV=1 - [ILF2_MOUSE]	1.016	0.0229004
Q8K2Q7	BRO1 domain-containing protein BROX OS=Mus musculus GN=Brox PE=2 SV=1 - [BROX_MOUSE]	1.016	0.0229004
Q8BVF2	Phosducin-like protein 3 OS=Mus musculus GN=Pdcl3 PE=1 SV=1 - [PDCL3_MOUSE]	1.016	0.0229004
Q9D6H2	Heat shock protein beta-11 OS=Mus musculus GN=Hspb11 PE=1 SV=1 - [HSB11_MOUSE]	1.016	0.0229004
Q99LX0	Protein DJ-1 OS=Mus musculus GN=Park7 PE=1 SV=1 - [PARK7_MOUSE]	1.0155	0.0221902
Q9CPV5	Polyamine-modulated factor 1 OS=Mus musculus GN=Pmf1 PE=1 SV=1 - [PMF1_MOUSE]	1.0155	0.0221902
P62900	60S ribosomal protein L31 OS=Mus musculus GN=Rpl31 PE=2 SV=1 - [RL31_MOUSE]	1.015	0.0214797
P60487	Pyridoxal phosphate phosphatase OS=Mus musculus GN=Pdxp PE=1 SV=1 - [PLPP_MOUSE]	1.015	0.0214797
Q99J62	Replication factor C subunit 4 OS=Mus musculus GN=Rfc4 PE=1 SV=1 - [RFC4_MOUSE]	1.015	0.0214797
Q9QZX7	Serine racemase OS=Mus musculus GN=Srr PE=1 SV=1 - [SRR_MOUSE]	1.015	0.0214797
Q9JJ28	Protein flightless-1 homolog OS=Mus musculus GN=Flii PE=1 SV=1 - [FLII_MOUSE]	1.0145	0.0207689
Q80U87	Ubiquitin carboxyl-terminal hydrolase 8 OS=Mus musculus GN=Usp8 PE=1 SV=2 - [UBP8_MOUSE]	1.0145	0.0207689
Q8CJ53	Cdc42-interacting protein 4 OS=Mus musculus GN=Trip10 PE=1 SV=2 - [CIP4_MOUSE]	1.014	0.0200577
Q8R395	COMM domain-containing protein 5 OS=Mus musculus GN=Commd5 PE=2 SV=1 - [COMD5_MOUSE]	1.014	0.0200577
Q3U186	Probable arginyl-tRNA synthetase, mitochondrial OS=Mus musculus GN=Rars2 PE=2 SV=1 - [SYRM_MOUSE]	1.014	0.0200577
Q8R151	NFX1-type zinc finger-containing protein 1 OS=Mus musculus GN=Znfx1 PE=2 SV=2 - [ZNFX1_MOUSE]	1.014	0.0200577
Q62193	Replication protein A 32 kDa subunit OS=Mus musculus GN=Rpa2 PE=1 SV=1 - [RFA2_MOUSE]	1.0135	0.0193461
Q8CH25	SAFB-like transcription modulator OS=Mus musculus GN=Sltm PE=1 SV=1 - [SLTM_MOUSE]	1.0135	0.0193461
Q9CQ10	Charged multivesicular body protein 3 OS=Mus musculus GN=Vps24 PE=1 SV=3 - [CHMP3_MOUSE]	1.013	0.0186342
Q9CT10	Ran-binding protein 3 OS=Mus musculus GN=Ranbp3 PE=1 SV=2 - [RANB3_MOUSE]	1.0125	0.0179219
Q60596	DNA repair protein XRCC1 OS=Mus musculus GN=Xrcc1 PE=1 SV=2 - [XRCC1_MOUSE]	1.0125	0.0179219
Q8R5F3	Uncharacterized protein C6orf130 homolog OS=Mus musculus PE=2 SV=1 - [CF130_MOUSE]	1.012	0.0172093
Q9D1I6	39S ribosomal protein L14, mitochondrial OS=Mus musculus GN=Mrpl14 PE=2 SV=1 - [RM14_MOUSE]	1.012	0.0172093
Q9DCE5	p21-activated protein kinase-interacting protein 1 OS=Mus musculus GN=Pak1ip1 PE=2 SV=2 - [PK1IP_MOUSE]	1.012	0.0172093
Q80Y98	Phospholipase DDHD2 OS=Mus musculus GN=Ddhd2 PE=1 SV=2 - [DDHD2_MOUSE]	1.012	0.0172093
P84104	Serine/arginine-rich splicing factor 3 OS=Mus musculus GN=Srsf3 PE=2 SV=1 - [SRSF3_MOUSE]	1.0115	0.0164963
P23780	Beta-galactosidase OS=Mus musculus GN=Glb1 PE=2 SV=1 - [BGAL_MOUSE]	1.0115	0.0164963
Q99KC8	von Willebrand factor A domain-containing protein 5A OS=Mus musculus GN=Vwa5a PE=1 SV=2 - [VMA5A_MOUSE]	1.0115	0.0164963
Q60838	Segment polarity protein dishevelled homolog DVL-2 OS=Mus musculus GN=Dvl2 PE=1 SV=1 - [DVL2_MOUSE]	1.0115	0.0164963
Q08943	FACT complex subunit SSRP1 OS=Mus musculus GN=Ssrp1 PE=1 SV=2 - [SSRP1_MOUSE]	1.011	0.015783
Q9DBP5	UMP-CMP kinase OS=Mus musculus GN=Cmpk1 PE=1 SV=1 - [KCY_MOUSE]	1.011	0.015783
P33215	Protein NEDD1 OS=Mus musculus GN=Nedd1 PE=2 SV=2 - [NEDD1_MOUSE]	1.011	0.015783
Q9D8S4	Oligoribonuclease, mitochondrial OS=Mus musculus GN=Rexo2 PE=1 SV=2 - [ORN_MOUSE]	1.011	0.015783
O35250	Exocyst complex component 7 OS=Mus musculus GN=Exoc7 PE=1 SV=2 - [EXOC7_MOUSE]	1.01	0.0143553
Q9Z1Y4	Thyroid receptor-interacting protein 6 OS=Mus musculus GN=Trip6 PE=1 SV=1 - [TRIP6_MOUSE]	1.01	0.0143553
Q9Z0R6	Intersectin-2 OS=Mus musculus GN=Itsn2 PE=1 SV=2 - [ITSN2_MOUSE]	1.01	0.0143553
Q9QYJ3	DnaJ homolog subfamily B member 1 OS=Mus musculus GN=Dnajb1 PE=2 SV=3 - [DNJB1_MOUSE]	1.0095	0.0136409
P28738	Kinesin heavy chain isoform 5C OS=Mus musculus GN=Kif5c PE=1 SV=2 - [KIF5C_MOUSE]	1.0095	0.0136409
Q8BJU0	Small glutamine-rich tetratricopeptide repeat-containing protein alpha OS=Mus musculus GN=Sgta PE=1 SV=2 - [SGTA_MOUSE]	1.009	0.0129262
Q3TKT4	Transcription activator BRG1 OS=Mus musculus GN=Smarca4 PE=1 SV=1 - [SMCA4_MOUSE]	1.009	0.0129262
Q69Z37	Sterile alpha motif domain-containing protein 9-like OS=Mus musculus GN=Samd9l PE=2 SV=2 - [SAM9L_MOUSE]	1.009	0.0129262
Q9D0M1	Phosphoribosyl pyrophosphate synthase-associated protein 1 OS=Mus musculus GN=Prpsap1 PE=1 SV=1 - [KPRA_MOUSE]	1.0085	0.0122111
P97371	Proteasome activator complex subunit 1 OS=Mus musculus GN=Psme1 PE=2 SV=2 - [PSME1_MOUSE]	1.0085	0.0122111
Q9D7X3	Dual specificity protein phosphatase 3 OS=Mus musculus GN=Dusp3 PE=1 SV=1 - [DUS3_MOUSE]	1.0085	0.0122111
Q8R2U0	Nucleoporin SEH1 OS=Mus musculus GN=Seh1l PE=2 SV=1 - [SEH1_MOUSE]	1.0085	0.0122111
Q9EPC1	Alpha-parvin OS=Mus musculus GN=Parva PE=1 SV=1 - [PARVA_MOUSE]	1.0085	0.0122111
Q08509	Epidermal growth factor receptor kinase substrate 8 OS=Mus musculus GN=Eps8 PE=1 SV=1 - [EPS8_MOUSE]	1.0085	0.0122111
Q60996	Serine/threonine-protein phosphatase 2A 56 kDa regulatory subunit gamma isoform OS=Mus musculus GN=Ppp2r5c PE=1 SV=2 - [2A5G_MOUSE]	1.0085	0.0122111
O88622	Poly(ADP-ribose) glycohydrolase OS=Mus musculus GN=Parg PE=1 SV=2 - [PARG_MOUSE]	1.0085	0.0122111
Q9CR26	Vacuolar protein sorting-associated protein VTA1 homolog OS=Mus musculus GN=Vta1 PE=1 SV=1 - [VTA1_MOUSE]	1.008	0.0114956
P35550	rRNA 2'-O-methyltransferase fibrillarin OS=Mus musculus GN=Fbl PE=1 SV=2 - [FBRL_MOUSE]	1.0075	0.0107798
Q8CHW4	Translation initiation factor eIF-2B subunit epsilon OS=Mus musculus GN=Eif2b5 PE=1 SV=1 - [EI2BE_MOUSE]	1.0075	0.0107798
Q8BWY3	Eukaryotic peptide chain release factor subunit 1 OS=Mus musculus GN=Etf1 PE=1 SV=4 - [ERF1_MOUSE]	1.007	0.0100637
Q9Z0U1	Tight junction protein ZO-2 OS=Mus musculus GN=Tjp2 PE=1 SV=2 - [ZO2_MOUSE]	1.007	0.0100637
A2AHC3	Calmodulin-regulated spectrin-associated protein 1 OS=Mus musculus GN=Camsap1 PE=1 SV=1 - [CAMP1_MOUSE]	1.007	0.0100637
P70122	Ribosome maturation protein SBDS OS=Mus musculus GN=Sbds PE=2 SV=4 - [SBDS_MOUSE]	1.007	0.0100637
Q8BTU1	UPF0468 protein C16orf80 homolog OS=Mus musculus GN=Gtl3 PE=2 SV=1 - [CP080_MOUSE]	1.007	0.0100637
Q69ZX6	MORC family CW-type zinc finger protein 2A OS=Mus musculus GN=Morc2a PE=1 SV=2 - [MOR2A_MOUSE]	1.007	0.0100637
P60843	Eukaryotic initiation factor 4A-I OS=Mus musculus GN=Eif4a1 PE=2 SV=1 - [IF4A1_MOUSE]	1.0065	0.00934717
O54950	5'-AMP-activated protein kinase subunit gamma-1 OS=Mus musculus GN=Prkag1 PE=2 SV=2 - [AAKG1_MOUSE]	1.0065	0.00934717
Q505F5	Leucine-rich repeat-containing protein 47 OS=Mus musculus GN=Lrrc47 PE=1 SV=1 - [LRC47_MOUSE]	1.0065	0.00934717
Q8C878	NEDD8-activating enzyme E1 catalytic subunit OS=Mus musculus GN=Uba3 PE=2 SV=1 - [UBA3_MOUSE]	1.0065	0.00934717
Q8VEE4	Replication protein A 70 kDa DNA-binding subunit OS=Mus musculus GN=Rpa1 PE=2 SV=1 - [RFA1_MOUSE]	1.0065	0.00934717
Q61235	Beta-2-syntrophin OS=Mus musculus GN=Sntb2 PE=1 SV=2 - [SNTB2_MOUSE]	1.0065	0.00934717
Q9ER41	Torsin-1B OS=Mus musculus GN=Tor1b PE=2 SV=1 - [TOR1B_MOUSE]	1.0065	0.00934717
Q80VD1	Protein FAM98B OS=Mus musculus GN=Fam98b PE=2 SV=1 - [FA98B_MOUSE]	1.0065	0.00934717
Q9CY18	Sorting nexin-7 OS=Mus musculus GN=Snx7 PE=2 SV=1 - [SNX7_MOUSE]	1.0065	0.00934717
Q9ET01	Glycogen phosphorylase, liver form OS=Mus musculus GN=Pygl PE=1 SV=3 - [PYGL_MOUSE]	1.006	0.00863031
Q8VDK1	Nitrilase homolog 1 OS=Mus musculus GN=Nit1 PE=2 SV=1 - [NIT1_MOUSE]	1.006	0.00863031
Q9DB34	Charged multivesicular body protein 2a OS=Mus musculus GN=Chmp2a PE=1 SV=1 - [CHM2A_MOUSE]	1.006	0.00863031
P33609	DNA polymerase alpha catalytic subunit OS=Mus musculus GN=Pola1 PE=1 SV=2 - [DPOLA_MOUSE]	1.006	0.00863031
P99024	Tubulin beta-5 chain OS=Mus musculus GN=Tubb5 PE=1 SV=1 - [TBB5_MOUSE]	1.0055	0.00791308
P49312	Heterogeneous nuclear ribonucleoprotein A1 OS=Mus musculus GN=Hnrnpa1 PE=1 SV=2 - [ROA1_MOUSE]	1.0055	0.00791308
P27641	X-ray repair cross-complementing protein 5 OS=Mus musculus GN=Xrcc5 PE=2 SV=4 - [XRCC5_MOUSE]	1.0055	0.00791308
Q569Z5	Probable ATP-dependent RNA helicase DDX46 OS=Mus musculus GN=Ddx46 PE=1 SV=2 - [DDX46_MOUSE]	1.0055	0.00791308
O88952	Protein lin-7 homolog C OS=Mus musculus GN=Lin7c PE=1 SV=2 - [LIN7C_MOUSE]	1.0055	0.00791308
P04627	Serine/threonine-protein kinase A-Raf OS=Mus musculus GN=Araf PE=2 SV=2 - [ARAF_MOUSE]	1.0055	0.00791308
Q6ZWR6	Nesprin-1 OS=Mus musculus GN=Syne1 PE=1 SV=2 - [SYNE1_MOUSE]	1.0055	0.00791308
Q6P8X1	Sorting nexin-6 OS=Mus musculus GN=Snx6 PE=1 SV=1 - [SNX6_MOUSE]	1.005	0.0071955
Q9DB70	FUN14 domain-containing protein 1 OS=Mus musculus GN=Fundc1 PE=2 SV=1 - [FUND1_MOUSE]	1.005	0.0071955
Q3UVG3	Protein FAM91A1 OS=Mus musculus GN=Fam91a1 PE=1 SV=1 - [F91A1_MOUSE]	1.0045	0.00647756
Q80VJ3	Deoxyribonucleoside 5'-monophosphate N-glycosidase OS=Mus musculus GN=Rcl PE=2 SV=2 - [RCL_MOUSE]	1.0045	0.00647756
Q9D0B0	Serine/arginine-rich splicing factor 9 OS=Mus musculus GN=Srsf9 PE=1 SV=1 - [SRSF9_MOUSE]	1.0045	0.00647756
Q99JN2	Kelch-like protein 22 OS=Mus musculus GN=Klhl22 PE=1 SV=1 - [KLH22_MOUSE]	1.0045	0.00647756
O08582	GTP-binding protein 1 OS=Mus musculus GN=Gtpbp1 PE=1 SV=2 - [GTPB1_MOUSE]	1.004	0.00575927
Q8BFS6	Calcineurin-like phosphoesterase domain-containing protein 1 OS=Mus musculus GN=Cpped1 PE=2 SV=1 - [CPPED_MOUSE]	1.004	0.00575927
Q08024	Core-binding factor subunit beta OS=Mus musculus GN=Cbfb PE=1 SV=1 - [PEBB_MOUSE]	1.004	0.00575927
Q9JJT9	Phosphorylated adapter RNA export protein OS=Mus musculus GN=Phax PE=1 SV=1 - [PHAX_MOUSE]	1.004	0.00575927
P97823	Acyl-protein thioesterase 1 OS=Mus musculus GN=Lypla1 PE=1 SV=1 - [LYPA1_MOUSE]	1.0035	0.00504062
Q91YM2	Glucocorticoid receptor DNA-binding factor 1 OS=Mus musculus GN=Grlf1 PE=1 SV=3 - [GRLF1_MOUSE]	1.0035	0.00504062
Q99ME2	WD repeat-containing protein 6 OS=Mus musculus GN=Wdr6 PE=2 SV=1 - [WDR6_MOUSE]	1.0035	0.00504062
P82343	N-acylglucosamine 2-epimerase OS=Mus musculus GN=Renbp PE=2 SV=3 - [RENBP_MOUSE]	1.0035	0.00504062
Q3U0V1	Far upstream element-binding protein 2 OS=Mus musculus GN=Khsrp PE=1 SV=1 - [FUBP2_MOUSE]	1.003	0.00432161
P63328	Serine/threonine-protein phosphatase 2B catalytic subunit alpha isoform OS=Mus musculus GN=Ppp3ca PE=1 SV=1 - [PP2BA_MOUSE]	1.003	0.00432161
Q9Z1M8	Protein Red OS=Mus musculus GN=Ik PE=2 SV=1 - [RED_MOUSE]	1.003	0.00432161
Q8VCA8	Secernin-2 OS=Mus musculus GN=Scrn2 PE=2 SV=1 - [SCRN2_MOUSE]	1.003	0.00432161
Q91X96	Guanine nucleotide exchange factor MSS4 OS=Mus musculus GN=Rabif PE=2 SV=1 - [MSS4_MOUSE]	1.003	0.00432161
Q60855	Receptor-interacting serine/threonine-protein kinase 1 OS=Mus musculus GN=Ripk1 PE=1 SV=1 - [RIPK1_MOUSE]	1.003	0.00432161
Q6PGC1	ATP-dependent RNA helicase Dhx29 OS=Mus musculus GN=Dhx29 PE=2 SV=1 - [DHX29_MOUSE]	1.003	0.00432161
Q9WTP7	GTP:AMP phosphotransferase, mitochondrial OS=Mus musculus GN=Ak3 PE=1 SV=3 - [KAD3_MOUSE]	1.0025	0.00360224
Q6P2K6	Serine/threonine-protein phosphatase 4 regulatory subunit 3A OS=Mus musculus GN=Smek1 PE=1 SV=1 - [P4R3A_MOUSE]	1.0025	0.00360224
Q8QZZ7	TP53RK-binding protein OS=Mus musculus GN=Tprkb PE=2 SV=1 - [TPRKB_MOUSE]	1.0025	0.00360224
O88878	AN1-type zinc finger protein 5 OS=Mus musculus GN=Zfand5 PE=1 SV=1 - [ZFAN5_MOUSE]	1.0025	0.00360224
P32067	Lupus La protein homolog OS=Mus musculus GN=Ssb PE=2 SV=1 - [LA_MOUSE]	1.002	0.00288251
O08738	Caspase-6 OS=Mus musculus GN=Casp6 PE=2 SV=1 - [CASP6_MOUSE]	1.002	0.00288251
Q9DAU1	Protein canopy homolog 3 OS=Mus musculus GN=Cnpy3 PE=1 SV=1 - [CNPY3_MOUSE]	1.002	0.00288251
Q9CYG7	Mitochondrial import receptor subunit TOM34 OS=Mus musculus GN=Tomm34 PE=2 SV=1 - [TOM34_MOUSE]	1.0015	0.00216242
A2AN08	E3 ubiquitin-protein ligase UBR4 OS=Mus musculus GN=Ubr4 PE=1 SV=1 - [UBR4_MOUSE]	1.001	0.00144197
Q7TMY8	E3 ubiquitin-protein ligase HUWE1 OS=Mus musculus GN=Huwe1 PE=1 SV=4 - [HUWE1_MOUSE]	1.001	0.00144197
Q01320	DNA topoisomerase 2-alpha OS=Mus musculus GN=Top2a PE=1 SV=1 - [TOP2A_MOUSE]	1.001	0.00144197
Q9QXK7	Cleavage and polyadenylation specificity factor subunit 3 OS=Mus musculus GN=Cpsf3 PE=1 SV=1 - [CPSF3_MOUSE]	1.001	0.00144197
Q9JK23	Proteasome assembly chaperone 1 OS=Mus musculus GN=Psmg1 PE=1 SV=1 - [PSMG1_MOUSE]	1.001	0.00144197
Q9D1J1	Adaptin ear-binding coat-associated protein 2 OS=Mus musculus GN=Necap2 PE=1 SV=1 - [NECP2_MOUSE]	1.0005	0.000721167
Q8JZM7	Parafibromin OS=Mus musculus GN=Cdc73 PE=2 SV=1 - [CDC73_MOUSE]	1.0005	0.000721167
Q9CXW4	60S ribosomal protein L11 OS=Mus musculus GN=Rpl11 PE=1 SV=4 - [RL11_MOUSE]	1	0
Q6ZWZ2	Ubiquitin-conjugating enzyme E2 R2 OS=Mus musculus GN=Ube2r2 PE=2 SV=1 - [UB2R2_MOUSE]	1	0
Q9Z0R4	Intersectin-1 OS=Mus musculus GN=Itsn1 PE=1 SV=1 - [ITSN1_MOUSE]	1	0
Q9CWK8	Sorting nexin-2 OS=Mus musculus GN=Snx2 PE=1 SV=2 - [SNX2_MOUSE]	0.9995	-0.000721528
Q810B6	Ankyrin repeat and FYVE domain-containing protein 1 OS=Mus musculus GN=Ankfy1 PE=2 SV=1 - [ANFY1_MOUSE]	0.9995	-0.000721528
Q3URE1	Acyl-CoA synthetase family member 3, mitochondrial OS=Mus musculus GN=Acsf3 PE=2 SV=2 - [ACSF3_MOUSE]	0.9995	-0.000721528
O08599	Syntaxin-binding protein 1 OS=Mus musculus GN=Stxbp1 PE=1 SV=2 - [STXB1_MOUSE]	0.9995	-0.000721528
Q8BVU5	ADP-ribose pyrophosphatase, mitochondrial OS=Mus musculus GN=Nudt9 PE=2 SV=1 - [NUDT9_MOUSE]	0.9995	-0.000721528
Q9CQF3	Cleavage and polyadenylation specificity factor subunit 5 OS=Mus musculus GN=Nudt21 PE=2 SV=1 - [CPSF5_MOUSE]	0.999	-0.00144342
B2RY56	RNA-binding protein 25 OS=Mus musculus GN=Rbm25 PE=1 SV=1 - [RBM25_MOUSE]	0.999	-0.00144342
Q99LD9	Translation initiation factor eIF-2B subunit beta OS=Mus musculus GN=Eif2b2 PE=2 SV=1 - [EI2BB_MOUSE]	0.999	-0.00144342
Q8K305	Kinetochore-associated protein NSL1 homolog OS=Mus musculus GN=Nsl1 PE=2 SV=1 - [NSL1_MOUSE]	0.999	-0.00144342
Q9JK48	Endophilin-B1 OS=Mus musculus GN=Sh3glb1 PE=1 SV=1 - [SHLB1_MOUSE]	0.9985	-0.00216567
Q62093	Serine/arginine-rich splicing factor 2 OS=Mus musculus GN=Srsf2 PE=1 SV=4 - [SRSF2_MOUSE]	0.9985	-0.00216567
O70311	Glycylpeptide N-tetradecanoyltransferase 2 OS=Mus musculus GN=Nmt2 PE=1 SV=1 - [NMT2_MOUSE]	0.9985	-0.00216567
Q8C129	Leucyl-cystinyl aminopeptidase OS=Mus musculus GN=Lnpep PE=1 SV=1 - [LCAP_MOUSE]	0.9985	-0.00216567
P97470	Serine/threonine-protein phosphatase 4 catalytic subunit OS=Mus musculus GN=Ppp4c PE=1 SV=2 - [PP4C_MOUSE]	0.998	-0.00288828
P60229	Eukaryotic translation initiation factor 3 subunit E OS=Mus musculus GN=Eif3e PE=1 SV=1 - [EIF3E_MOUSE]	0.998	-0.00288828
O89112	LanC-like protein 1 OS=Mus musculus GN=Lancl1 PE=1 SV=1 - [LANC1_MOUSE]	0.998	-0.00288828
Q8BGW1	Alpha-ketoglutarate-dependent dioxygenase FTO OS=Mus musculus GN=Fto PE=1 SV=1 - [FTO_MOUSE]	0.998	-0.00288828
O55060	Thiopurine S-methyltransferase OS=Mus musculus GN=Tpmt PE=1 SV=1 - [TPMT_MOUSE]	0.998	-0.00288828
O88569	Heterogeneous nuclear ribonucleoproteins A2/B1 OS=Mus musculus GN=Hnrnpa2b1 PE=1 SV=2 - [ROA2_MOUSE]	0.9975	-0.00361125
O08663	Methionine aminopeptidase 2 OS=Mus musculus GN=Metap2 PE=1 SV=1 - [AMPM2_MOUSE]	0.9975	-0.00361125
Q61749	Translation initiation factor eIF-2B subunit delta OS=Mus musculus GN=Eif2b4 PE=2 SV=1 - [EI2BD_MOUSE]	0.9975	-0.00361125
P36993	Protein phosphatase 1B OS=Mus musculus GN=Ppm1b PE=2 SV=1 - [PPM1B_MOUSE]	0.9975	-0.00361125
Q6NWV3	Intraflagellar transport protein 122 homolog OS=Mus musculus GN=Ift122 PE=2 SV=1 - [IF122_MOUSE]	0.997	-0.00433459
Q91VJ5	Polyglutamine-binding protein 1 OS=Mus musculus GN=Pqbp1 PE=2 SV=1 - [PQBP1_MOUSE]	0.997	-0.00433459
Q05793	Basement membrane-specific heparan sulfate proteoglycan core protein OS=Mus musculus GN=Hspg2 PE=1 SV=1 - [PGBM_MOUSE]	0.997	-0.00433459
Q8K0Q5	Rho GTPase-activating protein 18 OS=Mus musculus GN=Arhgap18 PE=2 SV=1 - [RHG18_MOUSE]	0.997	-0.00433459
Q920Q4	Vacuolar protein sorting-associated protein 16 homolog OS=Mus musculus GN=Vps16 PE=1 SV=2 - [VPS16_MOUSE]	0.997	-0.00433459
P62908	40S ribosomal protein S3 OS=Mus musculus GN=Rps3 PE=1 SV=1 - [RS3_MOUSE]	0.997	-0.00433459
Q8BKT7	THO complex subunit 5 homolog OS=Mus musculus GN=Thoc5 PE=1 SV=2 - [THOC5_MOUSE]	0.997	-0.00433459
Q7TSI3	Serine/threonine-protein phosphatase 6 regulatory subunit 1 OS=Mus musculus GN=Ppp6r1 PE=1 SV=1 - [PP6R1_MOUSE]	0.997	-0.00433459
Q99MR8	Methylcrotonoyl-CoA carboxylase subunit alpha, mitochondrial OS=Mus musculus GN=Mccc1 PE=2 SV=2 - [MCCA_MOUSE]	0.9965	-0.00505829
P46061	Ran GTPase-activating protein 1 OS=Mus musculus GN=Rangap1 PE=1 SV=1 - [RAGP1_MOUSE]	0.9965	-0.00505829
Q99LN9	Deoxyhypusine hydroxylase OS=Mus musculus GN=Dohh PE=2 SV=2 - [DOHH_MOUSE]	0.9965	-0.00505829
Q8N9S3	Activator of 90 kDa heat shock protein ATPase homolog 2 OS=Mus musculus GN=Ahsa2 PE=2 SV=2 - [AHSA2_MOUSE]	0.9965	-0.00505829
P97770	THUMP domain-containing protein 3 OS=Mus musculus GN=Thumpd3 PE=2 SV=1 - [THUM3_MOUSE]	0.9965	-0.00505829
P70336	Rho-associated protein kinase 2 OS=Mus musculus GN=Rock2 PE=1 SV=1 - [ROCK2_MOUSE]	0.996	-0.00578235
O35226	26S proteasome non-ATPase regulatory subunit 4 OS=Mus musculus GN=Psmd4 PE=1 SV=1 - [PSMD4_MOUSE]	0.9955	-0.00650678
Q9ET54	Palladin OS=Mus musculus GN=Palld PE=1 SV=2 - [PALLD_MOUSE]	0.9955	-0.00650678
Q8C8R3	Ankyrin-2 OS=Mus musculus GN=Ank2 PE=1 SV=2 - [ANK2_MOUSE]	0.9955	-0.00650678
P68181	cAMP-dependent protein kinase catalytic subunit beta OS=Mus musculus GN=Prkacb PE=1 SV=2 - [KAPCB_MOUSE]	0.9955	-0.00650678
Q01405	Protein transport protein Sec23A OS=Mus musculus GN=Sec23a PE=1 SV=2 - [SC23A_MOUSE]	0.995	-0.00723157
Q9WUD1	STIP1 homology and U box-containing protein 1 OS=Mus musculus GN=Stub1 PE=1 SV=1 - [CHIP_MOUSE]	0.995	-0.00723157
Q3UPH1	Protein PRRC1 OS=Mus musculus GN=Prrc1 PE=2 SV=1 - [PRRC1_MOUSE]	0.995	-0.00723157
Q3U1G5	Interferon-stimulated 20 kDa exonuclease-like 2 OS=Mus musculus GN=Isg20l2 PE=2 SV=2 - [I20L2_MOUSE]	0.995	-0.00723157
Q8R3C6	Probable RNA-binding protein 19 OS=Mus musculus GN=Rbm19 PE=1 SV=1 - [RBM19_MOUSE]	0.9945	-0.00795672
Q922D8	C-1-tetrahydrofolate synthase, cytoplasmic OS=Mus musculus GN=Mthfd1 PE=1 SV=3 - [C1TC_MOUSE]	0.9945	-0.00795672
P46935	E3 ubiquitin-protein ligase NEDD4 OS=Mus musculus GN=Nedd4 PE=1 SV=3 - [NEDD4_MOUSE]	0.9945	-0.00795672
Q91YJ2	Sorting nexin-4 OS=Mus musculus GN=Snx4 PE=2 SV=1 - [SNX4_MOUSE]	0.9945	-0.00795672
P37889	Fibulin-2 OS=Mus musculus GN=Fbln2 PE=1 SV=1 - [FBLN2_MOUSE]	0.994	-0.00868224
A2A432	Cullin-4B OS=Mus musculus GN=Cul4b PE=1 SV=1 - [CUL4B_MOUSE]	0.994	-0.00868224
Q80T85	DDB1- and CUL4-associated factor 5 OS=Mus musculus GN=Dcaf5 PE=1 SV=2 - [DCAF5_MOUSE]	0.994	-0.00868224
Q5XJY5	Coatomer subunit delta OS=Mus musculus GN=Arcn1 PE=2 SV=1 - [COPD_MOUSE]	0.9935	-0.00940813
Q9D4H8	Cullin-2 OS=Mus musculus GN=Cul2 PE=1 SV=2 - [CUL2_MOUSE]	0.9935	-0.00940813
Q9QZM0	Ubiquilin-2 OS=Mus musculus GN=Ubqln2 PE=1 SV=1 - [UBQL2_MOUSE]	0.9935	-0.00940813
Q60902	Epidermal growth factor receptor substrate 15-like 1 OS=Mus musculus GN=Eps15l1 PE=1 SV=2 - [EP15R_MOUSE]	0.9935	-0.00940813
Q3TMW1	Coiled-coil domain-containing protein 102A OS=Mus musculus GN=Ccdc102a PE=2 SV=2 - [C102A_MOUSE]	0.9935	-0.00940813
Q6NV83	U2 snRNP-associated SURP motif-containing protein OS=Mus musculus GN=U2surp PE=1 SV=2 - [SR140_MOUSE]	0.993	-0.0101344
P50431	Serine hydroxymethyltransferase, cytosolic OS=Mus musculus GN=Shmt1 PE=1 SV=2 - [GLYC_MOUSE]	0.993	-0.0101344
Q8VCI5	Peroxisomal biogenesis factor 19 OS=Mus musculus GN=Pex19 PE=1 SV=1 - [PEX19_MOUSE]	0.993	-0.0101344
Q8R5K4	Nucleolar protein 6 OS=Mus musculus GN=Nol6 PE=2 SV=2 - [NOL6_MOUSE]	0.993	-0.0101344
Q9CW03	Structural maintenance of chromosomes protein 3 OS=Mus musculus GN=Smc3 PE=1 SV=2 - [SMC3_MOUSE]	0.993	-0.0101344
O88291	Zinc finger protein 326 OS=Mus musculus GN=Znf326 PE=1 SV=1 - [ZN326_MOUSE]	0.993	-0.0101344
P26369	Splicing factor U2AF 65 kDa subunit OS=Mus musculus GN=U2af2 PE=1 SV=3 - [U2AF2_MOUSE]	0.9925	-0.010861
Q9JK38	Glucosamine 6-phosphate N-acetyltransferase OS=Mus musculus GN=Gnpnat1 PE=2 SV=1 - [GNA1_MOUSE]	0.9925	-0.010861
Q8K4L3	Supervillin OS=Mus musculus GN=Svil PE=1 SV=1 - [SVIL_MOUSE]	0.9925	-0.010861
Q9CQR6	Serine/threonine-protein phosphatase 6 catalytic subunit OS=Mus musculus GN=Ppp6c PE=2 SV=1 - [PPP6_MOUSE]	0.9925	-0.010861
P35585	AP-1 complex subunit mu-1 OS=Mus musculus GN=Ap1m1 PE=1 SV=3 - [AP1M1_MOUSE]	0.9925	-0.010861
Q8C0D5	Elongation factor Tu GTP-binding domain-containing protein 1 OS=Mus musculus GN=Eftud1 PE=2 SV=1 - [ETUD1_MOUSE]	0.9925	-0.010861
O35134	DNA-directed RNA polymerase I subunit RPA1 OS=Mus musculus GN=Polr1a PE=1 SV=2 - [RPA1_MOUSE]	0.9925	-0.010861
P61205	ADP-ribosylation factor 3 OS=Mus musculus GN=Arf3 PE=2 SV=2 - [ARF3_MOUSE]	0.992	-0.011588
Q61510	E3 ubiquitin/ISG15 ligase TRIM25 OS=Mus musculus GN=Trim25 PE=2 SV=1 - [TRI25_MOUSE]	0.992	-0.011588
Q9ESK3	Calpain-10 OS=Mus musculus GN=Capn10 PE=2 SV=2 - [CAN10_MOUSE]	0.992	-0.011588
Q3UEB3	Poly(U)-binding-splicing factor PUF60 OS=Mus musculus GN=Puf60 PE=2 SV=2 - [PUF60_MOUSE]	0.9915	-0.0123153
P61021	Ras-related protein Rab-5B OS=Mus musculus GN=Rab5b PE=1 SV=1 - [RAB5B_MOUSE]	0.9915	-0.0123153
Q9CQ48	NudC domain-containing protein 2 OS=Mus musculus GN=Nudcd2 PE=1 SV=1 - [NUDC2_MOUSE]	0.9915	-0.0123153
Q9CYR6	Phosphoacetylglucosamine mutase OS=Mus musculus GN=Pgm3 PE=1 SV=1 - [AGM1_MOUSE]	0.9915	-0.0123153
B1AZI6	THO complex subunit 2 OS=Mus musculus GN=Thoc2 PE=3 SV=1 - [THOC2_MOUSE]	0.9915	-0.0123153
Q9DCS3	Trans-2-enoyl-CoA reductase, mitochondrial OS=Mus musculus GN=Mecr PE=2 SV=2 - [MECR_MOUSE]	0.9915	-0.0123153
Q3UW53	Protein Niban OS=Mus musculus GN=Fam129a PE=1 SV=2 - [NIBAN_MOUSE]	0.9915	-0.0123153
P97393	Rho GTPase-activating protein 5 OS=Mus musculus GN=Arhgap5 PE=2 SV=1 - [RHG05_MOUSE]	0.991	-0.013043
Q3TPX4	Exocyst complex component 5 OS=Mus musculus GN=Exoc5 PE=1 SV=1 - [EXOC5_MOUSE]	0.991	-0.013043
Q9QXG2	Rab proteins geranylgeranyltransferase component A 1 OS=Mus musculus GN=Chm PE=2 SV=1 - [RAE1_MOUSE]	0.991	-0.013043
Q9DBD5	Proline-, glutamic acid- and leucine-rich protein 1 OS=Mus musculus GN=Pelp1 PE=1 SV=2 - [PELP1_MOUSE]	0.991	-0.013043
Q8K284	General transcription factor 3C polypeptide 1 OS=Mus musculus GN=Gtf3c1 PE=2 SV=2 - [TF3C1_MOUSE]	0.991	-0.013043
Q6PDY2	2-aminoethanethiol dioxygenase OS=Mus musculus GN=Ado PE=1 SV=2 - [AEDO_MOUSE]	0.9905	-0.0137711
Q6P1G0	HEAT repeat-containing protein 6 OS=Mus musculus GN=Heatr6 PE=2 SV=1 - [HEAT6_MOUSE]	0.9905	-0.0137711
Q9D394	Protein RUFY3 OS=Mus musculus GN=Rufy3 PE=1 SV=1 - [RUFY3_MOUSE]	0.9905	-0.0137711
P47968	Ribose-5-phosphate isomerase OS=Mus musculus GN=Rpia PE=2 SV=2 - [RPIA_MOUSE]	0.99	-0.0144996
Q9WVG6	Histone-arginine methyltransferase CARM1 OS=Mus musculus GN=Carm1 PE=1 SV=2 - [CARM1_MOUSE]	0.99	-0.0144996
Q3UQ84	Threonyl-tRNA synthetase, mitochondrial OS=Mus musculus GN=Tars2 PE=2 SV=1 - [SYTM_MOUSE]	0.99	-0.0144996
Q9CZY3	Ubiquitin-conjugating enzyme E2 variant 1 OS=Mus musculus GN=Ube2v1 PE=1 SV=1 - [UB2V1_MOUSE]	0.9895	-0.0152284
P43275	Histone H1.1 OS=Mus musculus GN=Hist1h1a PE=2 SV=2 - [H11_MOUSE]	0.9895	-0.0152284
P02798	Metallothionein-2 OS=Mus musculus GN=Mt2 PE=1 SV=2 - [MT2_MOUSE]	0.989	-0.0159576
Q9JLV5	Cullin-3 OS=Mus musculus GN=Cul3 PE=1 SV=1 - [CUL3_MOUSE]	0.989	-0.0159576
Q80ZV0	Ribonuclease H2 subunit B OS=Mus musculus GN=Rnaseh2b PE=1 SV=2 - [RNH2B_MOUSE]	0.989	-0.0159576
P63073	Eukaryotic translation initiation factor 4E OS=Mus musculus GN=Eif4e PE=1 SV=1 - [IF4E_MOUSE]	0.989	-0.0159576
Q5SRX1	TOM1-like protein 2 OS=Mus musculus GN=Tom1l2 PE=1 SV=1 - [TM1L2_MOUSE]	0.989	-0.0159576
Q3THG9	Alanyl-tRNA editing protein Aarsd1 OS=Mus musculus GN=Aarsd1 PE=1 SV=2 - [AASD1_MOUSE]	0.9885	-0.0166871
P63276	40S ribosomal protein S17 OS=Mus musculus GN=Rps17 PE=1 SV=2 - [RS17_MOUSE]	0.9885	-0.0166871
Q61990	Poly(rC)-binding protein 2 OS=Mus musculus GN=Pcbp2 PE=1 SV=1 - [PCBP2_MOUSE]	0.9885	-0.0166871
Q9DCG9	tRNA methyltransferase 112 homolog OS=Mus musculus GN=Trmt112 PE=2 SV=1 - [TR112_MOUSE]	0.9885	-0.0166871
Q3THK7	GMP synthase [glutamine-hydrolyzing] OS=Mus musculus GN=Gmps PE=1 SV=2 - [GUAA_MOUSE]	0.988	-0.0174171
Q9CPY7	Cytosol aminopeptidase OS=Mus musculus GN=Lap3 PE=1 SV=3 - [AMPL_MOUSE]	0.988	-0.0174171
Q9WUM5	Succinyl-CoA ligase [GDP-forming] subunit alpha, mitochondrial OS=Mus musculus GN=Suclg1 PE=1 SV=4 - [SUCA_MOUSE]	0.988	-0.0174171
Q9EPU4	Cleavage and polyadenylation specificity factor subunit 1 OS=Mus musculus GN=Cpsf1 PE=1 SV=1 - [CPSF1_MOUSE]	0.988	-0.0174171
Q45VK7	Cytoplasmic dynein 2 heavy chain 1 OS=Mus musculus GN=Dync2h1 PE=1 SV=1 - [DYHC2_MOUSE]	0.988	-0.0174171
Q9D7X8	Gamma-glutamylcyclotransferase OS=Mus musculus GN=Ggct PE=2 SV=1 - [GGCT_MOUSE]	0.988	-0.0174171
Q9CZ42	Carbohydrate kinase domain-containing protein OS=Mus musculus GN=Carkd PE=1 SV=1 - [CARKD_MOUSE]	0.9875	-0.0181473
Q9EPK6	Nucleotide exchange factor SIL1 OS=Mus musculus GN=Sil1 PE=1 SV=2 - [SIL1_MOUSE]	0.9875	-0.0181473
Q9CQA1	Trafficking protein particle complex subunit 5 OS=Mus musculus GN=Trappc5 PE=1 SV=1 - [TPPC5_MOUSE]	0.9875	-0.0181473
Q9D6Y9	1,4-alpha-glucan-branching enzyme OS=Mus musculus GN=Gbe1 PE=2 SV=1 - [GLGB_MOUSE]	0.9875	-0.0181473
Q9CQJ6	Density-regulated protein OS=Mus musculus GN=Denr PE=2 SV=1 - [DENR_MOUSE]	0.987	-0.018878
Q8CGF7	Transcription elongation regulator 1 OS=Mus musculus GN=Tcerg1 PE=1 SV=2 - [TCRG1_MOUSE]	0.987	-0.018878
Q8K0D5	Elongation factor G, mitochondrial OS=Mus musculus GN=Gfm1 PE=2 SV=1 - [EFGM_MOUSE]	0.987	-0.018878
O55126	Protein NipSnap homolog 2 OS=Mus musculus GN=Gbas PE=2 SV=1 - [NIPS2_MOUSE]	0.987	-0.018878
Q8K057	Intraflagellar transport protein 80 homolog OS=Mus musculus GN=Ift80 PE=2 SV=1 - [IFT80_MOUSE]	0.987	-0.018878
Q99JW4	LIM and senescent cell antigen-like-containing domain protein 1 OS=Mus musculus GN=Lims1 PE=1 SV=3 - [LIMS1_MOUSE]	0.987	-0.018878
Q8R1N0	Zinc finger protein 830 OS=Mus musculus GN=Znf830 PE=1 SV=1 - [ZN830_MOUSE]	0.987	-0.018878
Q8CF89	TGF-beta-activated kinase 1 and MAP3K7-binding protein 1 OS=Mus musculus GN=Tab1 PE=1 SV=2 - [TAB1_MOUSE]	0.9865	-0.019609
Q60710	SAM domain and HD domain-containing protein 1 OS=Mus musculus GN=Samhd1 PE=1 SV=2 - [SAMH1_MOUSE]	0.9865	-0.019609
Q61768	Kinesin-1 heavy chain OS=Mus musculus GN=Kif5b PE=1 SV=2 - [KINH_MOUSE]	0.9865	-0.019609
O35685	Nuclear migration protein nudC OS=Mus musculus GN=Nudc PE=1 SV=1 - [NUDC_MOUSE]	0.9865	-0.019609
Q7TMK9	Heterogeneous nuclear ribonucleoprotein Q OS=Mus musculus GN=Syncrip PE=1 SV=2 - [HNRPQ_MOUSE]	0.9865	-0.019609
Q8BH69	Selenide, water dikinase 1 OS=Mus musculus GN=Sephs1 PE=2 SV=1 - [SPS1_MOUSE]	0.9865	-0.019609
Q60676	Serine/threonine-protein phosphatase 5 OS=Mus musculus GN=Ppp5c PE=2 SV=2 - [PPP5_MOUSE]	0.9865	-0.019609
Q9D6Z1	Nucleolar protein 56 OS=Mus musculus GN=Nop56 PE=1 SV=2 - [NOP56_MOUSE]	0.986	-0.0203404
Q6PB66	Leucine-rich PPR motif-containing protein, mitochondrial OS=Mus musculus GN=Lrpprc PE=1 SV=2 - [LPPRC_MOUSE]	0.986	-0.0203404
Q8BZW8	NHL repeat-containing protein 2 OS=Mus musculus GN=Nhlrc2 PE=2 SV=1 - [NHLC2_MOUSE]	0.986	-0.0203404
P10922	Histone H1.0 OS=Mus musculus GN=H1f0 PE=2 SV=4 - [H10_MOUSE]	0.986	-0.0203404
Q9JKY0	Cell differentiation protein RCD1 homolog OS=Mus musculus GN=Rqcd1 PE=1 SV=1 - [RCD1_MOUSE]	0.986	-0.0203404
Q9CQU5	ZW10 interactor OS=Mus musculus GN=Zwint PE=2 SV=1 - [ZWINT_MOUSE]	0.986	-0.0203404
P97868	E3 ubiquitin-protein ligase RBBP6 OS=Mus musculus GN=Rbbp6 PE=1 SV=5 - [RBBP6_MOUSE]	0.986	-0.0203404
P62838	Ubiquitin-conjugating enzyme E2 D2 OS=Mus musculus GN=Ube2d2 PE=1 SV=1 - [UB2D2_MOUSE]	0.9855	-0.0210722
P47811	Mitogen-activated protein kinase 14 OS=Mus musculus GN=Mapk14 PE=1 SV=3 - [MK14_MOUSE]	0.9855	-0.0210722
Q921Z5	Tumor necrosis factor alpha-induced protein 8 OS=Mus musculus GN=Tnfaip8 PE=2 SV=1 - [TFIP8_MOUSE]	0.9855	-0.0210722
Q91YD3	mRNA-decapping enzyme 1A OS=Mus musculus GN=Dcp1a PE=1 SV=1 - [DCP1A_MOUSE]	0.985	-0.0218044
P68433	Histone H3.1 OS=Mus musculus GN=Hist1h3a PE=1 SV=2 - [H31_MOUSE]	0.985	-0.0218044
P61979	Heterogeneous nuclear ribonucleoprotein K OS=Mus musculus GN=Hnrnpk PE=1 SV=1 - [HNRPK_MOUSE]	0.985	-0.0218044
P13439	Uridine 5'-monophosphate synthase OS=Mus musculus GN=Umps PE=2 SV=3 - [PYR5_MOUSE]	0.985	-0.0218044
Q61249	Immunoglobulin-binding protein 1 OS=Mus musculus GN=Igbp1 PE=2 SV=1 - [IGBP1_MOUSE]	0.985	-0.0218044
Q9CXK8	60S ribosome subunit biogenesis protein NIP7 homolog OS=Mus musculus GN=Nip7 PE=2 SV=1 - [NIP7_MOUSE]	0.985	-0.0218044
Q922F4	Tubulin beta-6 chain OS=Mus musculus GN=Tubb6 PE=1 SV=1 - [TBB6_MOUSE]	0.985	-0.0218044
Q9CZC8	Secernin-1 OS=Mus musculus GN=Scrn1 PE=1 SV=1 - [SCRN1_MOUSE]	0.985	-0.0218044
Q8C1D8	Protein IWS1 homolog OS=Mus musculus GN=Iws1 PE=1 SV=1 - [IWS1_MOUSE]	0.985	-0.0218044
Q8CHU3	Epsin-2 OS=Mus musculus GN=Epn2 PE=1 SV=1 - [EPN2_MOUSE]	0.985	-0.0218044
Q5SW19	Protein KIAA0664 OS=Mus musculus GN=Kiaa0664 PE=2 SV=2 - [K0664_MOUSE]	0.9845	-0.0225369
Q58A65	C-Jun-amino-terminal kinase-interacting protein 4 OS=Mus musculus GN=Spag9 PE=1 SV=2 - [JIP4_MOUSE]	0.984	-0.0232698
Q9CQ36	DNA polymerase epsilon subunit 4 OS=Mus musculus GN=Pole4 PE=2 SV=1 - [DPOE4_MOUSE]	0.984	-0.0232698
Q9D711	Pirin OS=Mus musculus GN=Pir PE=2 SV=1 - [PIR_MOUSE]	0.984	-0.0232698
Q9QY36	N-alpha-acetyltransferase 10, NatA catalytic subunit OS=Mus musculus GN=Naa10 PE=1 SV=1 - [NAA10_MOUSE]	0.984	-0.0232698
Q9DAT2	MRG-binding protein OS=Mus musculus GN=Mrgbp PE=2 SV=1 - [MRGBP_MOUSE]	0.984	-0.0232698
Q78HU3	Multivesicular body subunit 12A OS=Mus musculus GN=Fam125a PE=1 SV=1 - [F125A_MOUSE]	0.984	-0.0232698
Q8K3X4	Interferon regulatory factor 2-binding protein-like OS=Mus musculus GN=Irf2bpl PE=1 SV=1 - [I2BPL_MOUSE]	0.983	-0.0247367
P47856	Glucosamine--fructose-6-phosphate aminotransferase [isomerizing] 1 OS=Mus musculus GN=Gfpt1 PE=1 SV=3 - [GFPT1_MOUSE]	0.983	-0.0247367
Q9D0L7	Armadillo repeat-containing protein 10 OS=Mus musculus GN=Armc10 PE=1 SV=1 - [ARM10_MOUSE]	0.983	-0.0247367
Q8BUV3	Gephyrin OS=Mus musculus GN=Gphn PE=1 SV=1 - [GEPH_MOUSE]	0.983	-0.0247367
Q924W5	Structural maintenance of chromosomes protein 6 OS=Mus musculus GN=Smc6 PE=2 SV=1 - [SMC6_MOUSE]	0.983	-0.0247367
Q99LF4	tRNA-splicing ligase RtcB homolog OS=Mus musculus GN=D10Wsu52e PE=2 SV=1 - [RTCB_MOUSE]	0.9825	-0.0254707
P58389	Serine/threonine-protein phosphatase 2A activator OS=Mus musculus GN=Ppp2r4 PE=1 SV=1 - [PTPA_MOUSE]	0.9825	-0.0254707
Q9DBL1	Short/branched chain specific acyl-CoA dehydrogenase, mitochondrial OS=Mus musculus GN=Acadsb PE=1 SV=1 - [ACDSB_MOUSE]	0.9825	-0.0254707
Q9JI11	Serine/threonine-protein kinase 4 OS=Mus musculus GN=Stk4 PE=1 SV=1 - [STK4_MOUSE]	0.9825	-0.0254707
Q9QYS9	Protein quaking OS=Mus musculus GN=Qki PE=1 SV=1 - [QKI_MOUSE]	0.9825	-0.0254707
Q8BX94	Oxysterol-binding protein-related protein 2 OS=Mus musculus GN=Osbpl2 PE=2 SV=1 - [OSBL2_MOUSE]	0.9825	-0.0254707
Q6A4J8	Ubiquitin carboxyl-terminal hydrolase 7 OS=Mus musculus GN=Usp7 PE=1 SV=1 - [UBP7_MOUSE]	0.982	-0.0262051
Q9D5V6	Synapse-associated protein 1 OS=Mus musculus GN=Syap1 PE=1 SV=1 - [SYAP1_MOUSE]	0.982	-0.0262051
Q9D424	Calcium-binding tyrosine phosphorylation-regulated protein OS=Mus musculus GN=Cabyr PE=1 SV=1 - [CABYR_MOUSE]	0.982	-0.0262051
Q3UYV9	Nuclear cap-binding protein subunit 1 OS=Mus musculus GN=Ncbp1 PE=1 SV=2 - [NCBP1_MOUSE]	0.9815	-0.0269398
Q61216	Double-strand break repair protein MRE11A OS=Mus musculus GN=Mre11a PE=2 SV=1 - [MRE11_MOUSE]	0.9815	-0.0269398
Q3UE37	Ubiquitin-conjugating enzyme E2 Z OS=Mus musculus GN=Ube2z PE=1 SV=2 - [UBE2Z_MOUSE]	0.9815	-0.0269398
Q9CZ15	DNA replication complex GINS protein PSF1 OS=Mus musculus GN=Gins1 PE=2 SV=1 - [PSF1_MOUSE]	0.9815	-0.0269398
Q8BH48	Ubiquitin-associated protein 1 OS=Mus musculus GN=Ubap1 PE=1 SV=1 - [UBAP1_MOUSE]	0.9815	-0.0269398
Q9DC23	DnaJ homolog subfamily C member 10 OS=Mus musculus GN=Dnajc10 PE=1 SV=1 - [DJC10_MOUSE]	0.981	-0.027675
Q3TLH4	Protein PRRC2C OS=Mus musculus GN=Prrc2c PE=1 SV=2 - [PRC2C_MOUSE]	0.981	-0.027675
Q8BTV2	Cleavage and polyadenylation specificity factor subunit 7 OS=Mus musculus GN=Cpsf7 PE=1 SV=2 - [CPSF7_MOUSE]	0.981	-0.027675
P83741	Serine/threonine-protein kinase WNK1 OS=Mus musculus GN=Wnk1 PE=1 SV=2 - [WNK1_MOUSE]	0.981	-0.027675
Q8K212	Phosphofurin acidic cluster sorting protein 1 OS=Mus musculus GN=Pacs1 PE=1 SV=2 - [PACS1_MOUSE]	0.981	-0.027675
Q922M3	BTB/POZ domain-containing adapter for CUL3-mediated RhoA degradation protein 3 OS=Mus musculus GN=Kctd10 PE=2 SV=1 - [BACD3_MOUSE]	0.981	-0.027675
Q91WR3	Activating signal cointegrator 1 complex subunit 2 OS=Mus musculus GN=Ascc2 PE=2 SV=1 - [ASCC2_MOUSE]	0.9805	-0.0284105
Q9WU78	Programmed cell death 6-interacting protein OS=Mus musculus GN=Pdcd6ip PE=1 SV=2 - [PDC6I_MOUSE]	0.9805	-0.0284105
Q9CR09	Ubiquitin-fold modifier-conjugating enzyme 1 OS=Mus musculus GN=Ufc1 PE=2 SV=1 - [UFC1_MOUSE]	0.9805	-0.0284105
Q921X9	Protein disulfide-isomerase A5 OS=Mus musculus GN=Pdia5 PE=2 SV=1 - [PDIA5_MOUSE]	0.98	-0.0291463
Q3UM45	Protein phosphatase 1 regulatory subunit 7 OS=Mus musculus GN=Ppp1r7 PE=1 SV=2 - [PP1R7_MOUSE]	0.9795	-0.0298826
Q80V94	AP-4 complex subunit epsilon-1 OS=Mus musculus GN=Ap4e1 PE=2 SV=2 - [AP4E1_MOUSE]	0.9795	-0.0298826
Q04447	Creatine kinase B-type OS=Mus musculus GN=Ckb PE=1 SV=1 - [KCRB_MOUSE]	0.979	-0.0306192
Q6P5U7	Leucine-rich repeat and WD repeat-containing protein KIAA1239 OS=Mus musculus GN=Kiaa1239 PE=2 SV=2 - [K1239_MOUSE]	0.979	-0.0306192
O35075	Down syndrome critical region protein 3 homolog OS=Mus musculus GN=Dscr3 PE=2 SV=1 - [DSCR3_MOUSE]	0.9785	-0.0313562
Q9CR51	V-type proton ATPase subunit G 1 OS=Mus musculus GN=Atp6v1g1 PE=2 SV=3 - [VATG1_MOUSE]	0.9785	-0.0313562
Q05CL8	La-related protein 7 OS=Mus musculus GN=Larp7 PE=1 SV=2 - [LARP7_MOUSE]	0.9785	-0.0313562
Q91XL9	Oxysterol-binding protein-related protein 1 OS=Mus musculus GN=Osbpl1a PE=1 SV=2 - [OSBL1_MOUSE]	0.9785	-0.0313562
Q7TQI3	Ubiquitin thioesterase OTUB1 OS=Mus musculus GN=Otub1 PE=1 SV=2 - [OTUB1_MOUSE]	0.978	-0.0320936
Q9QWT9	Kinesin-like protein KIFC1 OS=Mus musculus GN=Kifc1 PE=1 SV=2 - [KIFC1_MOUSE]	0.978	-0.0320936
Q9D5V5	Cullin-5 OS=Mus musculus GN=Cul5 PE=1 SV=3 - [CUL5_MOUSE]	0.978	-0.0320936
A2BH40	AT-rich interactive domain-containing protein 1A OS=Mus musculus GN=Arid1a PE=1 SV=1 - [ARI1A_MOUSE]	0.978	-0.0320936
Q80U19	Disheveled-associated activator of morphogenesis 2 OS=Mus musculus GN=Daam2 PE=2 SV=3 - [DAAM2_MOUSE]	0.978	-0.0320936
Q8CCP0	Serologically defined colon cancer antigen 1 homolog OS=Mus musculus GN=Sdccag1 PE=1 SV=2 - [SDCG1_MOUSE]	0.9775	-0.0328314
Q9D6L8	Peptidyl-prolyl cis-trans isomerase-like 3 OS=Mus musculus GN=Ppil3 PE=2 SV=1 - [PPIL3_MOUSE]	0.9775	-0.0328314
Q8VE19	WD repeat-containing protein mio OS=Mus musculus GN=Mios PE=2 SV=1 - [MIO_MOUSE]	0.9775	-0.0328314
O08573	Galectin-9 OS=Mus musculus GN=Lgals9 PE=1 SV=1 - [LEG9_MOUSE]	0.9775	-0.0328314
[truncated: 1,454 more rows]

## Sheet: Figure 1F (Membrane)
Accession	Description	SHH/Vehicle	SHH/Vehicle (Log2)
P01575	Interferon beta OS=Mus musculus GN=Ifnb1 PE=1 SV=1 - [IFNB_MOUSE]	40.873	5.35308
O55026	Ectonucleoside triphosphate diphosphohydrolase 2 OS=Mus musculus GN=Entpd2 PE=1 SV=2 - [ENTP2_MOUSE]	29.297	4.87268
P50172	Corticosteroid 11-beta-dehydrogenase isozyme 1 OS=Mus musculus GN=Hsd11b1 PE=1 SV=3 - [DHI1_MOUSE]	10.9065	3.44712
Q9R0T8	Inhibitor of nuclear factor kappa-B kinase subunit epsilon OS=Mus musculus GN=Ikbke PE=2 SV=1 - [IKKE_MOUSE]	8.923	3.15753
O35206	Collagen alpha-1(XV) chain OS=Mus musculus GN=Col15a1 PE=1 SV=2 - [COFA1_MOUSE]	8.396	3.0697
Q8K299	Scavenger receptor class A member 5 OS=Mus musculus GN=Scara5 PE=1 SV=1 - [SCAR5_MOUSE]	7.889	2.97984
Q07646	Mesoderm-specific transcript protein OS=Mus musculus GN=Mest PE=2 SV=1 - [MEST_MOUSE]	7.247	2.85738
Q8BYB9	Protein O-glucosyltransferase 1 OS=Mus musculus GN=Poglut1 PE=2 SV=2 - [PGLT1_MOUSE]	5.564	2.47612
Q6A078	Centrosomal protein of 290 kDa OS=Mus musculus GN=Cep290 PE=1 SV=2 - [CE290_MOUSE]	5.454	2.44731
Q8VCC2	Liver carboxylesterase 1 OS=Mus musculus GN=Ces1 PE=2 SV=1 - [EST1_MOUSE]	4.976	2.31499
A2AHC3	Calmodulin-regulated spectrin-associated protein 1 OS=Mus musculus GN=Camsap1 PE=1 SV=1 - [CAMP1_MOUSE]	4.885	2.28836
A6H611	Mitochondrial intermediate peptidase OS=Mus musculus GN=Mipep PE=2 SV=1 - [MIPEP_MOUSE]	4.828	2.27143
P97333	Neuropilin-1 OS=Mus musculus GN=Nrp1 PE=1 SV=1 - [NRP1_MOUSE]	4.785	2.25852
Q80TS3	Latrophilin-3 OS=Mus musculus GN=Lphn3 PE=1 SV=3 - [LPHN3_MOUSE]	4.752	2.24853
Q8R2H9	Phosphoethanolamine/phosphocholine phosphatase OS=Mus musculus GN=Phospho1 PE=2 SV=1 - [PHOP1_MOUSE]	4.663	2.22126
P40224	Stromal cell-derived factor 1 OS=Mus musculus GN=Cxcl12 PE=2 SV=2 - [SDF1_MOUSE]	4.553	2.18682
Q62059	Versican core protein OS=Mus musculus GN=Vcan PE=1 SV=2 - [CSPG2_MOUSE]	4.404	2.13881
P28481	Collagen alpha-1(II) chain OS=Mus musculus GN=Col2a1 PE=1 SV=2 - [CO2A1_MOUSE]	4.1635	2.0578
P08122	Collagen alpha-2(IV) chain OS=Mus musculus GN=Col4a2 PE=2 SV=4 - [CO4A2_MOUSE]	4.1545	2.05467
Q8VDD9	PH-interacting protein OS=Mus musculus GN=Phip PE=1 SV=2 - [PHIP_MOUSE]	4.007	2.00252
Q3U962	Collagen alpha-2(V) chain OS=Mus musculus GN=Col5a2 PE=1 SV=1 - [CO5A2_MOUSE]	3.8745	1.95401
Q8BML1	Protein MICAL-2 OS=Mus musculus GN=Mical2 PE=1 SV=1 - [MICA2_MOUSE]	3.8265	1.93603
Q9ESU6	Bromodomain-containing protein 4 OS=Mus musculus GN=Brd4 PE=1 SV=1 - [BRD4_MOUSE]	3.805	1.9279
Q5SSH8	Neuferricin OS=Mus musculus GN=Cyb5d2 PE=1 SV=1 - [NEUFC_MOUSE]	3.714	1.89297
Q8BUR4	Dedicator of cytokinesis protein 1 OS=Mus musculus GN=Dock1 PE=1 SV=3 - [DOCK1_MOUSE]	3.622	1.85679
Q8BH82	N-acyl-phosphatidylethanolamine-hydrolyzing phospholipase D OS=Mus musculus GN=Napepld PE=1 SV=1 - [NAPEP_MOUSE]	3.557	1.83066
O08842	GDNF family receptor alpha-2 OS=Mus musculus GN=Gfra2 PE=2 SV=1 - [GFRA2_MOUSE]	3.485	1.80116
P02463	Collagen alpha-1(IV) chain OS=Mus musculus GN=Col4a1 PE=2 SV=4 - [CO4A1_MOUSE]	3.461	1.79119
B7ZMP1	Probable Xaa-Pro aminopeptidase 3 OS=Mus musculus GN=Xpnpep3 PE=2 SV=1 - [XPP3_MOUSE]	3.3075	1.72574
Q62009	Periostin OS=Mus musculus GN=Postn PE=1 SV=2 - [POSTN_MOUSE]	3.299	1.72203
Q61391	Neprilysin OS=Mus musculus GN=Mme PE=1 SV=3 - [NEP_MOUSE]	3.2955	1.7205
P08121	Collagen alpha-1(III) chain OS=Mus musculus GN=Col3a1 PE=2 SV=4 - [CO3A1_MOUSE]	3.2595	1.70465
P11087	Collagen alpha-1(I) chain OS=Mus musculus GN=Col1a1 PE=1 SV=4 - [CO1A1_MOUSE]	3.1945	1.67559
Q9DC71	28S ribosomal protein S15, mitochondrial OS=Mus musculus GN=Mrps15 PE=2 SV=2 - [RT15_MOUSE]	3.164	1.66175
Q62312	TGF-beta receptor type-2 OS=Mus musculus GN=Tgfbr2 PE=2 SV=1 - [TGFR2_MOUSE]	3.147	1.65398
Q61245	Collagen alpha-1(XI) chain OS=Mus musculus GN=Col11a1 PE=1 SV=1 - [COBA1_MOUSE]	3.014	1.59168
Q8K2Y3	Protein FAM176B OS=Mus musculus GN=Fam176b PE=2 SV=1 - [F176B_MOUSE]	2.9765	1.57362
Q61554	Fibrillin-1 OS=Mus musculus GN=Fbn1 PE=1 SV=1 - [FBN1_MOUSE]	2.946	1.55876
P33434	72 kDa type IV collagenase OS=Mus musculus GN=Mmp2 PE=2 SV=1 - [MMP2_MOUSE]	2.9375	1.55459
Q9CWZ3	RNA-binding protein 8A OS=Mus musculus GN=Rbm8a PE=1 SV=3 - [RBM8A_MOUSE]	2.9365	1.5541
Q8CG71	Prolyl 3-hydroxylase 2 OS=Mus musculus GN=Leprel1 PE=2 SV=1 - [P3H2_MOUSE]	2.81	1.49057
Q99KJ8	Dynactin subunit 2 OS=Mus musculus GN=Dctn2 PE=1 SV=3 - [DCTN2_MOUSE]	2.794	1.48233
Q6ZQA6	Immunoglobulin superfamily member 3 OS=Mus musculus GN=Igsf3 PE=1 SV=2 - [IGSF3_MOUSE]	2.7835	1.4769
Q80VQ1	Leucine-rich repeat-containing protein 1 OS=Mus musculus GN=Lrrc1 PE=2 SV=2 - [LRRC1_MOUSE]	2.758	1.46362
P63089	Pleiotrophin OS=Mus musculus GN=Ptn PE=2 SV=1 - [PTN_MOUSE]	2.744	1.45628
Q3UHN9	Bifunctional heparan sulfate N-deacetylase/N-sulfotransferase 1 OS=Mus musculus GN=Ndst1 PE=1 SV=2 - [NDST1_MOUSE]	2.702	1.43403
Q61508	Extracellular matrix protein 1 OS=Mus musculus GN=Ecm1 PE=1 SV=1 - [ECM1_MOUSE]	2.698	1.43189
Q9WVJ9	EGF-containing fibulin-like extracellular matrix protein 2 OS=Mus musculus GN=Efemp2 PE=2 SV=1 - [FBLN4_MOUSE]	2.671	1.41738
P56213	FAD-linked sulfhydryl oxidase ALR OS=Mus musculus GN=Gfer PE=2 SV=2 - [ALR_MOUSE]	2.612	1.38515
Q9CXI0	Ubiquinone biosynthesis methyltransferase COQ5, mitochondrial OS=Mus musculus GN=Coq5 PE=2 SV=2 - [COQ5_MOUSE]	2.59	1.37295
Q8K1G2	Limbin OS=Mus musculus GN=Evc2 PE=1 SV=1 - [LBN_MOUSE]	2.587	1.37128
Q01149	Collagen alpha-2(I) chain OS=Mus musculus GN=Col1a2 PE=2 SV=2 - [CO1A2_MOUSE]	2.575	1.36457
O08600	Endonuclease G, mitochondrial OS=Mus musculus GN=Endog PE=2 SV=1 - [NUCG_MOUSE]	2.561	1.35671
Q3TH73	Protein tweety homolog 2 OS=Mus musculus GN=Ttyh2 PE=2 SV=1 - [TTYH2_MOUSE]	2.552	1.35163
Q99LL3	Carbohydrate sulfotransferase 12 OS=Mus musculus GN=Chst12 PE=2 SV=1 - [CHSTC_MOUSE]	2.479	1.30976
P60904	DnaJ homolog subfamily C member 5 OS=Mus musculus GN=Dnajc5 PE=1 SV=1 - [DNJC5_MOUSE]	2.452	1.29396
Q9DCK3	Tetraspanin-4 OS=Mus musculus GN=Tspan4 PE=2 SV=1 - [TSN4_MOUSE]	2.321	1.21475
Q921M4	Golgin subfamily A member 2 OS=Mus musculus GN=Golga2 PE=1 SV=3 - [GOGA2_MOUSE]	2.3175	1.21257
Q9D0K1	Peroxisomal membrane protein PEX13 OS=Mus musculus GN=Pex13 PE=1 SV=1 - [PEX13_MOUSE]	2.313	1.20977
Q9QZ06	Toll-interacting protein OS=Mus musculus GN=Tollip PE=1 SV=1 - [TOLIP_MOUSE]	2.262	1.1776
O88207	Collagen alpha-1(V) chain OS=Mus musculus GN=Col5a1 PE=2 SV=2 - [CO5A1_MOUSE]	2.2565	1.17409
P51829	Adenylate cyclase type 7 OS=Mus musculus GN=Adcy7 PE=2 SV=1 - [ADCY7_MOUSE]	2.245	1.16672
Q5BL07	Peroxisome biogenesis factor 1 OS=Mus musculus GN=Pex1 PE=1 SV=2 - [PEX1_MOUSE]	2.2265	1.15478
Q923S9	Ras-related protein Rab-30 OS=Mus musculus GN=Rab30 PE=2 SV=1 - [RAB30_MOUSE]	2.197	1.13553
B2RRE7	OTU domain-containing protein 4 OS=Mus musculus GN=Otud4 PE=1 SV=1 - [OTUD4_MOUSE]	2.175	1.12102
Q3ZK22	Vezatin OS=Mus musculus GN=Vezt PE=1 SV=2 - [VEZA_MOUSE]	2.169	1.11703
Q9JKZ2	Sodium/myo-inositol cotransporter OS=Mus musculus GN=Slc5a3 PE=2 SV=1 - [SC5A3_MOUSE]	2.1645	1.11403
O70401	Tetraspanin-6 OS=Mus musculus GN=Tspan6 PE=1 SV=1 - [TSN6_MOUSE]	2.142	1.09896
Q9JHI0	Matrix metalloproteinase-19 OS=Mus musculus GN=Mmp19 PE=2 SV=1 - [MMP19_MOUSE]	2.139	1.09694
Q62283	Tetraspanin-7 OS=Mus musculus GN=Tspan7 PE=2 SV=2 - [TSN7_MOUSE]	2.126	1.08814
O88551	Claudin-1 OS=Mus musculus GN=Cldn1 PE=1 SV=1 - [CLD1_MOUSE]	2.073	1.05172
Q810K9	Glucoside xylosyltransferase 2 OS=Mus musculus GN=Gxylt2 PE=2 SV=1 - [GXLT2_MOUSE]	2.066	1.04684
O88561	Long-chain fatty acid transport protein 3 OS=Mus musculus GN=Slc27a3 PE=1 SV=2 - [S27A3_MOUSE]	2.0645	1.04579
Q6ZQL4	WD repeat-containing protein 43 OS=Mus musculus GN=Wdr43 PE=1 SV=2 - [WDR43_MOUSE]	2.064	1.04544
P58022	Lysyl oxidase homolog 2 OS=Mus musculus GN=Loxl2 PE=2 SV=2 - [LOXL2_MOUSE]	2.0515	1.03668
Q9JJR8	Transmembrane protein 9B OS=Mus musculus GN=Tmem9b PE=1 SV=1 - [TMM9B_MOUSE]	2.044	1.0314
Q9EP75	Leukotriene-B4 omega-hydroxylase 3 OS=Mus musculus GN=Cyp4f14 PE=2 SV=1 - [CP4FE_MOUSE]	2.039	1.02786
Q99LC9	Peroxisome assembly factor 2 OS=Mus musculus GN=Pex6 PE=2 SV=1 - [PEX6_MOUSE]	2.036	1.02574
A2ATU0	Probable 2-oxoglutarate dehydrogenase E1 component DHKTD1, mitochondrial OS=Mus musculus GN=Dhtkd1 PE=2 SV=1 - [DHTK1_MOUSE]	2.035	1.02503
Q9WTR6	Cystine/glutamate transporter OS=Mus musculus GN=Slc7a11 PE=1 SV=1 - [XCT_MOUSE]	2.021	1.01507
P57757	Cystinosin OS=Mus musculus GN=Ctns PE=1 SV=1 - [CTNS_MOUSE]	2.018	1.01293
Q8C0I1	Alkyldihydroxyacetonephosphate synthase, peroxisomal OS=Mus musculus GN=Agps PE=1 SV=1 - [ADAS_MOUSE]	2.0115	1.00827
Q8CHX7	Raftlin-2 OS=Mus musculus GN=Rftn2 PE=2 SV=3 - [RFTN2_MOUSE]	2.009	1.00648
Q91YJ5	Translation initiation factor IF-2, mitochondrial OS=Mus musculus GN=Mtif2 PE=1 SV=1 - [IF2M_MOUSE]	2.008	1.00576
Q8CBW3	Abl interactor 1 OS=Mus musculus GN=Abi1 PE=1 SV=3 - [ABI1_MOUSE]	2.006	1.00432
Q99JT1	Probable glutamyl-tRNA(Gln) amidotransferase subunit B, mitochondrial OS=Mus musculus GN=Pet112l PE=2 SV=1 - [GATB_MOUSE]	1.999	0.999278
Q3TLH4	Protein PRRC2C OS=Mus musculus GN=Prrc2c PE=1 SV=2 - [PRC2C_MOUSE]	1.999	0.999278
Q8CBC4	Consortin OS=Mus musculus GN=Cnst PE=1 SV=1 - [CNST_MOUSE]	1.984	0.988412
Q8BLX7	Collagen alpha-1(XVI) chain OS=Mus musculus GN=Col16a1 PE=2 SV=2 - [COGA1_MOUSE]	1.9725	0.980025
P24270	Catalase OS=Mus musculus GN=Cat PE=1 SV=3 - [CATA_MOUSE]	1.9695	0.977829
Q9JJI6	GPI ethanolamine phosphate transferase 3 OS=Mus musculus GN=Pigo PE=1 SV=2 - [PIGO_MOUSE]	1.964	0.973795
O88492	Perilipin-4 OS=Mus musculus GN=Plin4 PE=1 SV=1 - [PLIN4_MOUSE]	1.958	0.969381
Q9CQ33	Leucine-zipper-like transcriptional regulator 1 OS=Mus musculus GN=Lztr1 PE=2 SV=2 - [LZTR1_MOUSE]	1.954	0.96643
Q8VIK5	Platelet endothelial aggregation receptor 1 OS=Mus musculus GN=Pear1 PE=1 SV=1 - [PEAR1_MOUSE]	1.9515	0.964583
O09118	Netrin-1 OS=Mus musculus GN=Ntn1 PE=1 SV=2 - [NET1_MOUSE]	1.947	0.961253
P21981	Protein-glutamine gamma-glutamyltransferase 2 OS=Mus musculus GN=Tgm2 PE=1 SV=4 - [TGM2_MOUSE]	1.936	0.953079
Q7TSQ8	Pyruvate dehydrogenase phosphatase regulatory subunit, mitochondrial OS=Mus musculus GN=Pdpr PE=2 SV=1 - [PDPR_MOUSE]	1.931	0.949348
Q8K0D7	Tryptophan-rich protein OS=Mus musculus GN=Wrb PE=2 SV=1 - [WRB_MOUSE]	1.927	0.946357
Q923Z0	G-protein coupled receptor family C group 5 member B OS=Mus musculus GN=Gprc5b PE=2 SV=1 - [GPC5B_MOUSE]	1.9255	0.945233
Q8CI59	Metalloreductase STEAP3 OS=Mus musculus GN=Steap3 PE=1 SV=1 - [STEA3_MOUSE]	1.912	0.935083
P69566	Ran-binding protein 9 OS=Mus musculus GN=Ranbp9 PE=1 SV=1 - [RANB9_MOUSE]	1.909	0.932817
Q9D338	39S ribosomal protein L19, mitochondrial OS=Mus musculus GN=Mrpl19 PE=2 SV=1 - [RM19_MOUSE]	1.9075	0.931683
Q8CG19	Latent-transforming growth factor beta-binding protein 1 OS=Mus musculus GN=Ltbp1 PE=2 SV=2 - [LTBP1_MOUSE]	1.877	0.908429
Q9CQV8	14-3-3 protein beta/alpha OS=Mus musculus GN=Ywhab PE=1 SV=3 - [1433B_MOUSE]	1.874	0.906121
Q61712	DnaJ homolog subfamily C member 1 OS=Mus musculus GN=Dnajc1 PE=1 SV=1 - [DNJC1_MOUSE]	1.872	0.90458
Q9Z280	Phospholipase D1 OS=Mus musculus GN=Pld1 PE=1 SV=1 - [PLD1_MOUSE]	1.8645	0.898789
P97449	Aminopeptidase N OS=Mus musculus GN=Anpep PE=1 SV=4 - [AMPN_MOUSE]	1.864	0.898402
Q8BZ36	RAD50-interacting protein 1 OS=Mus musculus GN=Rint1 PE=2 SV=2 - [RINT1_MOUSE]	1.839	0.878921
Q9WTP6	Adenylate kinase 2, mitochondrial OS=Mus musculus GN=Ak2 PE=1 SV=5 - [KAD2_MOUSE]	1.8345	0.875387
P57791	CAAX prenyl protease 2 OS=Mus musculus GN=Rce1 PE=2 SV=1 - [FACE2_MOUSE]	1.831	0.872632
Q9EPL9	Peroxisomal acyl-coenzyme A oxidase 3 OS=Mus musculus GN=Acox3 PE=2 SV=2 - [ACOX3_MOUSE]	1.8305	0.872238
P53395	Lipoamide acyltransferase component of branched-chain alpha-keto acid dehydrogenase complex, mitochondrial OS=Mus musculus GN=Dbt PE=2 SV=1 - [ODB2_MOUSE]	1.825	0.867896
Q9R1B9	Slit homolog 2 protein OS=Mus musculus GN=Slit2 PE=2 SV=1 - [SLIT2_MOUSE]	1.823	0.866315
Q99MB1	Toll-like receptor 3 OS=Mus musculus GN=Tlr3 PE=1 SV=2 - [TLR3_MOUSE]	1.817	0.861558
Q91ZU6	Dystonin OS=Mus musculus GN=Dst PE=1 SV=1 - [DYST_MOUSE]	1.8075	0.853996
Q91XE8	Transmembrane protein 205 OS=Mus musculus GN=Tmem205 PE=1 SV=1 - [TM205_MOUSE]	1.807	0.853597
Q8K389	CDK5 regulatory subunit-associated protein 2 OS=Mus musculus GN=Cdk5rap2 PE=1 SV=3 - [CK5P2_MOUSE]	1.806	0.852798
Q923D2	Flavin reductase OS=Mus musculus GN=Blvrb PE=2 SV=3 - [BLVRB_MOUSE]	1.794	0.84318
Q6PB93	Polypeptide N-acetylgalactosaminyltransferase 2 OS=Mus musculus GN=Galnt2 PE=2 SV=1 - [GALT2_MOUSE]	1.786	0.836732
A2AAE1	Uncharacterized protein KIAA1109 OS=Mus musculus GN=Kiaa1109 PE=1 SV=3 - [K1109_MOUSE]	1.773	0.826193
Q9EPR4	Solute carrier family 23 member 2 OS=Mus musculus GN=Slc23a2 PE=1 SV=2 - [S23A2_MOUSE]	1.771	0.824564
Q9JHZ2	Progressive ankylosis protein OS=Mus musculus GN=Ankh PE=2 SV=1 - [ANKH_MOUSE]	1.7705	0.824157
P41233	ATP-binding cassette sub-family A member 1 OS=Mus musculus GN=Abca1 PE=1 SV=3 - [ABCA1_MOUSE]	1.7695	0.823342
Q925Q3	Sodium/potassium/calcium exchanger 6 OS=Mus musculus GN=Slc24a6 PE=2 SV=2 - [NCKX6_MOUSE]	1.769	0.822934
Q91VS8	FERM, RhoGEF and pleckstrin domain-containing protein 2 OS=Mus musculus GN=Farp2 PE=1 SV=1 - [FARP2_MOUSE]	1.745	0.803227
Q8R4N0	Citrate lyase subunit beta-like protein, mitochondrial OS=Mus musculus GN=Clybl PE=2 SV=2 - [CLYBL_MOUSE]	1.741	0.799916
P35292	Ras-related protein Rab-17 OS=Mus musculus GN=Rab17 PE=2 SV=1 - [RAB17_MOUSE]	1.74	0.799087
Q7TMQ7	WD repeat-containing protein 91 OS=Mus musculus GN=Wdr91 PE=1 SV=1 - [WDR91_MOUSE]	1.733	0.793272
O55106	Striatin OS=Mus musculus GN=Strn PE=1 SV=1 - [STRN_MOUSE]	1.7315	0.792022
Q62036	5-azacytidine-induced protein 1 OS=Mus musculus GN=Azi1 PE=1 SV=1 - [AZI1_MOUSE]	1.715	0.778209
Q9CZB0	Succinate dehydrogenase cytochrome b560 subunit, mitochondrial OS=Mus musculus GN=Sdhc PE=2 SV=1 - [C560_MOUSE]	1.712	0.775683
O35646	Calpain-6 OS=Mus musculus GN=Capn6 PE=2 SV=1 - [CAN6_MOUSE]	1.711	0.77484
O08583	THO complex subunit 4 OS=Mus musculus GN=Thoc4 PE=1 SV=3 - [THOC4_MOUSE]	1.706	0.770618
P51660	Peroxisomal multifunctional enzyme type 2 OS=Mus musculus GN=Hsd17b4 PE=1 SV=3 - [DHB4_MOUSE]	1.704	0.768925
Q3TAA7	Serine/threonine-protein kinase 11-interacting protein OS=Mus musculus GN=Stk11ip PE=1 SV=1 - [S11IP_MOUSE]	1.703	0.768078
O88273	Gremlin-2 OS=Mus musculus GN=Grem2 PE=1 SV=1 - [GREM2_MOUSE]	1.701	0.766383
Q9CQT1	Methylthioribose-1-phosphate isomerase OS=Mus musculus GN=Mri1 PE=2 SV=1 - [MTNA_MOUSE]	1.701	0.766383
Q99PD7	Sodium/potassium/calcium exchanger 3 OS=Mus musculus GN=Slc24a3 PE=2 SV=2 - [NCKX3_MOUSE]	1.693	0.759582
Q9JM58	Cytokine receptor-like factor 1 OS=Mus musculus GN=Crlf1 PE=1 SV=1 - [CRLF1_MOUSE]	1.692	0.75873
Q8BTZ4	Anaphase-promoting complex subunit 5 OS=Mus musculus GN=Anapc5 PE=2 SV=1 - [APC5_MOUSE]	1.692	0.75873
Q9R031	Xenotropic and polytropic retrovirus receptor 1 homolog OS=Mus musculus castaneus GN=Xpr1 PE=2 SV=1 - [XPR1_MUSMC]	1.69	0.757023
Q9CYC6	mRNA-decapping enzyme 2 OS=Mus musculus GN=Dcp2 PE=1 SV=1 - [DCP2_MOUSE]	1.689	0.756169
Q6PDG5	SWI/SNF complex subunit SMARCC2 OS=Mus musculus GN=Smarcc2 PE=1 SV=2 - [SMRC2_MOUSE]	1.687	0.75446
Q9DCF9	Translocon-associated protein subunit gamma OS=Mus musculus GN=Ssr3 PE=1 SV=1 - [SSRG_MOUSE]	1.686	0.753605
Q9EQJ0	Two pore calcium channel protein 1 OS=Mus musculus GN=Tpcn1 PE=2 SV=1 - [TPC1_MOUSE]	1.679	0.747602
Q3TMX7	Sulfhydryl oxidase 2 OS=Mus musculus GN=Qsox2 PE=2 SV=1 - [QSOX2_MOUSE]	1.6785	0.747173
Q80XL6	Acyl-CoA dehydrogenase family member 11 OS=Mus musculus GN=Acad11 PE=1 SV=2 - [ACD11_MOUSE]	1.677	0.745883
Q6TDU8	Cancer susceptibility candidate protein 1 OS=Mus musculus GN=Casc1 PE=2 SV=1 - [CASC1_MOUSE]	1.674	0.7433
Q99KB8	Hydroxyacylglutathione hydrolase, mitochondrial OS=Mus musculus GN=Hagh PE=2 SV=2 - [GLO2_MOUSE]	1.6735	0.742869
Q9CQF0	39S ribosomal protein L11, mitochondrial OS=Mus musculus GN=Mrpl11 PE=2 SV=1 - [RM11_MOUSE]	1.6625	0.733354
Q9JJW0	Peroxisomal membrane protein 4 OS=Mus musculus GN=Pxmp4 PE=2 SV=3 - [PXMP4_MOUSE]	1.662	0.73292
Q9JKK1	Syntaxin-6 OS=Mus musculus GN=Stx6 PE=2 SV=1 - [STX6_MOUSE]	1.6605	0.731618
P25911	Tyrosine-protein kinase Lyn OS=Mus musculus GN=Lyn PE=1 SV=4 - [LYN_MOUSE]	1.6585	0.729879
P39876	Metalloproteinase inhibitor 3 OS=Mus musculus GN=Timp3 PE=2 SV=1 - [TIMP3_MOUSE]	1.658	0.729444
Q8BN57	Uncharacterized protein C3orf33 homolog OS=Mus musculus PE=2 SV=1 - [CC033_MOUSE]	1.658	0.729444
Q8CD10	EF-hand domain-containing family member A1 OS=Mus musculus GN=Efha1 PE=2 SV=2 - [EFHA1_MOUSE]	1.651	0.72334
P55288	Cadherin-11 OS=Mus musculus GN=Cdh11 PE=1 SV=1 - [CAD11_MOUSE]	1.648	0.720716
Q8K482	EMILIN-2 OS=Mus musculus GN=Emilin2 PE=1 SV=1 - [EMIL2_MOUSE]	1.647	0.719841
Q02788	Collagen alpha-2(VI) chain OS=Mus musculus GN=Col6a2 PE=2 SV=3 - [CO6A2_MOUSE]	1.634	0.708408
Q5DU37	Zinc finger FYVE domain-containing protein 26 OS=Mus musculus GN=Zfyve26 PE=2 SV=2 - [ZFY26_MOUSE]	1.631	0.705757
P27546	Microtubule-associated protein 4 OS=Mus musculus GN=Map4 PE=1 SV=3 - [MAP4_MOUSE]	1.63	0.704872
P26043	Radixin OS=Mus musculus GN=Rdx PE=1 SV=2 - [RADI_MOUSE]	1.622	0.697774
P39447	Tight junction protein ZO-1 OS=Mus musculus GN=Tjp1 PE=1 SV=1 - [ZO1_MOUSE]	1.618	0.694212
Q8K449	ATP-binding cassette sub-family A member 9 OS=Mus musculus GN=Abca9 PE=1 SV=1 - [ABCA9_MOUSE]	1.617	0.69332
Q61578	NADPH:adrenodoxin oxidoreductase, mitochondrial OS=Mus musculus GN=Fdxr PE=2 SV=1 - [ADRO_MOUSE]	1.6045	0.682124
P10518	Delta-aminolevulinic acid dehydratase OS=Mus musculus GN=Alad PE=1 SV=1 - [HEM2_MOUSE]	1.604	0.681674
Q99LB2	Dehydrogenase/reductase SDR family member 4 OS=Mus musculus GN=Dhrs4 PE=2 SV=2 - [DHRS4_MOUSE]	1.604	0.681674
Q3U0V1	Far upstream element-binding protein 2 OS=Mus musculus GN=Khsrp PE=1 SV=1 - [FUBP2_MOUSE]	1.6	0.678072
P16546	Spectrin alpha chain, brain OS=Mus musculus GN=Sptan1 PE=1 SV=4 - [SPTA2_MOUSE]	1.5985	0.676719
P70195	Proteasome subunit beta type-7 OS=Mus musculus GN=Psmb7 PE=1 SV=1 - [PSB7_MOUSE]	1.593	0.671746
P09528	Ferritin heavy chain OS=Mus musculus GN=Fth1 PE=1 SV=2 - [FRIH_MOUSE]	1.5925	0.671293
Q8K4X7	1-acyl-sn-glycerol-3-phosphate acyltransferase delta OS=Mus musculus GN=Agpat4 PE=2 SV=1 - [PLCD_MOUSE]	1.591	0.669934
Q6PCP5	Mitochondrial fission factor OS=Mus musculus GN=Mff PE=1 SV=1 - [MFF_MOUSE]	1.5865	0.665848
Q9D1P0	39S ribosomal protein L13, mitochondrial OS=Mus musculus GN=Mrpl13 PE=2 SV=1 - [RM13_MOUSE]	1.586	0.665393
Q64302	Transmembrane 4 L6 family member 1 OS=Mus musculus GN=Tm4sf1 PE=1 SV=1 - [T4S1_MOUSE]	1.5845	0.664028
Q8R3B1	1-phosphatidylinositol-4,5-bisphosphate phosphodiesterase delta-1 OS=Mus musculus GN=Plcd1 PE=2 SV=1 - [PLCD1_MOUSE]	1.582	0.66175
P97872	Dimethylaniline monooxygenase [N-oxide-forming] 5 OS=Mus musculus GN=Fmo5 PE=2 SV=3 - [FMO5_MOUSE]	1.5815	0.661294
Q7TN58	Transmembrane channel-like protein 8 OS=Mus musculus GN=Tmc8 PE=2 SV=2 - [TMC8_MOUSE]	1.579	0.659011
Q9EP89	Serine beta-lactamase-like protein LACTB, mitochondrial OS=Mus musculus GN=Lactb PE=1 SV=1 - [LACTB_MOUSE]	1.5785	0.658554
Q8VCJ6	Mas-related G-protein coupled receptor member F OS=Mus musculus GN=Mrgprf PE=2 SV=1 - [MRGRF_MOUSE]	1.575	0.655352
Q9JIY5	Serine protease HTRA2, mitochondrial OS=Mus musculus GN=Htra2 PE=1 SV=2 - [HTRA2_MOUSE]	1.573	0.653519
P28662	Brain protein I3 OS=Mus musculus GN=Bri3 PE=2 SV=2 - [BRI3_MOUSE]	1.566	0.647084
Q99LD8	N(G),N(G)-dimethylarginine dimethylaminohydrolase 2 OS=Mus musculus GN=Ddah2 PE=1 SV=1 - [DDAH2_MOUSE]	1.5645	0.645702
Q9CQW9	Interferon-induced transmembrane protein 3 OS=Mus musculus GN=Ifitm3 PE=1 SV=1 - [IFM3_MOUSE]	1.564	0.645241
Q91WC9	Sn1-specific diacylglycerol lipase beta OS=Mus musculus GN=Daglb PE=1 SV=2 - [DGLB_MOUSE]	1.56	0.641546
O35083	1-acyl-sn-glycerol-3-phosphate acyltransferase alpha OS=Mus musculus GN=Agpat1 PE=2 SV=1 - [PLCA_MOUSE]	1.5585	0.640158
P70424	Receptor tyrosine-protein kinase erbB-2 OS=Mus musculus GN=Erbb2 PE=1 SV=3 - [ERBB2_MOUSE]	1.558	0.639695
Q9WVL0	Maleylacetoacetate isomerase OS=Mus musculus GN=Gstz1 PE=1 SV=1 - [MAAI_MOUSE]	1.556	0.637842
Q9EPS3	D-glucuronyl C5-epimerase OS=Mus musculus GN=Glce PE=1 SV=1 - [GLCE_MOUSE]	1.55	0.632268
O35387	HCLS1-associated protein X-1 OS=Mus musculus GN=Hax1 PE=1 SV=1 - [HAX1_MOUSE]	1.55	0.632268
P13595	Neural cell adhesion molecule 1 OS=Mus musculus GN=Ncam1 PE=1 SV=3 - [NCAM1_MOUSE]	1.547	0.629473
P98203	Armadillo repeat protein deleted in velo-cardio-facial syndrome homolog OS=Mus musculus GN=Arvcf PE=1 SV=2 - [ARVC_MOUSE]	1.546	0.62854
Q8R2Q4	Ribosome-releasing factor 2, mitochondrial OS=Mus musculus GN=Gfm2 PE=2 SV=2 - [RRF2M_MOUSE]	1.545	0.627607
P55065	Phospholipid transfer protein OS=Mus musculus GN=Pltp PE=1 SV=1 - [PLTP_MOUSE]	1.543	0.625738
Q05186	Reticulocalbin-1 OS=Mus musculus GN=Rcn1 PE=1 SV=1 - [RCN1_MOUSE]	1.541	0.623867
Q9Z1G3	V-type proton ATPase subunit C 1 OS=Mus musculus GN=Atp6v1c1 PE=1 SV=4 - [VATC1_MOUSE]	1.5395	0.622462
Q66JT1	Leucine-rich repeat-containing protein 8E OS=Mus musculus GN=Lrrc8e PE=2 SV=1 - [LRC8E_MOUSE]	1.535	0.618239
Q9WV91	Prostaglandin F2 receptor negative regulator OS=Mus musculus GN=Ptgfrn PE=1 SV=1 - [FPRP_MOUSE]	1.534	0.617298
Q9D9N8	Protease-associated domain-containing protein of 21 kDa OS=Mus musculus GN=Pap21 PE=2 SV=1 - [PAP21_MOUSE]	1.534	0.617298
Q8CGZ0	Calcium homeostasis endoplasmic reticulum protein OS=Mus musculus GN=Cherp PE=1 SV=1 - [CHERP_MOUSE]	1.533	0.616358
Q9CX83	Armadillo repeat-containing X-linked protein 1 OS=Mus musculus GN=Armcx1 PE=2 SV=1 - [ARMX1_MOUSE]	1.5315	0.614945
Q9JHE3	Neutral ceramidase OS=Mus musculus GN=Asah2 PE=1 SV=1 - [ASAH2_MOUSE]	1.5315	0.614945
Q9JII6	Alcohol dehydrogenase [NADP+] OS=Mus musculus GN=Akr1a1 PE=1 SV=3 - [AK1A1_MOUSE]	1.531	0.614474
Q8R3S6	Exocyst complex component 1 OS=Mus musculus GN=Exoc1 PE=2 SV=3 - [EXOC1_MOUSE]	1.53	0.613532
Q5ND52	RNA methyltransferase-like protein 1 OS=Mus musculus GN=Rnmtl1 PE=2 SV=1 - [RMTL1_MOUSE]	1.5235	0.60739
Q8CHH9	Septin-8 OS=Mus musculus GN=Sept8 PE=1 SV=4 - [SEPT8_MOUSE]	1.523	0.606916
O70472	Transmembrane protein 131 OS=Mus musculus GN=Tmem131 PE=1 SV=2 - [TM131_MOUSE]	1.522	0.605968
Q64669	NAD(P)H dehydrogenase [quinone] 1 OS=Mus musculus GN=Nqo1 PE=1 SV=3 - [NQO1_MOUSE]	1.52	0.604071
Q6PGD0	Apoptosis-related protein 3 OS=Mus musculus GN=Apr3 PE=2 SV=2 - [APR3_MOUSE]	1.518	0.602172
P41731	CD63 antigen OS=Mus musculus GN=Cd63 PE=1 SV=2 - [CD63_MOUSE]	1.517	0.601221
Q8BTY8	Sec1 family domain-containing protein 2 OS=Mus musculus GN=Scfd2 PE=2 SV=1 - [SCFD2_MOUSE]	1.517	0.601221
P62204	Calmodulin OS=Mus musculus GN=Calm1 PE=1 SV=2 - [CALM_MOUSE]	1.5145	0.598842
Q8VE73	Cullin-7 OS=Mus musculus GN=Cul7 PE=1 SV=2 - [CUL7_MOUSE]	1.5115	0.595981
P47877	Insulin-like growth factor-binding protein 2 OS=Mus musculus GN=Igfbp2 PE=2 SV=2 - [IBP2_MOUSE]	1.51	0.594549
Q9QXS6	Drebrin OS=Mus musculus GN=Dbn1 PE=1 SV=4 - [DREB_MOUSE]	1.51	0.594549
P39098	Mannosyl-oligosaccharide 1,2-alpha-mannosidase IB OS=Mus musculus GN=Man1a2 PE=2 SV=1 - [MA1A2_MOUSE]	1.506	0.590722
P18406	Protein CYR61 OS=Mus musculus GN=Cyr61 PE=1 SV=1 - [CYR61_MOUSE]	1.5035	0.588325
P03893	NADH-ubiquinone oxidoreductase chain 2 OS=Mus musculus GN=Mtnd2 PE=1 SV=1 - [NU2M_MOUSE]	1.502	0.586885
Q91ZX7	Prolow-density lipoprotein receptor-related protein 1 OS=Mus musculus GN=Lrp1 PE=1 SV=1 - [LRP1_MOUSE]	1.5	0.584963
Q8BX10	Serine/threonine-protein phosphatase PGAM5, mitochondrial OS=Mus musculus GN=Pgam5 PE=2 SV=1 - [PGAM5_MOUSE]	1.5	0.584963
O55029	Coatomer subunit beta' OS=Mus musculus GN=Copb2 PE=2 SV=2 - [COPB2_MOUSE]	1.498	0.583038
P50518	V-type proton ATPase subunit E 1 OS=Mus musculus GN=Atp6v1e1 PE=1 SV=2 - [VATE1_MOUSE]	1.493	0.578214
Q9JM51	Prostaglandin E synthase OS=Mus musculus GN=Ptges PE=1 SV=1 - [PTGES_MOUSE]	1.487	0.572405
P23336	N-acetyllactosaminide alpha-1,3-galactosyltransferase OS=Mus musculus GN=Ggta1 PE=2 SV=1 - [GGTA1_MOUSE]	1.487	0.572405
P12023	Amyloid beta A4 protein OS=Mus musculus GN=App PE=1 SV=3 - [A4_MOUSE]	1.486	0.571434
Q8CI78	Required for meiotic nuclear division protein 1 homolog OS=Mus musculus GN=Rmnd1 PE=2 SV=1 - [RMND1_MOUSE]	1.483	0.568519
Q8R1S0	Ubiquinone biosynthesis monooxygenase COQ6 OS=Mus musculus GN=Coq6 PE=2 SV=2 - [COQ6_MOUSE]	1.4825	0.568032
Q921H8	3-ketoacyl-CoA thiolase A, peroxisomal OS=Mus musculus GN=Acaa1a PE=2 SV=1 - [THIKA_MOUSE]	1.482	0.567545
Q62261	Spectrin beta chain, brain 1 OS=Mus musculus GN=Sptbn1 PE=1 SV=2 - [SPTB2_MOUSE]	1.482	0.567545
Q9CQS4	Solute carrier family 25 member 46 OS=Mus musculus GN=Slc25a46 PE=1 SV=1 - [S2546_MOUSE]	1.482	0.567545
Q8BJZ4	28S ribosomal protein S35, mitochondrial OS=Mus musculus GN=Mrps35 PE=2 SV=2 - [RT35_MOUSE]	1.482	0.567545
Q8BR63	Protein FAM177A1 OS=Mus musculus GN=Fam177a1 PE=2 SV=1 - [F177A_MOUSE]	1.4815	0.567059
Q8VDP3	NEDD9-interacting protein with calponin homology and LIM domains OS=Mus musculus GN=Mical1 PE=1 SV=1 - [MICA1_MOUSE]	1.4815	0.567059
Q6DFX2	Anthrax toxin receptor 2 OS=Mus musculus GN=Antxr2 PE=2 SV=1 - [ANTR2_MOUSE]	1.4795	0.56511
Q8BGD5	Carnitine O-palmitoyltransferase 1, brain isoform OS=Mus musculus GN=Cpt1c PE=2 SV=1 - [CPT1C_MOUSE]	1.478	0.563646
Q3TYX2	LRRN4 C-terminal-like protein OS=Mus musculus GN=Lrrn4cl PE=2 SV=1 - [LRN4L_MOUSE]	1.4775	0.563158
Q9QX60	Deoxyguanosine kinase, mitochondrial OS=Mus musculus GN=Dguok PE=2 SV=2 - [DGUOK_MOUSE]	1.4775	0.563158
P50516	V-type proton ATPase catalytic subunit A OS=Mus musculus GN=Atp6v1a PE=1 SV=2 - [VATA_MOUSE]	1.476	0.561693
O54890	Integrin beta-3 OS=Mus musculus GN=Itgb3 PE=2 SV=1 - [ITB3_MOUSE]	1.4705	0.556307
Q9WVD4	H(+)/Cl(-) exchange transporter 5 OS=Mus musculus GN=Clcn5 PE=2 SV=1 - [CLCN5_MOUSE]	1.4665	0.552377
P62814	V-type proton ATPase subunit B, brain isoform OS=Mus musculus GN=Atp6v1b2 PE=1 SV=1 - [VATB2_MOUSE]	1.466	0.551885
Q99J27	Acetyl-coenzyme A transporter 1 OS=Mus musculus GN=Slc33a1 PE=1 SV=1 - [ACATN_MOUSE]	1.465	0.550901
Q9ESD6	CKLF-like MARVEL transmembrane domain-containing protein 7 OS=Mus musculus GN=Cmtm7 PE=2 SV=1 - [CKLF7_MOUSE]	1.464	0.549916
Q8R086	Sulfite oxidase, mitochondrial OS=Mus musculus GN=Suox PE=1 SV=2 - [SUOX_MOUSE]	1.464	0.549916
Q921Q3	Chitobiosyldiphosphodolichol beta-mannosyltransferase OS=Mus musculus GN=Alg1 PE=2 SV=3 - [ALG1_MOUSE]	1.463	0.54893
Q6P8H8	Probable dolichyl pyrophosphate Glc1Man9GlcNAc2 alpha-1,3-glucosyltransferase OS=Mus musculus GN=Alg8 PE=2 SV=1 - [ALG8_MOUSE]	1.462	0.547943
P57746	V-type proton ATPase subunit D OS=Mus musculus GN=Atp6v1d PE=1 SV=1 - [VATD_MOUSE]	1.459	0.54498
Q6VN19	Ran-binding protein 10 OS=Mus musculus GN=Ranbp10 PE=1 SV=1 - [RBP10_MOUSE]	1.459	0.54498
Q8JZV7	Putative N-acetylglucosamine-6-phosphate deacetylase OS=Mus musculus GN=Amdhd2 PE=2 SV=1 - [NAGA_MOUSE]	1.458	0.543991
Q8BHY8	Sorting nexin-14 OS=Mus musculus GN=Snx14 PE=2 SV=1 - [SNX14_MOUSE]	1.457	0.543001
Q9DC29	ATP-binding cassette sub-family B member 6, mitochondrial OS=Mus musculus GN=Abcb6 PE=1 SV=1 - [ABCB6_MOUSE]	1.455	0.541019
Q5MJS3	Dentin matrix protein 4 OS=Mus musculus GN=Fam20c PE=2 SV=1 - [DMP4_MOUSE]	1.454	0.540027
Q9R0K7	Plasma membrane calcium-transporting ATPase 2 OS=Mus musculus GN=Atp2b2 PE=1 SV=2 - [AT2B2_MOUSE]	1.4525	0.538538
Q61001	Laminin subunit alpha-5 OS=Mus musculus GN=Lama5 PE=1 SV=3 - [LAMA5_MOUSE]	1.4515	0.537545
P63024	Vesicle-associated membrane protein 3 OS=Mus musculus GN=Vamp3 PE=1 SV=1 - [VAMP3_MOUSE]	1.4505	0.53655
O09174	Alpha-methylacyl-CoA racemase OS=Mus musculus GN=Amacr PE=1 SV=3 - [AMACR_MOUSE]	1.45	0.536053
Q99N16	Leukotriene-B(4) omega-hydroxylase 2 OS=Mus musculus GN=Cyp4f3 PE=2 SV=1 - [CP4F3_MOUSE]	1.4485	0.53456
O35607	Bone morphogenetic protein receptor type-2 OS=Mus musculus GN=Bmpr2 PE=2 SV=1 - [BMPR2_MOUSE]	1.4475	0.533563
Q9CRG1	Transmembrane 7 superfamily member 3 OS=Mus musculus GN=Tm7sf3 PE=2 SV=2 - [TM7S3_MOUSE]	1.447	0.533065
O88952	Protein lin-7 homolog C OS=Mus musculus GN=Lin7c PE=1 SV=2 - [LIN7C_MOUSE]	1.447	0.533065
Q9ER64	Oxysterol-binding protein-related protein 5 OS=Mus musculus GN=Osbpl5 PE=2 SV=3 - [OSBL5_MOUSE]	1.4455	0.531569
Q01237	3-hydroxy-3-methylglutaryl-coenzyme A reductase OS=Mus musculus GN=Hmgcr PE=2 SV=2 - [HMDH_MOUSE]	1.4455	0.531569
Q64429	Cytochrome P450 1B1 OS=Mus musculus GN=Cyp1b1 PE=2 SV=2 - [CP1B1_MOUSE]	1.4415	0.527571
Q3U3R4	Lipase maturation factor 1 OS=Mus musculus GN=Lmf1 PE=1 SV=1 - [LMF1_MOUSE]	1.4395	0.525568
P03888	NADH-ubiquinone oxidoreductase chain 1 OS=Mus musculus GN=Mtnd1 PE=1 SV=3 - [NU1M_MOUSE]	1.4385	0.524565
P23506	Protein-L-isoaspartate(D-aspartate) O-methyltransferase OS=Mus musculus GN=Pcmt1 PE=1 SV=3 - [PIMT_MOUSE]	1.4345	0.520548
Q8BGT5	Alanine aminotransferase 2 OS=Mus musculus GN=Gpt2 PE=2 SV=1 - [ALAT2_MOUSE]	1.4325	0.518535
Q8R361	Rab11 family-interacting protein 5 OS=Mus musculus GN=Rab11fip5 PE=1 SV=2 - [RFIP5_MOUSE]	1.432	0.518031
Q8BPS4	Integral membrane protein GPR180 OS=Mus musculus GN=Gpr180 PE=2 SV=1 - [GP180_MOUSE]	1.4305	0.516519
P02468	Laminin subunit gamma-1 OS=Mus musculus GN=Lamc1 PE=1 SV=2 - [LAMC1_MOUSE]	1.4295	0.515511
Q04857	Collagen alpha-1(VI) chain OS=Mus musculus GN=Col6a1 PE=2 SV=1 - [CO6A1_MOUSE]	1.4285	0.514501
Q8BSQ9	Protein polybromo-1 OS=Mus musculus GN=Pbrm1 PE=1 SV=3 - [PB1_MOUSE]	1.428	0.513996
P59470	DNA-directed RNA polymerase III subunit RPC2 OS=Mus musculus GN=Polr3b PE=2 SV=2 - [RPC2_MOUSE]	1.428	0.513996
Q91V24	ATP-binding cassette sub-family A member 7 OS=Mus musculus GN=Abca7 PE=1 SV=1 - [ABCA7_MOUSE]	1.4255	0.511468
Q8C522	Endonuclease domain-containing 1 protein OS=Mus musculus GN=Endod1 PE=1 SV=2 - [ENDD1_MOUSE]	1.425	0.510962
Q9JJX6	P2X purinoceptor 4 OS=Mus musculus GN=P2rx4 PE=1 SV=1 - [P2RX4_MOUSE]	1.423	0.508936
P28654	Decorin OS=Mus musculus GN=Dcn PE=2 SV=1 - [PGS2_MOUSE]	1.422	0.507921
P46061	Ran GTPase-activating protein 1 OS=Mus musculus GN=Rangap1 PE=1 SV=1 - [RAGP1_MOUSE]	1.419	0.504875
Q61035	Histidyl-tRNA synthetase, cytoplasmic OS=Mus musculus GN=Hars PE=2 SV=1 - [SYHC_MOUSE]	1.419	0.504875
Q8R3L5	Solute carrier organic anion transporter family member 3A1 OS=Mus musculus GN=Slco3a1 PE=2 SV=1 - [SO3A1_MOUSE]	1.419	0.504875
P29416	Beta-hexosaminidase subunit alpha OS=Mus musculus GN=Hexa PE=2 SV=1 - [HEXA_MOUSE]	1.4175	0.503349
P35951	Low-density lipoprotein receptor OS=Mus musculus GN=Ldlr PE=1 SV=1 - [LDLR_MOUSE]	1.4175	0.503349
Q60760	Growth factor receptor-bound protein 10 OS=Mus musculus GN=Grb10 PE=1 SV=2 - [GRB10_MOUSE]	1.416	0.501821
Q68FD9	UPF0606 protein KIAA1549 OS=Mus musculus GN=Kiaa1549 PE=1 SV=3 - [K1549_MOUSE]	1.416	0.501821
P10493	Nidogen-1 OS=Mus musculus GN=Nid1 PE=1 SV=1 - [NID1_MOUSE]	1.4155	0.501312
Q80TH2	Protein LAP2 OS=Mus musculus GN=Erbb2ip PE=1 SV=2 - [LAP2_MOUSE]	1.414	0.499782
Q80Y98	Phospholipase DDHD2 OS=Mus musculus GN=Ddhd2 PE=1 SV=2 - [DDHD2_MOUSE]	1.413	0.498761
O08832	Polypeptide N-acetylgalactosaminyltransferase 4 OS=Mus musculus GN=Galnt4 PE=2 SV=1 - [GALT4_MOUSE]	1.412	0.49774
P62746	Rho-related GTP-binding protein RhoB OS=Mus musculus GN=Rhob PE=1 SV=1 - [RHOB_MOUSE]	1.41	0.495695
Q5SUC9	Protein SCO1 homolog, mitochondrial OS=Mus musculus GN=Sco1 PE=2 SV=1 - [SCO1_MOUSE]	1.409	0.494672
Q9EQK7	Protein-S-isoprenylcysteine O-methyltransferase OS=Mus musculus GN=Icmt PE=2 SV=2 - [ICMT_MOUSE]	1.407	0.492622
Q8CI94	Glycogen phosphorylase, brain form OS=Mus musculus GN=Pygb PE=1 SV=3 - [PYGB_MOUSE]	1.4035	0.489029
O09159	Lysosomal alpha-mannosidase OS=Mus musculus GN=Man2b1 PE=2 SV=3 - [MA2B1_MOUSE]	1.4005	0.485942
Q8BW75	Amine oxidase [flavin-containing] B OS=Mus musculus GN=Maob PE=1 SV=3 - [AOFB_MOUSE]	1.4	0.485427
Q91YT8	Transmembrane protein 63A OS=Mus musculus GN=Tmem63a PE=2 SV=1 - [TM63A_MOUSE]	1.398	0.483364
Q921G6	Leucine-rich repeat and calponin homology domain-containing protein 4 OS=Mus musculus GN=Lrch4 PE=2 SV=1 - [LRCH4_MOUSE]	1.397	0.482332
Q3UHA3	Spatacsin OS=Mus musculus GN=Spg11 PE=2 SV=2 - [SPTCS_MOUSE]	1.3955	0.480782
O88396	GrpE protein homolog 2, mitochondrial OS=Mus musculus GN=Grpel2 PE=2 SV=2 - [GRPE2_MOUSE]	1.395	0.480265
P62259	14-3-3 protein epsilon OS=Mus musculus GN=Ywhae PE=1 SV=1 - [1433E_MOUSE]	1.3945	0.479748
Q9D074	E3 ubiquitin-protein ligase MGRN1 OS=Mus musculus GN=Mgrn1 PE=1 SV=2 - [MGRN1_MOUSE]	1.394	0.479231
P39061	Collagen alpha-1(XVIII) chain OS=Mus musculus GN=Col18a1 PE=1 SV=4 - [COIA1_MOUSE]	1.3935	0.478713
Q9CR58	Kidney mitochondrial carrier protein 1 OS=Mus musculus GN=Slc25a30 PE=1 SV=1 - [KMCP1_MOUSE]	1.391	0.476122
Q7TN22	Thioredoxin domain-containing protein 16 OS=Mus musculus GN=Txndc16 PE=2 SV=1 - [TXD16_MOUSE]	1.391	0.476122
Q9DCM0	Protein ETHE1, mitochondrial OS=Mus musculus GN=Ethe1 PE=1 SV=2 - [ETHE1_MOUSE]	1.39	0.475085
P05201	Aspartate aminotransferase, cytoplasmic OS=Mus musculus GN=Got1 PE=1 SV=2 - [AATC_MOUSE]	1.3895	0.474566
Q61542	StAR-related lipid transfer protein 3 OS=Mus musculus GN=Stard3 PE=1 SV=1 - [STAR3_MOUSE]	1.388	0.473008
Q6P5F6	Zinc transporter ZIP10 OS=Mus musculus GN=Slc39a10 PE=1 SV=1 - [S39AA_MOUSE]	1.388	0.473008
Q64314	Hematopoietic progenitor cell antigen CD34 OS=Mus musculus GN=Cd34 PE=1 SV=1 - [CD34_MOUSE]	1.3875	0.472488
Q78T54	Vacuolar ATPase assembly integral membrane protein VMA21 OS=Mus musculus GN=Vma21 PE=1 SV=1 - [VMA21_MOUSE]	1.3865	0.471448
Q9R118	Serine protease HTRA1 OS=Mus musculus GN=Htra1 PE=2 SV=1 - [HTRA1_MOUSE]	1.385	0.469886
P22315	Ferrochelatase, mitochondrial OS=Mus musculus GN=Fech PE=1 SV=2 - [HEMH_MOUSE]	1.384	0.468844
P26450	Phosphatidylinositol 3-kinase regulatory subunit alpha OS=Mus musculus GN=Pik3r1 PE=1 SV=1 - [P85A_MOUSE]	1.384	0.468844
Q9CZX7	Transmembrane protein 55A OS=Mus musculus GN=Tmem55a PE=1 SV=1 - [TM55A_MOUSE]	1.379	0.463622
Q99JX4	Eukaryotic translation initiation factor 3 subunit M OS=Mus musculus GN=Eif3m PE=2 SV=1 - [EIF3M_MOUSE]	1.379	0.463622
P36552	Coproporphyrinogen-III oxidase, mitochondrial OS=Mus musculus GN=Cpox PE=1 SV=2 - [HEM6_MOUSE]	1.3785	0.463099
Q9QXT0	Protein canopy homolog 2 OS=Mus musculus GN=Cnpy2 PE=2 SV=1 - [CNPY2_MOUSE]	1.378	0.462576
Q811U4	Mitofusin-1 OS=Mus musculus GN=Mfn1 PE=1 SV=2 - [MFN1_MOUSE]	1.377	0.461529
P97300	Neuroplastin OS=Mus musculus GN=Nptn PE=1 SV=3 - [NPTN_MOUSE]	1.376	0.46048
Q9Z2X8	Kelch-like ECH-associated protein 1 OS=Mus musculus GN=Keap1 PE=1 SV=1 - [KEAP1_MOUSE]	1.376	0.46048
Q61810	Latent-transforming growth factor beta-binding protein 3 OS=Mus musculus GN=Ltbp3 PE=1 SV=3 - [LTBP3_MOUSE]	1.3735	0.457857
Q8VCE9	Pleckstrin homology domain-containing family H member 3 OS=Mus musculus GN=Plekhh3 PE=2 SV=1 - [PKHH3_MOUSE]	1.373	0.457332
O88983	Syntaxin-8 OS=Mus musculus GN=Stx8 PE=1 SV=1 - [STX8_MOUSE]	1.3695	0.453649
Q99ME9	Nucleolar GTP-binding protein 1 OS=Mus musculus GN=Gtpbp4 PE=2 SV=3 - [NOG1_MOUSE]	1.3695	0.453649
Q8K010	5-oxoprolinase OS=Mus musculus GN=Oplah PE=2 SV=1 - [OPLA_MOUSE]	1.3695	0.453649
P06801	NADP-dependent malic enzyme OS=Mus musculus GN=Me1 PE=1 SV=1 - [MAOX_MOUSE]	1.3655	0.449429
Q80TA1	Ethanolaminephosphotransferase 1 OS=Mus musculus GN=Ept1 PE=2 SV=3 - [EPT1_MOUSE]	1.3655	0.449429
Q6GV12	3-ketodihydrosphingosine reductase OS=Mus musculus GN=Kdsr PE=2 SV=1 - [KDSR_MOUSE]	1.3645	0.448372
Q9CZH7	Matrix-remodeling-associated protein 7 OS=Mus musculus GN=Mxra7 PE=1 SV=2 - [MXRA7_MOUSE]	1.364	0.447844
Q9CYZ2	Tumor protein D54 OS=Mus musculus GN=Tpd52l2 PE=1 SV=1 - [TPD54_MOUSE]	1.363	0.446786
Q9ERI6	Retinol dehydrogenase 14 OS=Mus musculus GN=Rdh14 PE=1 SV=1 - [RDH14_MOUSE]	1.3615	0.445197
Q8VEK0	Cell cycle control protein 50A OS=Mus musculus GN=Tmem30a PE=1 SV=1 - [CC50A_MOUSE]	1.36	0.443607
Q9JKV5	Secretory carrier-associated membrane protein 4 OS=Mus musculus GN=Scamp4 PE=2 SV=1 - [SCAM4_MOUSE]	1.3595	0.443076
Q8C163	Nuclease EXOG, mitochondrial OS=Mus musculus GN=Exog PE=2 SV=1 - [EXOG_MOUSE]	1.359	0.442545
Q5U431	G-protein coupled receptor 39 OS=Mus musculus GN=Gpr39 PE=1 SV=1 - [GPR39_MOUSE]	1.3585	0.442015
Q8R2Y0	Monoacylglycerol lipase ABHD6 OS=Mus musculus GN=Abhd6 PE=2 SV=1 - [ABHD6_MOUSE]	1.358	0.441483
Q99LQ7	Transmembrane protein 189 OS=Mus musculus GN=Tmem189 PE=2 SV=1 - [TM189_MOUSE]	1.355	0.438293
Q8VBZ0	Dehydrogenase/reductase SDR family member on chromosome X homolog OS=Mus musculus GN=Dhrsx PE=2 SV=2 - [DHRSX_MOUSE]	1.352	0.435095
Q9CZR8	Elongation factor Ts, mitochondrial OS=Mus musculus GN=Tsfm PE=2 SV=1 - [EFTS_MOUSE]	1.351	0.434028
P35290	Ras-related protein Rab-24 OS=Mus musculus GN=Rab24 PE=1 SV=2 - [RAB24_MOUSE]	1.351	0.434028
Q9CZR3	Mitochondrial import receptor subunit TOM40B OS=Mus musculus GN=Tomm40l PE=2 SV=1 - [TM40L_MOUSE]	1.351	0.434028
Q8C1B7	Septin-11 OS=Mus musculus GN=Sept11 PE=1 SV=4 - [SEP11_MOUSE]	1.3505	0.433494
Q61263	Sterol O-acyltransferase 1 OS=Mus musculus GN=Soat1 PE=2 SV=1 - [SOAT1_MOUSE]	1.3505	0.433494
P97479	Myosin-VIIa OS=Mus musculus GN=Myo7a PE=1 SV=1 - [MYO7A_MOUSE]	1.3505	0.433494
Q8CIA5	UDP-xylose and UDP-N-acetylglucosamine transporter OS=Mus musculus GN=Slc35b4 PE=2 SV=2 - [S35B4_MOUSE]	1.349	0.43189
P26645	Myristoylated alanine-rich C-kinase substrate OS=Mus musculus GN=Marcks PE=1 SV=2 - [MARCS_MOUSE]	1.347	0.42975
O70496	H(+)/Cl(-) exchange transporter 7 OS=Mus musculus GN=Clcn7 PE=1 SV=1 - [CLCN7_MOUSE]	1.347	0.42975
Q99J21	Mucolipin-1 OS=Mus musculus GN=Mcoln1 PE=1 SV=1 - [MCLN1_MOUSE]	1.346	0.428678
Q68FE2	Autophagy-related protein 9A OS=Mus musculus GN=Atg9a PE=2 SV=1 - [ATG9A_MOUSE]	1.344	0.426533
Q8BN82	Sialin OS=Mus musculus GN=Slc17a5 PE=2 SV=2 - [S17A5_MOUSE]	1.3435	0.425996
Q8K2A1	PTB domain-containing engulfment adapter protein 1 OS=Mus musculus GN=Gulp1 PE=1 SV=1 - [GULP1_MOUSE]	1.3435	0.425996
Q9D8T0	Protein FAM3A OS=Mus musculus GN=Fam3a PE=2 SV=1 - [FAM3A_MOUSE]	1.343	0.425459
P56564	Excitatory amino acid transporter 1 OS=Mus musculus GN=Slc1a3 PE=1 SV=2 - [EAA1_MOUSE]	1.341	0.423309
Q80UX8	Abhydrolase domain-containing protein 13 OS=Mus musculus GN=Abhd13 PE=2 SV=1 - [ABHDD_MOUSE]	1.3395	0.421695
Q99JY4	TraB domain-containing protein OS=Mus musculus GN=Trabd PE=2 SV=1 - [TRABD_MOUSE]	1.339	0.421156
Q9Z2P8	Vesicle-associated membrane protein 5 OS=Mus musculus GN=Vamp5 PE=2 SV=1 - [VAMP5_MOUSE]	1.339	0.421156
Q9D2C7	Bax inhibitor 1 OS=Mus musculus GN=Tmbim6 PE=2 SV=1 - [BI1_MOUSE]	1.339	0.421156
Q8K201	Keratinocyte-associated transmembrane protein 2 OS=Mus musculus GN=Kct2 PE=2 SV=2 - [KCT2_MOUSE]	1.3385	0.420617
Q8R1X6	Spartin OS=Mus musculus GN=Spg20 PE=2 SV=1 - [SPG20_MOUSE]	1.338	0.420078
Q9WUM4	Coronin-1C OS=Mus musculus GN=Coro1c PE=1 SV=2 - [COR1C_MOUSE]	1.3375	0.419539
Q9QZI8	Serine incorporator 1 OS=Mus musculus GN=Serinc1 PE=1 SV=1 - [SERC1_MOUSE]	1.335	0.41684
P16675	Lysosomal protective protein OS=Mus musculus GN=Ctsa PE=1 SV=1 - [PPGB_MOUSE]	1.334	0.415759
Q8R0G7	Protein spinster homolog 1 OS=Mus musculus GN=Spns1 PE=2 SV=1 - [SPNS1_MOUSE]	1.3325	0.414136
P26041	Moesin OS=Mus musculus GN=Msn PE=1 SV=3 - [MOES_MOUSE]	1.332	0.413594
Q3TWI9	Transmembrane protein 63B OS=Mus musculus GN=Tmem63b PE=1 SV=1 - [TM63B_MOUSE]	1.332	0.413594
Q9R049	E3 ubiquitin-protein ligase AMFR OS=Mus musculus GN=Amfr PE=1 SV=2 - [AMFR_MOUSE]	1.3315	0.413052
Q8K1Z0	Ubiquinone biosynthesis protein COQ9, mitochondrial OS=Mus musculus GN=Coq9 PE=1 SV=1 - [COQ9_MOUSE]	1.331	0.412511
O70572	Sphingomyelin phosphodiesterase 2 OS=Mus musculus GN=Smpd2 PE=1 SV=1 - [NSMA_MOUSE]	1.3305	0.411969
P26011	Integrin beta-7 OS=Mus musculus GN=Itgb7 PE=1 SV=2 - [ITB7_MOUSE]	1.33	0.411426
O35166	Golgi SNAP receptor complex member 2 OS=Mus musculus GN=Gosr2 PE=2 SV=2 - [GOSR2_MOUSE]	1.328	0.409255
P97287	Induced myeloid leukemia cell differentiation protein Mcl-1 homolog OS=Mus musculus GN=Mcl1 PE=1 SV=3 - [MCL1_MOUSE]	1.327	0.408168
Q9D6G5	Transmembrane protein 138 OS=Mus musculus GN=Tmem138 PE=2 SV=1 - [TM138_MOUSE]	1.326	0.407081
O89013	Leptin receptor gene-related protein OS=Mus musculus GN=Leprot PE=1 SV=1 - [OBRG_MOUSE]	1.324	0.404903
Q8BR76	Meckelin OS=Mus musculus GN=Tmem67 PE=2 SV=2 - [MKS3_MOUSE]	1.324	0.404903
P10649	Glutathione S-transferase Mu 1 OS=Mus musculus GN=Gstm1 PE=1 SV=2 - [GSTM1_MOUSE]	1.324	0.404903
Q6P5F7	Protein tweety homolog 3 OS=Mus musculus GN=Ttyh3 PE=1 SV=1 - [TTYH3_MOUSE]	1.324	0.404903
Q80ZD3	Sodium-independent sulfate anion transporter OS=Mus musculus GN=Slc26a11 PE=2 SV=2 - [S2611_MOUSE]	1.3235	0.404358
P70296	Phosphatidylethanolamine-binding protein 1 OS=Mus musculus GN=Pebp1 PE=1 SV=3 - [PEBP1_MOUSE]	1.323	0.403813
Q5XJY4	Presenilins-associated rhomboid-like protein, mitochondrial OS=Mus musculus GN=Parl PE=1 SV=1 - [PARL_MOUSE]	1.321	0.40163
Q8BWG9	Calcium release-activated calcium channel protein 1 OS=Mus musculus GN=Orai1 PE=2 SV=1 - [CRCM1_MOUSE]	1.319	0.399445
Q9EQK5	Major vault protein OS=Mus musculus GN=Mvp PE=1 SV=3 - [MVP_MOUSE]	1.3175	0.397803
Q8R420	ATP-binding cassette sub-family A member 3 OS=Mus musculus GN=Abca3 PE=2 SV=2 - [ABCA3_MOUSE]	1.3175	0.397803
Q99L13	3-hydroxyisobutyrate dehydrogenase, mitochondrial OS=Mus musculus GN=Hibadh PE=2 SV=1 - [3HIDH_MOUSE]	1.3165	0.396708
Q9JHJ3	Lysosomal protein NCU-G1 OS=Mus musculus PE=1 SV=1 - [NCUG1_MOUSE]	1.316	0.396159
Q9Z0S9	Prenylated Rab acceptor protein 1 OS=Mus musculus GN=Rabac1 PE=1 SV=1 - [PRAF1_MOUSE]	1.316	0.396159
Q8BHG1	Nardilysin OS=Mus musculus GN=Nrd1 PE=1 SV=1 - [NRDC_MOUSE]	1.316	0.396159
Q4PZA2	Endothelin-converting enzyme 1 OS=Mus musculus GN=Ece1 PE=1 SV=1 - [ECE1_MOUSE]	1.313	0.392867
Q922Y0	Dual specificity tyrosine-phosphorylation-regulated kinase 3 OS=Mus musculus GN=Dyrk3 PE=1 SV=1 - [DYRK3_MOUSE]	1.313	0.392867
Q9D270	Probable palmitoyltransferase ZDHHC21 OS=Mus musculus GN=Zdhhc21 PE=2 SV=2 - [ZDH21_MOUSE]	1.312	0.391768
Q91WQ3	Tyrosyl-tRNA synthetase, cytoplasmic OS=Mus musculus GN=Yars PE=2 SV=3 - [SYYC_MOUSE]	1.312	0.391768
Q9R0M6	Ras-related protein Rab-9A OS=Mus musculus GN=Rab9a PE=1 SV=1 - [RAB9A_MOUSE]	1.311	0.390668
P49282	Natural resistance-associated macrophage protein 2 OS=Mus musculus GN=Slc11a2 PE=1 SV=2 - [NRAM2_MOUSE]	1.311	0.390668
Q9D0L7	Armadillo repeat-containing protein 10 OS=Mus musculus GN=Armc10 PE=1 SV=1 - [ARM10_MOUSE]	1.309	0.388465
P01831	Thy-1 membrane glycoprotein OS=Mus musculus GN=Thy1 PE=1 SV=1 - [THY1_MOUSE]	1.308	0.387363
Q9DCJ5	NADH dehydrogenase [ubiquinone] 1 alpha subcomplex subunit 8 OS=Mus musculus GN=Ndufa8 PE=1 SV=3 - [NDUA8_MOUSE]	1.308	0.387363
P28063	Proteasome subunit beta type-8 OS=Mus musculus GN=Psmb8 PE=1 SV=2 - [PSB8_MOUSE]	1.307	0.386259
Q8CJG0	Protein argonaute-2 OS=Mus musculus GN=Eif2c2 PE=1 SV=2 - [AGO2_MOUSE]	1.307	0.386259
O89001	Carboxypeptidase D OS=Mus musculus GN=Cpd PE=1 SV=1 - [CBPD_MOUSE]	1.306	0.385155
P58281	Dynamin-like 120 kDa protein, mitochondrial OS=Mus musculus GN=Opa1 PE=1 SV=1 - [OPA1_MOUSE]	1.305	0.38405
Q3TFQ1	Chronic lymphocytic leukemia deletion region gene 6 protein homolog OS=Mus musculus GN=Clld6 PE=2 SV=2 - [CLLD6_MOUSE]	1.3035	0.382391
Q9CXD6	Coiled-coil domain-containing protein 90A, mitochondrial OS=Mus musculus GN=Ccdc90a PE=2 SV=1 - [CC90A_MOUSE]	1.3035	0.382391
Q8BGC4	Zinc-binding alcohol dehydrogenase domain-containing protein 2 OS=Mus musculus GN=Zadh2 PE=2 SV=1 - [ZADH2_MOUSE]	1.303	0.381837
Q9R062	Glycogenin-1 OS=Mus musculus GN=Gyg1 PE=2 SV=3 - [GLYG_MOUSE]	1.302	0.380729
P61982	14-3-3 protein gamma OS=Mus musculus GN=Ywhag PE=1 SV=2 - [1433G_MOUSE]	1.301	0.379621
Q3UV70	[Pyruvate dehydrogenase [acetyl-transferring]]-phosphatase 1, mitochondrial OS=Mus musculus GN=Pdp1 PE=2 SV=1 - [PDP1_MOUSE]	1.3005	0.379066
Q99K41	EMILIN-1 OS=Mus musculus GN=Emilin1 PE=1 SV=1 - [EMIL1_MOUSE]	1.2955	0.373509
P17751	Triosephosphate isomerase OS=Mus musculus GN=Tpi1 PE=1 SV=3 - [TPIS_MOUSE]	1.294	0.371838
P35283	Ras-related protein Rab-12 OS=Mus musculus GN=Rab12 PE=1 SV=3 - [RAB12_MOUSE]	1.294	0.371838
O35114	Lysosome membrane protein 2 OS=Mus musculus GN=Scarb2 PE=1 SV=3 - [SCRB2_MOUSE]	1.2925	0.370164
P29391	Ferritin light chain 1 OS=Mus musculus GN=Ftl1 PE=1 SV=2 - [FRIL1_MOUSE]	1.291	0.368489
Q0HA38	Tetratricopeptide repeat protein 21B OS=Mus musculus GN=Ttc21b PE=2 SV=1 - [TT21B_MOUSE]	1.2905	0.36793
Q8CFJ7	Solute carrier family 25 member 45 OS=Mus musculus GN=Slc25a45 PE=2 SV=1 - [S2545_MOUSE]	1.2885	0.365693
Q9CZN8	Glutamyl-tRNA(Gln) amidotransferase subunit A homolog OS=Mus musculus GN=Qrsl1 PE=2 SV=1 - [QRSL1_MOUSE]	1.288	0.365133
Q9CQW2	ADP-ribosylation factor-like protein 8B OS=Mus musculus GN=Arl8b PE=2 SV=1 - [ARL8B_MOUSE]	1.2875	0.364572
Q9D8M4	60S ribosomal protein L7-like 1 OS=Mus musculus GN=Rpl7l1 PE=2 SV=1 - [RL7L_MOUSE]	1.285	0.361768
Q6PE01	U5 small nuclear ribonucleoprotein 40 kDa protein OS=Mus musculus GN=Snrnp40 PE=2 SV=1 - [SNR40_MOUSE]	1.285	0.361768
Q8CG50	Ras-related protein Rab-43 OS=Mus musculus GN=Rab43 PE=1 SV=1 - [RAB43_MOUSE]	1.2845	0.361207
Q8VEA8	Ras-related protein Rab-7b OS=Mus musculus GN=Rab7b PE=1 SV=1 - [RAB7B_MOUSE]	1.283	0.359521
Q9WU81	Sugar phosphate exchanger 2 OS=Mus musculus GN=Slc37a2 PE=2 SV=1 - [SPX2_MOUSE]	1.283	0.359521
O35405	Phospholipase D3 OS=Mus musculus GN=Pld3 PE=2 SV=1 - [PLD3_MOUSE]	1.28	0.356144
P32507	Poliovirus receptor-related protein 2 OS=Mus musculus GN=Pvrl2 PE=1 SV=2 - [PVRL2_MOUSE]	1.2795	0.35558
Q8VEL0	Motile sperm domain-containing protein 1 OS=Mus musculus GN=Mospd1 PE=2 SV=1 - [MSPD1_MOUSE]	1.2795	0.35558
Q9Z0V7	Mitochondrial import inner membrane translocase subunit Tim17-B OS=Mus musculus GN=Timm17b PE=2 SV=1 - [TI17B_MOUSE]	1.279	0.355016
Q80TM9	Nischarin OS=Mus musculus GN=Nisch PE=1 SV=2 - [NISCH_MOUSE]	1.2775	0.353323
P10417	Apoptosis regulator Bcl-2 OS=Mus musculus GN=Bcl2 PE=1 SV=2 - [BCL2_MOUSE]	1.2745	0.349931
O88441	Metaxin-2 OS=Mus musculus GN=Mtx2 PE=1 SV=1 - [MTX2_MOUSE]	1.273	0.348232
Q60847	Collagen alpha-1(XII) chain OS=Mus musculus GN=Col12a1 PE=2 SV=3 - [COCA1_MOUSE]	1.273	0.348232
Q3TFD2	Lysophosphatidylcholine acyltransferase 1 OS=Mus musculus GN=Lpcat1 PE=1 SV=1 - [PCAT1_MOUSE]	1.2725	0.347666
Q8CIG8	Protein arginine N-methyltransferase 5 OS=Mus musculus GN=Prmt5 PE=1 SV=3 - [ANM5_MOUSE]	1.2705	0.345396
Q9CQA1	Trafficking protein particle complex subunit 5 OS=Mus musculus GN=Trappc5 PE=1 SV=1 - [TPPC5_MOUSE]	1.269	0.343692
Q8BFQ6	Disrupted in renal carcinoma protein 2 homolog OS=Mus musculus GN=Dirc2 PE=2 SV=1 - [DIRC2_MOUSE]	1.2685	0.343124
Q9DBC7	cAMP-dependent protein kinase type I-alpha regulatory subunit OS=Mus musculus GN=Prkar1a PE=1 SV=3 - [KAP0_MOUSE]	1.266	0.340277
P97496	SWI/SNF complex subunit SMARCC1 OS=Mus musculus GN=Smarcc1 PE=1 SV=2 - [SMRC1_MOUSE]	1.265	0.339137
Q9CWX4	RNA pseudouridylate synthase domain-containing protein 4 OS=Mus musculus GN=Rpusd4 PE=2 SV=1 - [RUSD4_MOUSE]	1.264	0.337996
Q3UPH7	Rho guanine nucleotide exchange factor 40 OS=Mus musculus GN=Arhgef40 PE=2 SV=1 - [ARH40_MOUSE]	1.264	0.337996
Q80ZJ1	Ras-related protein Rap-2a OS=Mus musculus GN=Rap2a PE=1 SV=2 - [RAP2A_MOUSE]	1.2635	0.337426
Q8CIF6	SID1 transmembrane family member 2 OS=Mus musculus GN=Sidt2 PE=1 SV=1 - [SIDT2_MOUSE]	1.263	0.336855
P15306	Thrombomodulin OS=Mus musculus GN=Thbd PE=1 SV=1 - [TRBM_MOUSE]	1.2625	0.336283
O35425	Bcl-2-related ovarian killer protein OS=Mus musculus GN=Bok PE=1 SV=1 - [BOK_MOUSE]	1.2605	0.333996
O88572	Low-density lipoprotein receptor-related protein 6 OS=Mus musculus GN=Lrp6 PE=1 SV=1 - [LRP6_MOUSE]	1.2595	0.332851
Q02819	Nucleobindin-1 OS=Mus musculus GN=Nucb1 PE=1 SV=2 - [NUCB1_MOUSE]	1.2585	0.331705
P12265	Beta-glucuronidase OS=Mus musculus GN=Gusb PE=2 SV=1 - [BGLR_MOUSE]	1.2585	0.331705
Q8R0J4	Transmembrane protein 134 OS=Mus musculus GN=Tmem134 PE=2 SV=1 - [TM134_MOUSE]	1.258	0.331132
Q9D0Q7	39S ribosomal protein L45, mitochondrial OS=Mus musculus GN=Mrpl45 PE=2 SV=1 - [RM45_MOUSE]	1.258	0.331132
Q9WTZ2	Membrane-bound transcription factor site-1 protease OS=Mus musculus GN=Mbtps1 PE=1 SV=1 - [MBTP1_MOUSE]	1.257	0.329985
Q8CBQ5	Phosphatidylinositol 4-kinase type 2-beta OS=Mus musculus GN=Pi4k2b PE=2 SV=1 - [P4K2B_MOUSE]	1.2565	0.329411
Q8BWH0	Putative sodium-coupled neutral amino acid transporter 7 OS=Mus musculus GN=Slc38a7 PE=1 SV=1 - [S38A7_MOUSE]	1.2555	0.328262
Q8R1L4	ER lumen protein retaining receptor 3 OS=Mus musculus GN=Kdelr3 PE=2 SV=1 - [ERD23_MOUSE]	1.255	0.327687
Q9Z0X1	Apoptosis-inducing factor 1, mitochondrial OS=Mus musculus GN=Aifm1 PE=1 SV=1 - [AIFM1_MOUSE]	1.252	0.324235
Q9D136	PKHD domain-containing transmembrane protein C17orf101 homolog OS=Mus musculus PE=2 SV=1 - [CQ101_MOUSE]	1.252	0.324235
Q91VN6	Probable ATP-dependent RNA helicase DDX41 OS=Mus musculus GN=Ddx41 PE=1 SV=1 - [DDX41_MOUSE]	1.252	0.324235
Q61037	Tuberin OS=Mus musculus GN=Tsc2 PE=1 SV=1 - [TSC2_MOUSE]	1.252	0.324235
Q3U1N2	Sterol regulatory element-binding protein 2 OS=Mus musculus GN=Srebf2 PE=1 SV=2 - [SRBP2_MOUSE]	1.2495	0.321351
P70206	Plexin-A1 OS=Mus musculus GN=Plxna1 PE=1 SV=1 - [PLXA1_MOUSE]	1.249	0.320773
P98197	Probable phospholipid-transporting ATPase IH OS=Mus musculus GN=Atp11a PE=2 SV=1 - [AT11A_MOUSE]	1.2475	0.31904
Q9D1L0	Coiled-coil-helix-coiled-coil-helix domain-containing protein 2, mitochondrial OS=Mus musculus GN=Chchd2 PE=1 SV=1 - [CHCH2_MOUSE]	1.2465	0.317883
Q8JZQ2	AFG3-like protein 2 OS=Mus musculus GN=Afg3l2 PE=1 SV=1 - [AFG32_MOUSE]	1.2455	0.316725
Q9QYK7	RING finger protein 11 OS=Mus musculus GN=Rnf11 PE=1 SV=1 - [RNF11_MOUSE]	1.245	0.316146
Q8R307	Vacuolar protein sorting-associated protein 18 homolog OS=Mus musculus GN=Vps18 PE=1 SV=2 - [VPS18_MOUSE]	1.245	0.316146
Q9ET22	Dipeptidyl peptidase 2 OS=Mus musculus GN=Dpp7 PE=2 SV=1 - [DPP2_MOUSE]	1.2445	0.315566
P68254	14-3-3 protein theta OS=Mus musculus GN=Ywhaq PE=1 SV=1 - [1433T_MOUSE]	1.244	0.314986
O54782	Epididymis-specific alpha-mannosidase OS=Mus musculus GN=Man2b2 PE=2 SV=2 - [MA2B2_MOUSE]	1.244	0.314986
Q8R146	Acylamino-acid-releasing enzyme OS=Mus musculus GN=Apeh PE=2 SV=2 - [APEH_MOUSE]	1.243	0.313826
O08852	Polycystin-1 OS=Mus musculus GN=Pkd1 PE=2 SV=1 - [PKD1_MOUSE]	1.243	0.313826
Q6A068	Cell division cycle 5-related protein OS=Mus musculus GN=Cdc5l PE=1 SV=2 - [CDC5L_MOUSE]	1.243	0.313826
Q9WTS6	Teneurin-3 OS=Mus musculus GN=Odz3 PE=1 SV=1 - [TEN3_MOUSE]	1.243	0.313826
Q9D0Z3	Transmembrane protein 53 OS=Mus musculus GN=Tmem53 PE=2 SV=1 - [TMM53_MOUSE]	1.2425	0.313246
O35316	Sodium- and chloride-dependent taurine transporter OS=Mus musculus GN=Slc6a6 PE=1 SV=2 - [SC6A6_MOUSE]	1.2425	0.313246
P39053	Dynamin-1 OS=Mus musculus GN=Dnm1 PE=1 SV=2 - [DYN1_MOUSE]	1.242	0.312665
Q8CEE7	Retinol dehydrogenase 13 OS=Mus musculus GN=Rdh13 PE=2 SV=1 - [RDH13_MOUSE]	1.2415	0.312084
P56395	Cytochrome b5 OS=Mus musculus GN=Cyb5a PE=1 SV=2 - [CYB5_MOUSE]	1.241	0.311503
Q62371	Discoidin domain-containing receptor 2 OS=Mus musculus GN=Ddr2 PE=2 SV=2 - [DDR2_MOUSE]	1.241	0.311503
Q8VC88	Grancalcin OS=Mus musculus GN=Gca PE=2 SV=1 - [GRAN_MOUSE]	1.241	0.311503
Q8BGS7	Choline/ethanolaminephosphotransferase 1 OS=Mus musculus GN=Cept1 PE=2 SV=1 - [CEPT1_MOUSE]	1.24	0.31034
Q91YX5	Acyl-CoA:lysophosphatidylglycerol acyltransferase 1 OS=Mus musculus GN=Lpgat1 PE=2 SV=1 - [LGAT1_MOUSE]	1.2385	0.308594
P57780	Alpha-actinin-4 OS=Mus musculus GN=Actn4 PE=1 SV=1 - [ACTN4_MOUSE]	1.238	0.308011
Q80WQ8	Mis18-binding protein 1 OS=Mus musculus GN=Mis18bp1 PE=2 SV=1 - [M18BP_MOUSE]	1.238	0.308011
Q80Y17	Lethal(2) giant larvae protein homolog 1 OS=Mus musculus GN=Llgl1 PE=1 SV=1 - [L2GL1_MOUSE]	1.2375	0.307429
Q07113	Cation-independent mannose-6-phosphate receptor OS=Mus musculus GN=Igf2r PE=1 SV=1 - [MPRI_MOUSE]	1.237	0.306846
Q8CIM7	Cytochrome P450 2D26 OS=Mus musculus GN=Cyp2d26 PE=1 SV=1 - [CP2DQ_MOUSE]	1.236	0.305679
O55128	Histone deacetylase complex subunit SAP18 OS=Mus musculus GN=Sap18 PE=2 SV=1 - [SAP18_MOUSE]	1.235	0.304511
Q6ZPG2	WD repeat-containing protein 90 OS=Mus musculus GN=Wdr90 PE=1 SV=2 - [WDR90_MOUSE]	1.2345	0.303927
P12815	Programmed cell death protein 6 OS=Mus musculus GN=Pdcd6 PE=1 SV=2 - [PDCD6_MOUSE]	1.234	0.303342
O54819	Tissue factor pathway inhibitor OS=Mus musculus GN=Tfpi PE=2 SV=1 - [TFPI1_MOUSE]	1.234	0.303342
Q9QZ23	NFU1 iron-sulfur cluster scaffold homolog, mitochondrial OS=Mus musculus GN=Nfu1 PE=1 SV=2 - [NFU1_MOUSE]	1.234	0.303342
Q80XM9	PQ-loop repeat-containing protein 1 OS=Mus musculus GN=Pqlc1 PE=2 SV=1 - [PQLC1_MOUSE]	1.234	0.303342
P63087	Serine/threonine-protein phosphatase PP1-gamma catalytic subunit OS=Mus musculus GN=Ppp1cc PE=1 SV=1 - [PP1G_MOUSE]	1.233	0.302173
Q921Y4	Major facilitator superfamily domain-containing protein 5 OS=Mus musculus GN=Mfsd5 PE=2 SV=1 - [MFSD5_MOUSE]	1.2325	0.301588
O88697	Serine/threonine-protein kinase 16 OS=Mus musculus GN=Stk16 PE=2 SV=3 - [STK16_MOUSE]	1.231	0.299831
P63101	14-3-3 protein zeta/delta OS=Mus musculus GN=Ywhaz PE=1 SV=1 - [1433Z_MOUSE]	1.2305	0.299245
Q80TJ7	Histone lysine demethylase PHF8 OS=Mus musculus GN=Phf8 PE=1 SV=2 - [PHF8_MOUSE]	1.23	0.298658
Q5EG47	5'-AMP-activated protein kinase catalytic subunit alpha-1 OS=Mus musculus GN=Prkaa1 PE=1 SV=2 - [AAPK1_MOUSE]	1.229	0.297485
Q8R373	CXADR-like membrane protein OS=Mus musculus GN=Clmp PE=1 SV=1 - [CLMP_MOUSE]	1.228	0.296311
P70227	Inositol 1,4,5-trisphosphate receptor type 3 OS=Mus musculus GN=Itpr3 PE=1 SV=3 - [ITPR3_MOUSE]	1.227	0.295135
Q80U63	Mitofusin-2 OS=Mus musculus GN=Mfn2 PE=1 SV=3 - [MFN2_MOUSE]	1.226	0.293959
Q61147	Ceruloplasmin OS=Mus musculus GN=Cp PE=1 SV=2 - [CERU_MOUSE]	1.225	0.292782
Q9D2N4	Dystrobrevin alpha OS=Mus musculus GN=Dtna PE=1 SV=2 - [DTNA_MOUSE]	1.225	0.292782
Q9R0L6	Pericentriolar material 1 protein OS=Mus musculus GN=Pcm1 PE=1 SV=1 - [PCM1_MOUSE]	1.225	0.292782
O88736	3-keto-steroid reductase OS=Mus musculus GN=Hsd17b7 PE=1 SV=1 - [DHB7_MOUSE]	1.224	0.291604
P46460	Vesicle-fusing ATPase OS=Mus musculus GN=Nsf PE=1 SV=2 - [NSF_MOUSE]	1.224	0.291604
Q64324	Syntaxin-binding protein 2 OS=Mus musculus GN=Stxbp2 PE=2 SV=1 - [STXB2_MOUSE]	1.2235	0.291014
Q91YP3	Putative deoxyribose-phosphate aldolase OS=Mus musculus GN=Dera PE=2 SV=1 - [DEOC_MOUSE]	1.223	0.290424
Q91V04	Translocating chain-associated membrane protein 1 OS=Mus musculus GN=Tram1 PE=1 SV=3 - [TRAM1_MOUSE]	1.223	0.290424
Q9JKW0	ADP-ribosylation factor-like protein 6-interacting protein 1 OS=Mus musculus GN=Arl6ip1 PE=2 SV=1 - [AR6P1_MOUSE]	1.2215	0.288654
Q8BWF0	Succinate-semialdehyde dehydrogenase, mitochondrial OS=Mus musculus GN=Aldh5a1 PE=1 SV=1 - [SSDH_MOUSE]	1.221	0.288063
Q91YP2	Neurolysin, mitochondrial OS=Mus musculus GN=Nln PE=2 SV=1 - [NEUL_MOUSE]	1.221	0.288063
Q3TC33	Coiled-coil domain-containing protein 127 OS=Mus musculus GN=Ccdc127 PE=2 SV=2 - [CC127_MOUSE]	1.2205	0.287472
Q3TL44	NLR family member X1 OS=Mus musculus GN=Nlrx1 PE=2 SV=1 - [NLRX1_MOUSE]	1.2195	0.28629
P97820	Mitogen-activated protein kinase kinase kinase kinase 4 OS=Mus musculus GN=Map4k4 PE=1 SV=1 - [M4K4_MOUSE]	1.219	0.285698
Q91W89	Alpha-mannosidase 2C1 OS=Mus musculus GN=Man2c1 PE=1 SV=1 - [MA2C1_MOUSE]	1.219	0.285698
P03975	IgE-binding protein OS=Mus musculus GN=Iap PE=2 SV=1 - [IGEB_MOUSE]	1.219	0.285698
Q8R0X7	Sphingosine-1-phosphate lyase 1 OS=Mus musculus GN=Sgpl1 PE=2 SV=1 - [SGPL1_MOUSE]	1.2185	0.285106
Q9CQ22	Ragulator complex protein LAMTOR1 OS=Mus musculus GN=Lamtor1 PE=1 SV=1 - [LTOR1_MOUSE]	1.2185	0.285106
Q00560	Interleukin-6 receptor subunit beta OS=Mus musculus GN=Il6st PE=1 SV=1 - [IL6RB_MOUSE]	1.2175	0.283922
P68510	14-3-3 protein eta OS=Mus musculus GN=Ywhah PE=1 SV=2 - [1433F_MOUSE]	1.217	0.283329
Q6ZPE2	Myotubularin-related protein 5 OS=Mus musculus GN=Sbf1 PE=1 SV=2 - [MTMR5_MOUSE]	1.217	0.283329
Q9JMH6	Thioredoxin reductase 1, cytoplasmic OS=Mus musculus GN=Txnrd1 PE=1 SV=3 - [TRXR1_MOUSE]	1.217	0.283329
Q8VE99	Coiled-coil domain-containing protein 115 OS=Mus musculus GN=Ccdc115 PE=2 SV=1 - [CC115_MOUSE]	1.2165	0.282736
O89023	Tripeptidyl-peptidase 1 OS=Mus musculus GN=Tpp1 PE=1 SV=2 - [TPP1_MOUSE]	1.2165	0.282736
Q9Z2J0	Solute carrier family 23 member 1 OS=Mus musculus GN=Slc23a1 PE=1 SV=2 - [S23A1_MOUSE]	1.216	0.282143
Q9CPP0	Nucleoplasmin-3 OS=Mus musculus GN=Npm3 PE=2 SV=3 - [NPM3_MOUSE]	1.215	0.280956
Q7M732	Retrotransposon-like protein 1 OS=Mus musculus GN=Rtl1 PE=2 SV=1 - [RTL1_MOUSE]	1.215	0.280956
Q9EQQ2	Protein YIPF5 OS=Mus musculus GN=Yipf5 PE=2 SV=1 - [YIPF5_MOUSE]	1.215	0.280956
P23492	Purine nucleoside phosphorylase OS=Mus musculus GN=Pnp PE=1 SV=2 - [PNPH_MOUSE]	1.2145	0.280362
Q9CPU0	Lactoylglutathione lyase OS=Mus musculus GN=Glo1 PE=1 SV=3 - [LGUL_MOUSE]	1.2145	0.280362
P98199	Probable phospholipid-transporting ATPase ID OS=Mus musculus GN=Atp8b2 PE=2 SV=2 - [AT8B2_MOUSE]	1.214	0.279768
P56371	Ras-related protein Rab-4A OS=Mus musculus GN=Rab4a PE=1 SV=1 - [RAB4A_MOUSE]	1.213	0.27858
Q9D517	1-acyl-sn-glycerol-3-phosphate acyltransferase gamma OS=Mus musculus GN=Agpat3 PE=1 SV=2 - [PLCC_MOUSE]	1.2125	0.277985
O35604	Niemann-Pick C1 protein OS=Mus musculus GN=Npc1 PE=1 SV=1 - [NPC1_MOUSE]	1.212	0.27739
Q3TLP5	Enoyl-CoA hydratase domain-containing protein 2, mitochondrial OS=Mus musculus GN=Echdc2 PE=2 SV=2 - [ECHD2_MOUSE]	1.211	0.276199
Q9QY33	Tetraspanin-3 OS=Mus musculus GN=Tspan3 PE=1 SV=1 - [TSN3_MOUSE]	1.211	0.276199
Q64430	Copper-transporting ATPase 1 OS=Mus musculus GN=Atp7a PE=1 SV=2 - [ATP7A_MOUSE]	1.211	0.276199
Q9R1S3	GPI ethanolamine phosphate transferase 1 OS=Mus musculus GN=Pign PE=2 SV=2 - [PIGN_MOUSE]	1.2105	0.275603
Q9D7B7	Probable glutathione peroxidase 8 OS=Mus musculus GN=Gpx8 PE=2 SV=1 - [GPX8_MOUSE]	1.21	0.275007
Q9ESY9	Gamma-interferon-inducible lysosomal thiol reductase OS=Mus musculus GN=Ifi30 PE=1 SV=2 - [GILT_MOUSE]	1.21	0.275007
Q8VEH3	ADP-ribosylation factor-like protein 8A OS=Mus musculus GN=Arl8a PE=2 SV=1 - [ARL8A_MOUSE]	1.2095	0.274411
Q80XR2	Calcium-transporting ATPase type 2C member 1 OS=Mus musculus GN=Atp2c1 PE=1 SV=1 - [AT2C1_MOUSE]	1.2095	0.274411
P51655	Glypican-4 OS=Mus musculus GN=Gpc4 PE=2 SV=2 - [GPC4_MOUSE]	1.2085	0.273217
Q9WVD5	Mitochondrial ornithine transporter 1 OS=Mus musculus GN=Slc25a15 PE=2 SV=1 - [ORNT1_MOUSE]	1.2085	0.273217
Q8R1K1	Ubiquitin-associated domain-containing protein 2 OS=Mus musculus GN=Ubac2 PE=2 SV=1 - [UBAC2_MOUSE]	1.208	0.27262
Q8VE95	UPF0598 protein C8orf82 homolog OS=Mus musculus PE=2 SV=1 - [CH082_MOUSE]	1.2075	0.272023
Q80VP0	Tectonin beta-propeller repeat-containing protein 1 OS=Mus musculus GN=Tecpr1 PE=2 SV=1 - [TCPR1_MOUSE]	1.2065	0.270828
Q9Z2A7	Diacylglycerol O-acyltransferase 1 OS=Mus musculus GN=Dgat1 PE=1 SV=1 - [DGAT1_MOUSE]	1.2065	0.270828
Q9QYC7	Vitamin K-dependent gamma-carboxylase OS=Mus musculus GN=Ggcx PE=2 SV=1 - [VKGC_MOUSE]	1.206	0.27023
Q9CXY1	Transmembrane protein 175 OS=Mus musculus GN=Tmem175 PE=2 SV=2 - [TM175_MOUSE]	1.2055	0.269632
Q8BGG6	Motile sperm domain-containing protein 3 OS=Mus musculus GN=Mospd3 PE=2 SV=1 - [MSPD3_MOUSE]	1.205	0.269033
Q9CQF9	Prenylcysteine oxidase OS=Mus musculus GN=Pcyox1 PE=1 SV=1 - [PCYOX_MOUSE]	1.2045	0.268434
Q91X21	Uncharacterized protein KIAA2013 OS=Mus musculus GN=Kiaa2013 PE=2 SV=1 - [K2013_MOUSE]	1.2045	0.268434
Q8BIG7	Catechol O-methyltransferase domain-containing protein 1 OS=Mus musculus GN=Comtd1 PE=2 SV=1 - [CMTD1_MOUSE]	1.204	0.267835
Q7M759	Abhydrolase domain-containing protein FAM108B1 OS=Mus musculus GN=Fam108b1 PE=2 SV=1 - [F108B_MOUSE]	1.204	0.267835
A2AG58	Uncharacterized protein CXorf23 homolog OS=Mus musculus PE=2 SV=1 - [CX023_MOUSE]	1.204	0.267835
Q8BH79	Anoctamin-10 OS=Mus musculus GN=Ano10 PE=2 SV=1 - [ANO10_MOUSE]	1.2025	0.266037
Q3TRM4	Neuropathy target esterase OS=Mus musculus GN=Pnpla6 PE=2 SV=2 - [PLPL6_MOUSE]	1.202	0.265437
Q80Y81	Zinc phosphodiesterase ELAC protein 2 OS=Mus musculus GN=Elac2 PE=1 SV=1 - [RNZ2_MOUSE]	1.202	0.265437
Q8BNI4	Derlin-2 OS=Mus musculus GN=Derl2 PE=2 SV=2 - [DERL2_MOUSE]	1.2015	0.264837
P17426	AP-2 complex subunit alpha-1 OS=Mus musculus GN=Ap2a1 PE=1 SV=1 - [AP2A1_MOUSE]	1.201	0.264236
Q8C1F4	Chondroitin sulfate N-acetylgalactosaminyltransferase 2 OS=Mus musculus GN=Csgalnact2 PE=2 SV=1 - [CGAT2_MOUSE]	1.201	0.264236
Q6PDI6	Protein FAM63B OS=Mus musculus GN=Fam63b PE=1 SV=1 - [FA63B_MOUSE]	1.201	0.264236
Q9WTS2	Alpha-(1,6)-fucosyltransferase OS=Mus musculus GN=Fut8 PE=2 SV=1 - [FUT8_MOUSE]	1.201	0.264236
Q5U4D8	Sodium-dependent multivitamin transporter OS=Mus musculus GN=Slc5a6 PE=2 SV=1 - [SC5A6_MOUSE]	1.201	0.264236
Q9WVL6	Exostosin-like 3 OS=Mus musculus GN=Extl3 PE=2 SV=1 - [EXTL3_MOUSE]	1.201	0.264236
Q810S1	Coiled-coil domain-containing protein 109B OS=Mus musculus GN=Ccdc109b PE=2 SV=1 - [C109B_MOUSE]	1.2	0.263034
Q8BGA2	Lipoma HMGIC fusion partner-like 2 protein OS=Mus musculus GN=Lhfpl2 PE=2 SV=1 - [LHPL2_MOUSE]	1.2	0.263034
P50171	Estradiol 17-beta-dehydrogenase 8 OS=Mus musculus GN=Hsd17b8 PE=1 SV=2 - [DHB8_MOUSE]	1.1995	0.262433
P42125	3,2-trans-enoyl-CoA isomerase, mitochondrial OS=Mus musculus GN=Dci PE=2 SV=1 - [D3D2_MOUSE]	1.199	0.261832
Q80Z24	Neuronal growth regulator 1 OS=Mus musculus GN=Negr1 PE=1 SV=1 - [NEGR1_MOUSE]	1.199	0.261832
Q9ES89	Exostosin-like 2 OS=Mus musculus GN=Extl2 PE=1 SV=1 - [EXTL2_MOUSE]	1.1985	0.26123
Q61738	Integrin alpha-7 OS=Mus musculus GN=Itga7 PE=1 SV=3 - [ITA7_MOUSE]	1.198	0.260628
Q8K370	Acyl-CoA dehydrogenase family member 10 OS=Mus musculus GN=Acad10 PE=2 SV=1 - [ACD10_MOUSE]	1.1975	0.260026
A2AAY5	SH3 and PX domain-containing protein 2B OS=Mus musculus GN=Sh3pxd2b PE=1 SV=1 - [SPD2B_MOUSE]	1.196	0.258217
Q6X893	Choline transporter-like protein 1 OS=Mus musculus GN=Slc44a1 PE=1 SV=2 - [CTL1_MOUSE]	1.195	0.257011
P06745	Glucose-6-phosphate isomerase OS=Mus musculus GN=Gpi PE=1 SV=4 - [G6PI_MOUSE]	1.1945	0.256407
Q9DB43	Zinc finger protein-like 1 OS=Mus musculus GN=Zfpl1 PE=2 SV=1 - [ZFPL1_MOUSE]	1.194	0.255803
Q6ZPF4	Formin-like protein 3 OS=Mus musculus GN=Fmnl3 PE=2 SV=2 - [FMNL3_MOUSE]	1.194	0.255803
Q8BK67	Protein RCC2 OS=Mus musculus GN=Rcc2 PE=2 SV=1 - [RCC2_MOUSE]	1.194	0.255803
Q8C0Z1	Protein ITFG3 OS=Mus musculus GN=Itfg3 PE=1 SV=1 - [ITFG3_MOUSE]	1.1935	0.255199
Q9CR64	Protein kish-A OS=Mus musculus GN=Tmem167a PE=2 SV=1 - [KISHA_MOUSE]	1.1925	0.253989
Q3ULD5	Methylcrotonoyl-CoA carboxylase beta chain, mitochondrial OS=Mus musculus GN=Mccc2 PE=2 SV=1 - [MCCB_MOUSE]	1.192	0.253384
Q8VEK2	Rhomboid domain-containing protein 2 OS=Mus musculus GN=Rhbdd2 PE=2 SV=1 - [RHBD2_MOUSE]	1.192	0.253384
Q8R1Z9	RING finger protein 121 OS=Mus musculus GN=Rnf121 PE=2 SV=1 - [RN121_MOUSE]	1.192	0.253384
P48758	Carbonyl reductase [NADPH] 1 OS=Mus musculus GN=Cbr1 PE=1 SV=3 - [CBR1_MOUSE]	1.191	0.252173
Q99LJ5	CKLF-like MARVEL transmembrane domain-containing protein 3 OS=Mus musculus GN=Cmtm3 PE=2 SV=1 - [CKLF3_MOUSE]	1.191	0.252173
Q8CHG5	Protein KIAA0317 OS=Mus musculus GN=Kiaa0317 PE=2 SV=2 - [K0317_MOUSE]	1.191	0.252173
Q6P1H6	Ankyrin repeat and LEM domain-containing protein 2 OS=Mus musculus GN=Ankle2 PE=2 SV=2 - [ANKL2_MOUSE]	1.191	0.252173
P50543	Protein S100-A11 OS=Mus musculus GN=S100a11 PE=2 SV=1 - [S10AB_MOUSE]	1.1905	0.251568
P40142	Transketolase OS=Mus musculus GN=Tkt PE=1 SV=1 - [TKT_MOUSE]	1.19	0.250962
Q9DBN5	Lon protease homolog 2, peroxisomal OS=Mus musculus GN=Lonp2 PE=2 SV=1 - [LONP2_MOUSE]	1.19	0.250962
P48410	ATP-binding cassette sub-family D member 1 OS=Mus musculus GN=Abcd1 PE=1 SV=1 - [ABCD1_MOUSE]	1.189	0.249749
P17427	AP-2 complex subunit alpha-2 OS=Mus musculus GN=Ap2a2 PE=1 SV=1 - [AP2A2_MOUSE]	1.1885	0.249142
P49586	Choline-phosphate cytidylyltransferase A OS=Mus musculus GN=Pcyt1a PE=1 SV=1 - [PCY1A_MOUSE]	1.188	0.248535
Q80YS6	Actin filament-associated protein 1 OS=Mus musculus GN=Afap1 PE=1 SV=1 - [AFAP1_MOUSE]	1.188	0.248535
Q91ZA3	Propionyl-CoA carboxylase alpha chain, mitochondrial OS=Mus musculus GN=Pcca PE=2 SV=2 - [PCCA_MOUSE]	1.1865	0.246712
O88393	Transforming growth factor beta receptor type 3 OS=Mus musculus GN=Tgfbr3 PE=1 SV=1 - [TGBR3_MOUSE]	1.1865	0.246712
Q99P65	Equilibrative nucleoside transporter 3 OS=Mus musculus GN=Slc29a3 PE=1 SV=1 - [S29A3_MOUSE]	1.186	0.246104
Q6NS82	Protein FAM134A OS=Mus musculus GN=Fam134a PE=1 SV=2 - [F134A_MOUSE]	1.186	0.246104
P98195	Probable phospholipid-transporting ATPase IIB OS=Mus musculus GN=Atp9b PE=2 SV=4 - [ATP9B_MOUSE]	1.186	0.246104
Q99JP7	Gamma-glutamyltransferase 7 OS=Mus musculus GN=Ggt7 PE=1 SV=1 - [GGT7_MOUSE]	1.1855	0.245496
Q8BH86	UPF0317 protein C14orf159 homolog, mitochondrial OS=Mus musculus PE=2 SV=1 - [CN159_MOUSE]	1.1855	0.245496
Q6ZWQ0	Nesprin-2 OS=Mus musculus GN=Syne2 PE=1 SV=2 - [SYNE2_MOUSE]	1.185	0.244887
Q8C0E3	Tripartite motif-containing protein 47 OS=Mus musculus GN=Trim47 PE=2 SV=2 - [TRI47_MOUSE]	1.185	0.244887
Q9CQ56	Vesicle transport protein USE1 OS=Mus musculus GN=Use1 PE=2 SV=1 - [USE1_MOUSE]	1.1845	0.244278
P02469	Laminin subunit beta-1 OS=Mus musculus GN=Lamb1-1 PE=1 SV=2 - [LAMB1_MOUSE]	1.184	0.243669
Q8CFQ3	Intron-binding protein aquarius OS=Mus musculus GN=Aqr PE=2 SV=2 - [AQR_MOUSE]	1.184	0.243669
Q9D1C8	Vacuolar protein sorting-associated protein 28 homolog OS=Mus musculus GN=Vps28 PE=2 SV=1 - [VPS28_MOUSE]	1.184	0.243669
Q8BVF7	Gamma-secretase subunit APH-1A OS=Mus musculus GN=Aph1a PE=2 SV=2 - [APH1A_MOUSE]	1.1835	0.24306
Q8BIA4	F-box/WD repeat-containing protein 8 OS=Mus musculus GN=Fbxw8 PE=1 SV=2 - [FBXW8_MOUSE]	1.1835	0.24306
Q8BHC4	Dephospho-CoA kinase domain-containing protein OS=Mus musculus GN=Dcakd PE=2 SV=1 - [DCAKD_MOUSE]	1.1825	0.24184
Q3TBW2	39S ribosomal protein L10, mitochondrial OS=Mus musculus GN=Mrpl10 PE=2 SV=2 - [RM10_MOUSE]	1.1825	0.24184
Q9R1Q9	V-type proton ATPase subunit S1 OS=Mus musculus GN=Atp6ap1 PE=1 SV=1 - [VAS1_MOUSE]	1.1825	0.24184
Q8VHH7	Adenylate cyclase type 3 OS=Mus musculus GN=Adcy3 PE=2 SV=1 - [ADCY3_MOUSE]	1.1825	0.24184
P15920	V-type proton ATPase 116 kDa subunit a isoform 2 OS=Mus musculus GN=Atp6v0a2 PE=1 SV=2 - [VPP2_MOUSE]	1.181	0.240009
Q8BW41	Uncharacterized glycosyltransferase AGO61 OS=Mus musculus GN=Ago61 PE=2 SV=1 - [AGO61_MOUSE]	1.181	0.240009
Q3UUQ7	GPI inositol-deacylase OS=Mus musculus GN=Pgap1 PE=1 SV=2 - [PGAP1_MOUSE]	1.181	0.240009
Q91W98	Solute carrier family 15 member 4 OS=Mus musculus GN=Slc15a4 PE=1 SV=1 - [S15A4_MOUSE]	1.1805	0.239398
O09117	Synaptophysin-like protein 1 OS=Mus musculus GN=Sypl1 PE=1 SV=2 - [SYPL1_MOUSE]	1.1805	0.239398
Q80U35	Rho guanine nucleotide exchange factor 17 OS=Mus musculus GN=Arhgef17 PE=1 SV=2 - [ARHGH_MOUSE]	1.1805	0.239398
Q9CPY7	Cytosol aminopeptidase OS=Mus musculus GN=Lap3 PE=1 SV=3 - [AMPL_MOUSE]	1.18	0.238787
Q8R4G6	Alpha-1,6-mannosylglycoprotein 6-beta-N-acetylglucosaminyltransferase A OS=Mus musculus GN=Mgat5 PE=2 SV=1 - [MGT5A_MOUSE]	1.1795	0.238175
P97819	85 kDa calcium-independent phospholipase A2 OS=Mus musculus GN=Pla2g6 PE=1 SV=2 - [PA2G6_MOUSE]	1.179	0.237564
Q8VE96	Transmembrane protein C2orf18 homolog OS=Mus musculus PE=2 SV=1 - [CB018_MOUSE]	1.179	0.237564
O55126	Protein NipSnap homolog 2 OS=Mus musculus GN=Gbas PE=2 SV=1 - [NIPS2_MOUSE]	1.1785	0.236952
P53690	Matrix metalloproteinase-14 OS=Mus musculus GN=Mmp14 PE=2 SV=2 - [MMP14_MOUSE]	1.1785	0.236952
P10605	Cathepsin B OS=Mus musculus GN=Ctsb PE=1 SV=2 - [CATB_MOUSE]	1.178	0.23634
Q8K2C9	3-hydroxyacyl-CoA dehydratase 3 OS=Mus musculus GN=ptplad1 PE=1 SV=2 - [HACD3_MOUSE]	1.178	0.23634
Q9QY06	Myosin-IXb OS=Mus musculus GN=Myo9b PE=1 SV=2 - [MYO9B_MOUSE]	1.178	0.23634
Q8C561	LMBR1 domain-containing protein 2 OS=Mus musculus GN=Lmbrd2 PE=2 SV=1 - [LMBD2_MOUSE]	1.1775	0.235727
Q9R0Y5	Adenylate kinase isoenzyme 1 OS=Mus musculus GN=Ak1 PE=1 SV=1 - [KAD1_MOUSE]	1.177	0.235114
Q80TV8	CLIP-associating protein 1 OS=Mus musculus GN=Clasp1 PE=1 SV=2 - [CLAP1_MOUSE]	1.177	0.235114
P25976	Nucleolar transcription factor 1 OS=Mus musculus GN=Ubtf PE=1 SV=1 - [UBF1_MOUSE]	1.1765	0.234501
Q9Z2A9	Gamma-glutamyltransferase 5 OS=Mus musculus GN=Ggt5 PE=2 SV=1 - [GGT5_MOUSE]	1.176	0.233888
Q8BHS6	Armadillo repeat-containing X-linked protein 3 OS=Mus musculus GN=Armcx3 PE=1 SV=1 - [ARMX3_MOUSE]	1.176	0.233888
Q8R138	Transmembrane protein 119 OS=Mus musculus GN=Tmem119 PE=2 SV=1 - [TM119_MOUSE]	1.176	0.233888
O35945	Aldehyde dehydrogenase, cytosolic 1 OS=Mus musculus GN=Aldh1a7 PE=2 SV=1 - [AL1A7_MOUSE]	1.176	0.233888
Q9R1C6	Diacylglycerol kinase epsilon OS=Mus musculus GN=Dgke PE=2 SV=1 - [DGKE_MOUSE]	1.175	0.232661
Q9CYN9	Renin receptor OS=Mus musculus GN=Atp6ap2 PE=2 SV=2 - [RENR_MOUSE]	1.175	0.232661
Q60767	Lymphocyte antigen 75 OS=Mus musculus GN=Ly75 PE=1 SV=1 - [LY75_MOUSE]	1.1745	0.232047
Q9D1J3	SAP domain-containing ribonucleoprotein OS=Mus musculus GN=Sarnp PE=1 SV=3 - [SARNP_MOUSE]	1.1745	0.232047
Q9WTP7	GTP:AMP phosphotransferase, mitochondrial OS=Mus musculus GN=Ak3 PE=1 SV=3 - [KAD3_MOUSE]	1.174	0.231432
Q99LH2	Phosphatidylserine synthase 1 OS=Mus musculus GN=Ptdss1 PE=2 SV=1 - [PTSS1_MOUSE]	1.174	0.231432
P15379	CD44 antigen OS=Mus musculus GN=Cd44 PE=1 SV=3 - [CD44_MOUSE]	1.173	0.230203
Q91ZX6	Sentrin-specific protease 2 OS=Mus musculus GN=Senp2 PE=1 SV=2 - [SENP2_MOUSE]	1.173	0.230203
Q58A65	C-Jun-amino-terminal kinase-interacting protein 4 OS=Mus musculus GN=Spag9 PE=1 SV=2 - [JIP4_MOUSE]	1.172	0.228973
Q02248	Catenin beta-1 OS=Mus musculus GN=Ctnnb1 PE=1 SV=1 - [CTNB1_MOUSE]	1.171	0.227741
Q3TZX3	Solute carrier family 25 member 33 OS=Mus musculus GN=Slc25a33 PE=2 SV=1 - [S2533_MOUSE]	1.1705	0.227125
Q91ZV8	G-protein coupled receptor 124 OS=Mus musculus GN=Gpr124 PE=2 SV=2 - [GP124_MOUSE]	1.1705	0.227125
Q3U186	Probable arginyl-tRNA synthetase, mitochondrial OS=Mus musculus GN=Rars2 PE=2 SV=1 - [SYRM_MOUSE]	1.168	0.22404
Q99JG7	TNFAIP3-interacting protein 2 OS=Mus musculus GN=Tnip2 PE=1 SV=1 - [TNIP2_MOUSE]	1.167	0.222805
P47802	Metaxin-1 OS=Mus musculus GN=Mtx1 PE=1 SV=1 - [MTX1_MOUSE]	1.167	0.222805
P35762	CD81 antigen OS=Mus musculus GN=Cd81 PE=1 SV=1 - [CD81_MOUSE]	1.167	0.222805
Q8K4L0	ATP-dependent RNA helicase DDX54 OS=Mus musculus GN=Ddx54 PE=1 SV=1 - [DDX54_MOUSE]	1.166	0.221568
Q60902	Epidermal growth factor receptor substrate 15-like 1 OS=Mus musculus GN=Eps15l1 PE=1 SV=2 - [EP15R_MOUSE]	1.165	0.22033
P04627	Serine/threonine-protein kinase A-Raf OS=Mus musculus GN=Araf PE=2 SV=2 - [ARAF_MOUSE]	1.164	0.219091
Q8CJ61	CKLF-like MARVEL transmembrane domain-containing protein 4 OS=Mus musculus GN=Cmtm4 PE=2 SV=1 - [CKLF4_MOUSE]	1.164	0.219091
Q80W68	Kin of IRRE-like protein 1 OS=Mus musculus GN=Kirrel PE=1 SV=1 - [KIRR1_MOUSE]	1.164	0.219091
Q3UJU9	Regulator of microtubule dynamics protein 3 OS=Mus musculus GN=Fam82a2 PE=1 SV=2 - [RMD3_MOUSE]	1.164	0.219091
P70213	Friend virus susceptibility protein 1 OS=Mus musculus GN=Fv1 PE=2 SV=1 - [FV1_MOUSE]	1.164	0.219091
Q09199	Beta-1,4 N-acetylgalactosaminyltransferase 2 OS=Mus musculus GN=B4galnt2 PE=2 SV=1 - [B4GN2_MOUSE]	1.164	0.219091
Q3TCN2	Putative phospholipase B-like 2 OS=Mus musculus GN=Plbd2 PE=1 SV=2 - [PLBL2_MOUSE]	1.164	0.219091
O35864	COP9 signalosome complex subunit 5 OS=Mus musculus GN=Cops5 PE=1 SV=3 - [CSN5_MOUSE]	1.163	0.217851
Q99L04	Dehydrogenase/reductase SDR family member 1 OS=Mus musculus GN=Dhrs1 PE=2 SV=1 - [DHRS1_MOUSE]	1.1625	0.217231
Q91ZE0	Trimethyllysine dioxygenase, mitochondrial OS=Mus musculus GN=Tmlhe PE=2 SV=2 - [TMLH_MOUSE]	1.1625	0.217231
Q91VU0	Protein FAM3C OS=Mus musculus GN=Fam3c PE=1 SV=1 - [FAM3C_MOUSE]	1.162	0.21661
P52875	Transmembrane protein 165 OS=Mus musculus GN=Tmem165 PE=2 SV=2 - [TM165_MOUSE]	1.1605	0.214747
Q9DCC4	Pyrroline-5-carboxylate reductase 3 OS=Mus musculus GN=Pycrl PE=2 SV=2 - [P5CR3_MOUSE]	1.1605	0.214747
Q8K1A5	Transmembrane protein 41B OS=Mus musculus GN=Tmem41b PE=2 SV=1 - [TM41B_MOUSE]	1.1605	0.214747
Q9Z0L0	Trophoblast glycoprotein OS=Mus musculus GN=Tpbg PE=1 SV=2 - [TPBG_MOUSE]	1.1605	0.214747
Q9DBT5	AMP deaminase 2 OS=Mus musculus GN=Ampd2 PE=1 SV=1 - [AMPD2_MOUSE]	1.1595	0.213503
P85094	Isochorismatase domain-containing protein 2A, mitochondrial OS=Mus musculus GN=Isoc2a PE=2 SV=1 - [ISC2A_MOUSE]	1.1585	0.212258
P20108	Thioredoxin-dependent peroxide reductase, mitochondrial OS=Mus musculus GN=Prdx3 PE=1 SV=1 - [PRDX3_MOUSE]	1.1585	0.212258
Q9JKN1	Zinc transporter 7 OS=Mus musculus GN=Slc30a7 PE=1 SV=1 - [ZNT7_MOUSE]	1.1585	0.212258
A2AR02	Peptidyl-prolyl cis-trans isomerase G OS=Mus musculus GN=Ppig PE=1 SV=1 - [PPIG_MOUSE]	1.1585	0.212258
O35609	Secretory carrier-associated membrane protein 3 OS=Mus musculus GN=Scamp3 PE=1 SV=2 - [SCAM3_MOUSE]	1.158	0.211635
Q6PA06	Atlastin-2 OS=Mus musculus GN=Atl2 PE=1 SV=1 - [ATLA2_MOUSE]	1.157	0.210389
P38060	Hydroxymethylglutaryl-CoA lyase, mitochondrial OS=Mus musculus GN=Hmgcl PE=1 SV=1 - [HMGCL_MOUSE]	1.156	0.209141
P03911	NADH-ubiquinone oxidoreductase chain 4 OS=Mus musculus GN=Mtnd4 PE=1 SV=1 - [NU4M_MOUSE]	1.156	0.209141
Q9D1E8	1-acyl-sn-glycerol-3-phosphate acyltransferase epsilon OS=Mus musculus GN=Agpat5 PE=2 SV=2 - [PLCE_MOUSE]	1.156	0.209141
Q91VD9	NADH-ubiquinone oxidoreductase 75 kDa subunit, mitochondrial OS=Mus musculus GN=Ndufs1 PE=1 SV=1 - [NDUS1_MOUSE]	1.156	0.209141
Q9D6J6	NADH dehydrogenase [ubiquinone] flavoprotein 2, mitochondrial OS=Mus musculus GN=Ndufv2 PE=1 SV=2 - [NDUV2_MOUSE]	1.1555	0.208517
O09005	Sphingolipid delta(4)-desaturase DES1 OS=Mus musculus GN=Degs1 PE=2 SV=1 - [DEGS1_MOUSE]	1.1555	0.208517
Q9Z1Q5	Chloride intracellular channel protein 1 OS=Mus musculus GN=Clic1 PE=1 SV=3 - [CLIC1_MOUSE]	1.155	0.207893
Q9D850	Transmembrane protein 68 OS=Mus musculus GN=Tmem68 PE=2 SV=1 - [TMM68_MOUSE]	1.1535	0.206018
P10922	Histone H1.0 OS=Mus musculus GN=H1f0 PE=2 SV=4 - [H10_MOUSE]	1.1535	0.206018
Q3URE1	Acyl-CoA synthetase family member 3, mitochondrial OS=Mus musculus GN=Acsf3 PE=2 SV=2 - [ACSF3_MOUSE]	1.153	0.205393
Q5SWT3	Solute carrier family 25 member 35 OS=Mus musculus GN=Slc25a35 PE=2 SV=2 - [S2535_MOUSE]	1.1525	0.204767
Q9D8Y1	Transmembrane protein 126A OS=Mus musculus GN=Tmem126a PE=2 SV=1 - [T126A_MOUSE]	1.152	0.204141
Q8BU14	Translocation protein SEC62 OS=Mus musculus GN=Sec62 PE=1 SV=1 - [SEC62_MOUSE]	1.1515	0.203514
Q9CPQ3	Mitochondrial import receptor subunit TOM22 homolog OS=Mus musculus GN=Tomm22 PE=2 SV=3 - [TOM22_MOUSE]	1.151	0.202888
P26231	Catenin alpha-1 OS=Mus musculus GN=Ctnna1 PE=1 SV=1 - [CTNA1_MOUSE]	1.151	0.202888
Q9DBR7	Protein phosphatase 1 regulatory subunit 12A OS=Mus musculus GN=Ppp1r12a PE=1 SV=2 - [MYPT1_MOUSE]	1.151	0.202888
Q6PDM2	Serine/arginine-rich splicing factor 1 OS=Mus musculus GN=Srsf1 PE=1 SV=3 - [SRSF1_MOUSE]	1.1505	0.202261
P26618	Alpha-type platelet-derived growth factor receptor OS=Mus musculus GN=Pdgfra PE=1 SV=3 - [PGFRA_MOUSE]	1.1505	0.202261
Q9DBE0	Cysteine sulfinic acid decarboxylase OS=Mus musculus GN=Csad PE=2 SV=1 - [CSAD_MOUSE]	1.15	0.201634
Q8K0B2	Probable lysosomal cobalamin transporter OS=Mus musculus GN=Lmbrd1 PE=1 SV=1 - [LMBD1_MOUSE]	1.1495	0.201006
P52825	Carnitine O-palmitoyltransferase 2, mitochondrial OS=Mus musculus GN=Cpt2 PE=1 SV=1 - [CPT2_MOUSE]	1.149	0.200379
Q6P2L7	Protein CASC4 OS=Mus musculus GN=Casc4 PE=1 SV=1 - [CASC4_MOUSE]	1.149	0.200379
Q8BH01	Transmembrane and coiled-coil domain-containing protein 3 OS=Mus musculus GN=Tmco3 PE=2 SV=1 - [TMCO3_MOUSE]	1.149	0.200379
Q9D0L4	Uncharacterized aarF domain-containing protein kinase 1 OS=Mus musculus GN=Adck1 PE=2 SV=1 - [ADCK1_MOUSE]	1.1485	0.199751
Q9CXS4	Centromere protein V OS=Mus musculus GN=Cenpv PE=2 SV=2 - [CENPV_MOUSE]	1.1485	0.199751
Q99LP6	GrpE protein homolog 1, mitochondrial OS=Mus musculus GN=Grpel1 PE=1 SV=1 - [GRPE1_MOUSE]	1.148	0.199123
Q8BVU0	Leucine-rich repeat and calponin homology domain-containing protein 3 OS=Mus musculus GN=Lrch3 PE=2 SV=2 - [LRCH3_MOUSE]	1.147	0.197865
Q9QZB7	Actin-related protein 10 OS=Mus musculus GN=Actr10 PE=1 SV=1 - [ARP10_MOUSE]	1.147	0.197865
Q80UM7	Mannosyl-oligosaccharide glucosidase OS=Mus musculus GN=Mogs PE=2 SV=1 - [MOGS_MOUSE]	1.147	0.197865
Q8R0Z5	Mitoferrin-2 OS=Mus musculus GN=Slc25a28 PE=2 SV=1 - [MFRN2_MOUSE]	1.146	0.196607
Q9DBF1	Alpha-aminoadipic semialdehyde dehydrogenase OS=Mus musculus GN=Aldh7a1 PE=1 SV=4 - [AL7A1_MOUSE]	1.146	0.196607
Q9WV54	Acid ceramidase OS=Mus musculus GN=Asah1 PE=1 SV=1 - [ASAH1_MOUSE]	1.145	0.195348
P11276	Fibronectin OS=Mus musculus GN=Fn1 PE=1 SV=3 - [FINC_MOUSE]	1.144	0.194087
Q99KK1	Receptor expression-enhancing protein 3 OS=Mus musculus GN=Reep3 PE=1 SV=1 - [REEP3_MOUSE]	1.144	0.194087
Q80UW8	DNA-directed RNA polymerases I, II, and III subunit RPABC1 OS=Mus musculus GN=Polr2e PE=2 SV=1 - [RPAB1_MOUSE]	1.144	0.194087
Q921N6	Probable ATP-dependent RNA helicase DDX27 OS=Mus musculus GN=Ddx27 PE=1 SV=2 - [DDX27_MOUSE]	1.144	0.194087
Q9CR67	Transmembrane protein 33 OS=Mus musculus GN=Tmem33 PE=2 SV=1 - [TMM33_MOUSE]	1.1435	0.193456
Q8K411	Presequence protease, mitochondrial OS=Mus musculus GN=Pitrm1 PE=2 SV=1 - [PREP_MOUSE]	1.1435	0.193456
Q9JLV1	BAG family molecular chaperone regulator 3 OS=Mus musculus GN=Bag3 PE=1 SV=1 - [BAG3_MOUSE]	1.143	0.192825
P97858	Solute carrier family 35 member B1 OS=Mus musculus GN=Slc35b1 PE=2 SV=1 - [S35B1_MOUSE]	1.143	0.192825
Q8BK08	Transmembrane protein 11, mitochondrial OS=Mus musculus GN=Tmem11 PE=2 SV=1 - [TMM11_MOUSE]	1.142	0.191563
Q8R0Y8	Solute carrier family 25 member 42 OS=Mus musculus GN=Slc25a42 PE=2 SV=1 - [S2542_MOUSE]	1.142	0.191563
Q8VCH8	UBX domain-containing protein 4 OS=Mus musculus GN=Ubxn4 PE=1 SV=1 - [UBXN4_MOUSE]	1.142	0.191563
Q8BGU5	Cyclin-Y OS=Mus musculus GN=Ccny PE=1 SV=1 - [CCNY_MOUSE]	1.142	0.191563
Q9QY30	Bile salt export pump OS=Mus musculus GN=Abcb11 PE=1 SV=1 - [ABCBB_MOUSE]	1.142	0.191563
P11438	Lysosome-associated membrane glycoprotein 1 OS=Mus musculus GN=Lamp1 PE=1 SV=2 - [LAMP1_MOUSE]	1.141	0.190299
Q8R164	Valacyclovir hydrolase OS=Mus musculus GN=Bphl PE=2 SV=1 - [BPHL_MOUSE]	1.141	0.190299
Q6P6J9	Thioredoxin domain-containing protein 15 OS=Mus musculus GN=Txndc15 PE=1 SV=1 - [TXD15_MOUSE]	1.141	0.190299
O35465	Peptidyl-prolyl cis-trans isomerase FKBP8 OS=Mus musculus GN=Fkbp8 PE=1 SV=2 - [FKBP8_MOUSE]	1.1405	0.189666
Q8R143	Pituitary tumor-transforming gene 1 protein-interacting protein OS=Mus musculus GN=Pttg1ip PE=1 SV=1 - [PTTG_MOUSE]	1.1405	0.189666
Q9D710	Thioredoxin-related transmembrane protein 2 OS=Mus musculus GN=Tmx2 PE=2 SV=1 - [TMX2_MOUSE]	1.14	0.189034
Q9JJ80	Ribosome production factor 2 homolog OS=Mus musculus GN=Rpf2 PE=2 SV=2 - [RPF2_MOUSE]	1.14	0.189034
Q99LC5	Electron transfer flavoprotein subunit alpha, mitochondrial OS=Mus musculus GN=Etfa PE=1 SV=2 - [ETFA_MOUSE]	1.1395	0.188401
Q8BMG8	Mitochondrial folate transporter/carrier OS=Mus musculus GN=Slc25a32 PE=2 SV=1 - [MFTC_MOUSE]	1.1395	0.188401
P51174	Long-chain specific acyl-CoA dehydrogenase, mitochondrial OS=Mus musculus GN=Acadl PE=2 SV=2 - [ACADL_MOUSE]	1.1395	0.188401
Q8BGF6	ELMO domain-containing protein 2 OS=Mus musculus GN=Elmod2 PE=2 SV=1 - [ELMD2_MOUSE]	1.1395	0.188401
Q9CSN1	SNW domain-containing protein 1 OS=Mus musculus GN=Snw1 PE=1 SV=3 - [SNW1_MOUSE]	1.1395	0.188401
Q8BFY6	Peflin OS=Mus musculus GN=Pef1 PE=2 SV=1 - [PEF1_MOUSE]	1.139	0.187768
Q9CQG6	Transmembrane protein 147 OS=Mus musculus GN=Tmem147 PE=2 SV=1 - [TM147_MOUSE]	1.139	0.187768
P02340	Cellular tumor antigen p53 OS=Mus musculus GN=Tp53 PE=1 SV=3 - [P53_MOUSE]	1.139	0.187768
Q9JL15	Galectin-8 OS=Mus musculus GN=Lgals8 PE=2 SV=1 - [LEG8_MOUSE]	1.139	0.187768
Q9CQL5	39S ribosomal protein L18, mitochondrial OS=Mus musculus GN=Mrpl18 PE=2 SV=1 - [RM18_MOUSE]	1.1385	0.187134
P63082	V-type proton ATPase 16 kDa proteolipid subunit OS=Mus musculus GN=Atp6v0c PE=2 SV=1 - [VATL_MOUSE]	1.138	0.186501
Q9EPL0	Xylosyltransferase 2 OS=Mus musculus GN=Xylt2 PE=2 SV=3 - [XYLT2_MOUSE]	1.1375	0.185867
O35454	Chloride transport protein 6 OS=Mus musculus GN=Clcn6 PE=1 SV=1 - [CLCN6_MOUSE]	1.1375	0.185867
Q924N4	Solute carrier family 12 member 6 OS=Mus musculus GN=Slc12a6 PE=1 SV=1 - [S12A6_MOUSE]	1.1375	0.185867
Q8BM55	Transmembrane protein 214 OS=Mus musculus GN=Tmem214 PE=2 SV=1 - [TM214_MOUSE]	1.1365	0.184598
Q9CWX2	Complex I intermediate-associated protein 30, mitochondrial OS=Mus musculus GN=Ndufaf1 PE=2 SV=2 - [CIA30_MOUSE]	1.1355	0.183328
Q01853	Transitional endoplasmic reticulum ATPase OS=Mus musculus GN=Vcp PE=1 SV=4 - [TERA_MOUSE]	1.135	0.182692
Q9Z1Q2	Abhydrolase domain-containing protein 16A OS=Mus musculus GN=Abhd16a PE=1 SV=3 - [ABHGA_MOUSE]	1.135	0.182692
Q9JIZ9	Phospholipid scramblase 3 OS=Mus musculus GN=Plscr3 PE=2 SV=1 - [PLS3_MOUSE]	1.135	0.182692
Q9DB05	Alpha-soluble NSF attachment protein OS=Mus musculus GN=Napa PE=1 SV=1 - [SNAA_MOUSE]	1.134	0.181421
Q9QZF2	Glypican-1 OS=Mus musculus GN=Gpc1 PE=1 SV=1 - [GPC1_MOUSE]	1.134	0.181421
P62715	Serine/threonine-protein phosphatase 2A catalytic subunit beta isoform OS=Mus musculus GN=Ppp2cb PE=1 SV=1 - [PP2AB_MOUSE]	1.1335	0.180784
O88384	Vesicle transport through interaction with t-SNAREs homolog 1B OS=Mus musculus GN=Vti1b PE=1 SV=1 - [VTI1B_MOUSE]	1.1335	0.180784
Q8VCW8	Acyl-CoA synthetase family member 2, mitochondrial OS=Mus musculus GN=Acsf2 PE=2 SV=1 - [ACSF2_MOUSE]	1.133	0.180148
Q91Z92	Beta-1,3-galactosyltransferase 6 OS=Mus musculus GN=B3galt6 PE=2 SV=1 - [B3GT6_MOUSE]	1.133	0.180148
Q3UDR8	Protein YIPF3 OS=Mus musculus GN=Yipf3 PE=1 SV=1 - [YIPF3_MOUSE]	1.1325	0.179511
Q9JJE4	Progestin and adipoQ receptor family member 4 OS=Mus musculus GN=Paqr4 PE=2 SV=1 - [PAQR4_MOUSE]	1.132	0.178874
Q99MB3	TM2 domain-containing protein 1 OS=Mus musculus GN=Tm2d1 PE=2 SV=1 - [TM2D1_MOUSE]	1.132	0.178874
Q9CQE7	Endoplasmic reticulum-Golgi intermediate compartment protein 3 OS=Mus musculus GN=Ergic3 PE=2 SV=1 - [ERGI3_MOUSE]	1.131	0.177599
Q8BXA5	Cleft lip and palate transmembrane protein 1-like protein OS=Mus musculus GN=Clptm1l PE=2 SV=1 - [CLP1L_MOUSE]	1.131	0.177599
Q9R1P4	Proteasome subunit alpha type-1 OS=Mus musculus GN=Psma1 PE=1 SV=1 - [PSA1_MOUSE]	1.1305	0.176961
Q64435	UDP-glucuronosyltransferase 1-6 OS=Mus musculus GN=Ugt1a6 PE=1 SV=1 - [UD16_MOUSE]	1.1305	0.176961
Q811D0	Disks large homolog 1 OS=Mus musculus GN=Dlg1 PE=1 SV=1 - [DLG1_MOUSE]	1.1305	0.176961
Q8BTU1	UPF0468 protein C16orf80 homolog OS=Mus musculus GN=Gtl3 PE=2 SV=1 - [CP080_MOUSE]	1.1305	0.176961
Q3UDW8	Heparan-alpha-glucosaminide N-acetyltransferase OS=Mus musculus GN=Hgsnat PE=1 SV=1 - [HGNAT_MOUSE]	1.13	0.176323
Q9CQ06	39S ribosomal protein L24, mitochondrial OS=Mus musculus GN=Mrpl24 PE=2 SV=1 - [RM24_MOUSE]	1.13	0.176323
Q99KP6	Pre-mRNA-processing factor 19 OS=Mus musculus GN=Prpf19 PE=2 SV=1 - [PRP19_MOUSE]	1.13	0.176323
Q9JJY4	Probable ATP-dependent RNA helicase DDX20 OS=Mus musculus GN=Ddx20 PE=1 SV=1 - [DDX20_MOUSE]	1.13	0.176323
Q9R1X5	Multidrug resistance-associated protein 5 OS=Mus musculus GN=Abcc5 PE=1 SV=1 - [MRP5_MOUSE]	1.13	0.176323
P46935	E3 ubiquitin-protein ligase NEDD4 OS=Mus musculus GN=Nedd4 PE=1 SV=3 - [NEDD4_MOUSE]	1.1295	0.175684
Q9EQ06	Estradiol 17-beta-dehydrogenase 11 OS=Mus musculus GN=Hsd17b11 PE=2 SV=1 - [DHB11_MOUSE]	1.129	0.175045
P13020	Gelsolin OS=Mus musculus GN=Gsn PE=1 SV=3 - [GELS_MOUSE]	1.129	0.175045
Q921N7	Transmembrane protein 70, mitochondrial OS=Mus musculus GN=Tmem70 PE=2 SV=2 - [TMM70_MOUSE]	1.129	0.175045
P63328	Serine/threonine-protein phosphatase 2B catalytic subunit alpha isoform OS=Mus musculus GN=Ppp3ca PE=1 SV=1 - [PP2BA_MOUSE]	1.129	0.175045
Q9D8V0	Minor histocompatibility antigen H13 OS=Mus musculus GN=Hm13 PE=1 SV=1 - [HM13_MOUSE]	1.1285	0.174406
Q9DC70	NADH dehydrogenase [ubiquinone] iron-sulfur protein 7, mitochondrial OS=Mus musculus GN=Ndufs7 PE=1 SV=1 - [NDUS7_MOUSE]	1.128	0.173767
P54761	Ephrin type-B receptor 4 OS=Mus musculus GN=Ephb4 PE=1 SV=1 - [EPHB4_MOUSE]	1.128	0.173767
Q8BIJ6	Isoleucyl-tRNA synthetase, mitochondrial OS=Mus musculus GN=Iars2 PE=2 SV=1 - [SYIM_MOUSE]	1.1275	0.173127
Q9JIF3	Solute carrier family 2, facilitated glucose transporter member 8 OS=Mus musculus GN=Slc2a8 PE=1 SV=1 - [GTR8_MOUSE]	1.1275	0.173127
Q8R5J9	PRA1 family protein 3 OS=Mus musculus GN=Arl6ip5 PE=1 SV=2 - [PRAF3_MOUSE]	1.1275	0.173127
D3YX43	V-set and immunoglobulin domain-containing protein 10 OS=Mus musculus GN=Vsig10 PE=4 SV=2 - [VSI10_MOUSE]	1.1275	0.173127
Q91X88	Protein O-linked-mannose beta-1,2-N-acetylglucosaminyltransferase 1 OS=Mus musculus GN=Pomgnt1 PE=2 SV=1 - [PMGT1_MOUSE]	1.127	0.172488
P51830	Adenylate cyclase type 9 OS=Mus musculus GN=Adcy9 PE=1 SV=1 - [ADCY9_MOUSE]	1.127	0.172488
Q9R1P0	Proteasome subunit alpha type-4 OS=Mus musculus GN=Psma4 PE=1 SV=1 - [PSA4_MOUSE]	1.1265	0.171847
P37889	Fibulin-2 OS=Mus musculus GN=Fbln2 PE=1 SV=1 - [FBLN2_MOUSE]	1.1265	0.171847
Q9CQA3	Succinate dehydrogenase [ubiquinone] iron-sulfur subunit, mitochondrial OS=Mus musculus GN=Sdhb PE=1 SV=1 - [DHSB_MOUSE]	1.1265	0.171847
Q9ERN0	Secretory carrier-associated membrane protein 2 OS=Mus musculus GN=Scamp2 PE=2 SV=1 - [SCAM2_MOUSE]	1.1265	0.171847
Q923T9	Calcium/calmodulin-dependent protein kinase type II subunit gamma OS=Mus musculus GN=Camk2g PE=1 SV=1 - [KCC2G_MOUSE]	1.126	0.171207
O54833	Casein kinase II subunit alpha' OS=Mus musculus GN=Csnk2a2 PE=2 SV=1 - [CSK22_MOUSE]	1.126	0.171207
Q99104	Myosin-Va OS=Mus musculus GN=Myo5a PE=1 SV=1 - [MYO5A_MOUSE]	1.126	0.171207
Q61316	Heat shock 70 kDa protein 4 OS=Mus musculus GN=Hspa4 PE=1 SV=1 - [HSP74_MOUSE]	1.1245	0.169284
Q9CQE1	Protein NipSnap homolog 3A OS=Mus musculus GN=Nipsnap3a PE=1 SV=1 - [NPS3A_MOUSE]	1.124	0.168642
Q9CRB9	Coiled-coil-helix-coiled-coil-helix domain-containing protein 3, mitochondrial OS=Mus musculus GN=Chchd3 PE=1 SV=1 - [CHCH3_MOUSE]	1.124	0.168642
Q9CRD0	OCIA domain-containing protein 1 OS=Mus musculus GN=Ociad1 PE=1 SV=1 - [OCAD1_MOUSE]	1.124	0.168642
Q5Y5T1	Probable palmitoyltransferase ZDHHC20 OS=Mus musculus GN=Zdhhc20 PE=2 SV=1 - [ZDH20_MOUSE]	1.124	0.168642
Q8BYI8	Uncharacterized protein KIAA1467 OS=Mus musculus GN=Kiaa1467 PE=2 SV=1 - [K1467_MOUSE]	1.124	0.168642
Q99J99	3-mercaptopyruvate sulfurtransferase OS=Mus musculus GN=Mpst PE=1 SV=3 - [THTM_MOUSE]	1.1235	0.168
Q99N94	39S ribosomal protein L9, mitochondrial OS=Mus musculus GN=Mrpl9 PE=2 SV=2 - [RM09_MOUSE]	1.1235	0.168
Q91YN9	BAG family molecular chaperone regulator 2 OS=Mus musculus GN=Bag2 PE=1 SV=1 - [BAG2_MOUSE]	1.123	0.167358
Q9JKC8	AP-3 complex subunit mu-1 OS=Mus musculus GN=Ap3m1 PE=1 SV=1 - [AP3M1_MOUSE]	1.123	0.167358
O70152	Dolichol-phosphate mannosyltransferase OS=Mus musculus GN=Dpm1 PE=2 SV=1 - [DPM1_MOUSE]	1.1225	0.166715
Q3TWL2	Transmembrane protein 55B OS=Mus musculus GN=Tmem55b PE=1 SV=1 - [TM55B_MOUSE]	1.1225	0.166715
P08249	Malate dehydrogenase, mitochondrial OS=Mus musculus GN=Mdh2 PE=1 SV=3 - [MDHM_MOUSE]	1.122	0.166073
P61793	Lysophosphatidic acid receptor 1 OS=Mus musculus GN=Lpar1 PE=2 SV=1 - [LPAR1_MOUSE]	1.1215	0.16543
Q99MN1	Lysyl-tRNA synthetase OS=Mus musculus GN=Kars PE=1 SV=1 - [SYK_MOUSE]	1.1205	0.164143
Q91XB7	Protein YIF1A OS=Mus musculus GN=Yif1a PE=2 SV=1 - [YIF1A_MOUSE]	1.1205	0.164143
Q8CFI0	E3 ubiquitin-protein ligase NEDD4-like OS=Mus musculus GN=Nedd4l PE=1 SV=2 - [NED4L_MOUSE]	1.1205	0.164143
Q9CZD3	Glycyl-tRNA synthetase OS=Mus musculus GN=Gars PE=1 SV=1 - [SYG_MOUSE]	1.12	0.163499
Q3UHB1	5'-nucleotidase domain-containing protein 3 OS=Mus musculus GN=Nt5dc3 PE=2 SV=1 - [NT5D3_MOUSE]	1.12	0.163499
Q8BW00	Probable peptidyl-tRNA hydrolase OS=Mus musculus GN=Ptrh1 PE=2 SV=1 - [PTH_MOUSE]	1.12	0.163499
P14824	Annexin A6 OS=Mus musculus GN=Anxa6 PE=1 SV=2 - [ANXA6_MOUSE]	1.1195	0.162855
P58242	Acid sphingomyelinase-like phosphodiesterase 3b OS=Mus musculus GN=Smpdl3b PE=1 SV=1 - [ASM3B_MOUSE]	1.1195	0.162855
P50427	Steryl-sulfatase OS=Mus musculus GN=Sts PE=2 SV=1 - [STS_MOUSE]	1.119	0.16221
P84096	Rho-related GTP-binding protein RhoG OS=Mus musculus GN=Rhog PE=2 SV=1 - [RHOG_MOUSE]	1.119	0.16221
Q9Z1D1	Eukaryotic translation initiation factor 3 subunit G OS=Mus musculus GN=Eif3g PE=1 SV=2 - [EIF3G_MOUSE]	1.119	0.16221
Q9CRY7	Glycerophosphodiester phosphodiesterase domain-containing protein 1 OS=Mus musculus GN=Gdpd1 PE=2 SV=1 - [GDPD1_MOUSE]	1.1185	0.161565
Q9CWP6	Motile sperm domain-containing protein 2 OS=Mus musculus GN=Mospd2 PE=1 SV=2 - [MSPD2_MOUSE]	1.1185	0.161565
Q9DBG3	AP-2 complex subunit beta OS=Mus musculus GN=Ap2b1 PE=1 SV=1 - [AP2B1_MOUSE]	1.118	0.16092
Q9CX30	Protein YIF1B OS=Mus musculus GN=Yif1b PE=2 SV=2 - [YIF1B_MOUSE]	1.118	0.16092
Q61409	cGMP-inhibited 3',5'-cyclic phosphodiesterase B OS=Mus musculus GN=Pde3b PE=1 SV=2 - [PDE3B_MOUSE]	1.118	0.16092
Q8C180	Fibroblast growth factor receptor substrate 2 OS=Mus musculus GN=Frs2 PE=1 SV=3 - [FRS2_MOUSE]	1.1175	0.160275
Q791T5	Mitochondrial carrier homolog 1 OS=Mus musculus GN=Mtch1 PE=1 SV=1 - [MTCH1_MOUSE]	1.117	0.159629
P16332	Methylmalonyl-CoA mutase, mitochondrial OS=Mus musculus GN=Mut PE=2 SV=1 - [MUTA_MOUSE]	1.117	0.159629
Q61490	CD166 antigen OS=Mus musculus GN=Alcam PE=1 SV=3 - [CD166_MOUSE]	1.1165	0.158983
Q80YV3	Transformation/transcription domain-associated protein OS=Mus musculus GN=Trrap PE=1 SV=2 - [TRRAP_MOUSE]	1.1165	0.158983
P21107	Tropomyosin alpha-3 chain OS=Mus musculus GN=Tpm3 PE=1 SV=2 - [TPM3_MOUSE]	1.116	0.158337
Q6ZQM8	UDP-glucuronosyltransferase 1-7C OS=Mus musculus GN=Ugt1a7c PE=2 SV=1 - [UD17C_MOUSE]	1.1155	0.157691
O08912	Polypeptide N-acetylgalactosaminyltransferase 1 OS=Mus musculus GN=Galnt1 PE=1 SV=1 - [GALT1_MOUSE]	1.1155	0.157691
P08556	GTPase NRas OS=Mus musculus GN=Nras PE=2 SV=1 - [RASN_MOUSE]	1.115	0.157044
P70302	Stromal interaction molecule 1 OS=Mus musculus GN=Stim1 PE=1 SV=1 - [STIM1_MOUSE]	1.115	0.157044
Q8CFE6	Sodium-coupled neutral amino acid transporter 2 OS=Mus musculus GN=Slc38a2 PE=1 SV=1 - [S38A2_MOUSE]	1.115	0.157044
Q9WTX6	Cullin-1 OS=Mus musculus GN=Cul1 PE=1 SV=1 - [CUL1_MOUSE]	1.115	0.157044
P59279	Ras-related protein Rab-2B OS=Mus musculus GN=Rab2b PE=2 SV=1 - [RAB2B_MOUSE]	1.1145	0.156397
Q64516	Glycerol kinase OS=Mus musculus GN=Gk PE=2 SV=2 - [GLPK_MOUSE]	1.1145	0.156397
P97452	Ribosome biogenesis protein BOP1 OS=Mus musculus GN=Bop1 PE=1 SV=1 - [BOP1_MOUSE]	1.114	0.155749
Q8VBZ3	Cleft lip and palate transmembrane protein 1 homolog OS=Mus musculus GN=Clptm1 PE=1 SV=1 - [CLPT1_MOUSE]	1.114	0.155749
Q9JHR7	Insulin-degrading enzyme OS=Mus musculus GN=Ide PE=2 SV=1 - [IDE_MOUSE]	1.114	0.155749
Q80WG5	Leucine-rich repeat-containing protein 8A OS=Mus musculus GN=Lrrc8a PE=1 SV=1 - [LRC8A_MOUSE]	1.1135	0.155102
Q9QYR6	Microtubule-associated protein 1A OS=Mus musculus GN=Map1a PE=1 SV=2 - [MAP1A_MOUSE]	1.1135	0.155102
Q91VN4	Coiled-coil-helix-coiled-coil-helix domain-containing protein 6 OS=Mus musculus GN=Chchd6 PE=2 SV=1 - [CHCH6_MOUSE]	1.113	0.154454
P28653	Biglycan OS=Mus musculus GN=Bgn PE=2 SV=1 - [PGS1_MOUSE]	1.113	0.154454
Q3THE2	Myosin regulatory light chain 12B OS=Mus musculus GN=Myl12b PE=1 SV=2 - [ML12B_MOUSE]	1.1125	0.153805
Q91VT4	Carbonyl reductase family member 4 OS=Mus musculus GN=Cbr4 PE=2 SV=2 - [CBR4_MOUSE]	1.112	0.153157
Q9D5T0	ATPase family AAA domain-containing protein 1 OS=Mus musculus GN=Atad1 PE=1 SV=1 - [ATAD1_MOUSE]	1.1115	0.152508
P98156	Very low-density lipoprotein receptor OS=Mus musculus GN=Vldlr PE=1 SV=1 - [VLDLR_MOUSE]	1.111	0.151859
P40240	CD9 antigen OS=Mus musculus GN=Cd9 PE=1 SV=2 - [CD9_MOUSE]	1.111	0.151859
Q61166	Microtubule-associated protein RP/EB family member 1 OS=Mus musculus GN=Mapre1 PE=1 SV=3 - [MARE1_MOUSE]	1.111	0.151859
Q8C5N3	Pre-mRNA-splicing factor CWC22 homolog OS=Mus musculus GN=Cwc22 PE=1 SV=1 - [CWC22_MOUSE]	1.1105	0.151209
Q8VDR9	Dedicator of cytokinesis protein 6 OS=Mus musculus GN=Dock6 PE=1 SV=3 - [DOCK6_MOUSE]	1.11	0.15056
P70699	Lysosomal alpha-glucosidase OS=Mus musculus GN=Gaa PE=1 SV=2 - [LYAG_MOUSE]	1.1085	0.148609
Q9CQV4	Protein FAM134C OS=Mus musculus GN=Fam134c PE=2 SV=1 - [F134C_MOUSE]	1.1085	0.148609
Q9DCT2	NADH dehydrogenase [ubiquinone] iron-sulfur protein 3, mitochondrial OS=Mus musculus GN=Ndufs3 PE=1 SV=2 - [NDUS3_MOUSE]	1.108	0.147958
Q3TC93	HCLS1-binding protein 3 OS=Mus musculus GN=Hs1bp3 PE=1 SV=1 - [H1BP3_MOUSE]	1.108	0.147958
P51863	V-type proton ATPase subunit d 1 OS=Mus musculus GN=Atp6v0d1 PE=1 SV=2 - [VA0D1_MOUSE]	1.107	0.146655
Q8K1E0	Syntaxin-5 OS=Mus musculus GN=Stx5 PE=2 SV=3 - [STX5_MOUSE]	1.1065	0.146003
Q8K190	Uncharacterized protein C6orf64 homolog OS=Mus musculus PE=2 SV=1 - [CF064_MOUSE]	1.1065	0.146003
Q9Z1R4	Uncharacterized protein C6orf47 homolog OS=Mus musculus GN=D17h6s53e PE=2 SV=1 - [CF047_MOUSE]	1.1065	0.146003
P10810	Monocyte differentiation antigen CD14 OS=Mus musculus GN=Cd14 PE=1 SV=1 - [CD14_MOUSE]	1.106	0.145351
Q9D0F3	Protein ERGIC-53 OS=Mus musculus GN=Lman1 PE=2 SV=1 - [LMAN1_MOUSE]	1.106	0.145351
Q00993	Tyrosine-protein kinase receptor UFO OS=Mus musculus GN=Axl PE=1 SV=1 - [UFO_MOUSE]	1.106	0.145351
Q8C129	Leucyl-cystinyl aminopeptidase OS=Mus musculus GN=Lnpep PE=1 SV=1 - [LCAP_MOUSE]	1.1055	0.144699
Q8BXA1	Golgi integral membrane protein 4 OS=Mus musculus GN=Golim4 PE=1 SV=1 - [GOLI4_MOUSE]	1.1055	0.144699
Q9DB15	39S ribosomal protein L12, mitochondrial OS=Mus musculus GN=Mrpl12 PE=1 SV=2 - [RM12_MOUSE]	1.105	0.144046
Q6A058	Armadillo repeat-containing X-linked protein 2 OS=Mus musculus GN=Armcx2 PE=2 SV=2 - [ARMX2_MOUSE]	1.105	0.144046
Q569Z6	Thyroid hormone receptor-associated protein 3 OS=Mus musculus GN=Thrap3 PE=1 SV=1 - [TR150_MOUSE]	1.105	0.144046
Q80TN4	DnaJ homolog subfamily C member 16 OS=Mus musculus GN=Dnajc16 PE=1 SV=2 - [DJC16_MOUSE]	1.105	0.144046
Q9DCW4	Electron transfer flavoprotein subunit beta OS=Mus musculus GN=Etfb PE=1 SV=3 - [ETFB_MOUSE]	1.1045	0.143393
Q9QZD9	Eukaryotic translation initiation factor 3 subunit I OS=Mus musculus GN=Eif3i PE=1 SV=1 - [EIF3I_MOUSE]	1.1045	0.143393
Q8CD26	Solute carrier family 35 member E1 OS=Mus musculus GN=Slc35e1 PE=1 SV=2 - [S35E1_MOUSE]	1.1045	0.143393
Q6PGH0	Ubiquitin domain-containing protein 2 OS=Mus musculus GN=Ubtd2 PE=2 SV=1 - [UBTD2_MOUSE]	1.104	0.14274
Q61070	Etoposide-induced protein 2.4 OS=Mus musculus GN=Ei24 PE=1 SV=3 - [EI24_MOUSE]	1.104	0.14274
Q9D0K2	Succinyl-CoA:3-ketoacid-coenzyme A transferase 1, mitochondrial OS=Mus musculus GN=Oxct1 PE=1 SV=1 - [SCOT1_MOUSE]	1.103	0.141433
Q9WUD1	STIP1 homology and U box-containing protein 1 OS=Mus musculus GN=Stub1 PE=1 SV=1 - [CHIP_MOUSE]	1.103	0.141433
Q8BTI8	Serine/arginine repetitive matrix protein 2 OS=Mus musculus GN=Srrm2 PE=1 SV=2 - [SRRM2_MOUSE]	1.103	0.141433
Q91VJ2	Protein kinase C delta-binding protein OS=Mus musculus GN=Prkcdbp PE=1 SV=1 - [PRDBP_MOUSE]	1.103	0.141433
Q8K2F0	Bromodomain-containing protein 3 OS=Mus musculus GN=Brd3 PE=1 SV=2 - [BRD3_MOUSE]	1.103	0.141433
Q9WTQ8	Mitochondrial import inner membrane translocase subunit Tim23 OS=Mus musculus GN=Timm23 PE=2 SV=1 - [TIM23_MOUSE]	1.1025	0.140779
B1AUE5	Peroxisome biogenesis factor 10 OS=Mus musculus GN=Pex10 PE=2 SV=1 - [PEX10_MOUSE]	1.1025	0.140779
P14152	Malate dehydrogenase, cytoplasmic OS=Mus musculus GN=Mdh1 PE=1 SV=3 - [MDHC_MOUSE]	1.1025	0.140779
P70403	Protein CASP OS=Mus musculus GN=Cux1 PE=2 SV=2 - [CASP_MOUSE]	1.102	0.140124
O70378	Neighbor of COX4 OS=Mus musculus GN=Cox4nb PE=1 SV=1 - [CX4NB_MOUSE]	1.102	0.140124
Q6NWW9	Fibronectin type III domain-containing protein 3B OS=Mus musculus GN=Fndc3b PE=1 SV=1 - [FND3B_MOUSE]	1.1015	0.139469
Q64331	Myosin-VI OS=Mus musculus GN=Myo6 PE=1 SV=1 - [MYO6_MOUSE]	1.1015	0.139469
Q3U1J4	DNA damage-binding protein 1 OS=Mus musculus GN=Ddb1 PE=1 SV=2 - [DDB1_MOUSE]	1.1005	0.138159
Q91VX9	Transmembrane protein 168 OS=Mus musculus GN=Tmem168 PE=2 SV=1 - [TM168_MOUSE]	1.1005	0.138159
Q8VHE0	Translocation protein SEC63 homolog OS=Mus musculus GN=Sec63 PE=1 SV=3 - [SEC63_MOUSE]	1.1	0.137504
P70295	Ancient ubiquitous protein 1 OS=Mus musculus GN=Aup1 PE=2 SV=1 - [AUP1_MOUSE]	1.1	0.137504
Q8BK03	Protein FAM73B OS=Mus musculus GN=Fam73b PE=1 SV=1 - [FA73B_MOUSE]	1.1	0.137504
Q99K51	Plastin-3 OS=Mus musculus GN=Pls3 PE=1 SV=3 - [PLST_MOUSE]	1.1	0.137504
P54116	Erythrocyte band 7 integral membrane protein OS=Mus musculus GN=Stom PE=1 SV=3 - [STOM_MOUSE]	1.099	0.136191
P20444	Protein kinase C alpha type OS=Mus musculus GN=Prkca PE=1 SV=3 - [KPCA_MOUSE]	1.099	0.136191
Q99MN9	Propionyl-CoA carboxylase beta chain, mitochondrial OS=Mus musculus GN=Pccb PE=1 SV=1 - [PCCB_MOUSE]	1.098	0.134878
P48678	Prelamin-A/C OS=Mus musculus GN=Lmna PE=1 SV=2 - [LMNA_MOUSE]	1.0975	0.134221
Q9DC69	NADH dehydrogenase [ubiquinone] 1 alpha subcomplex subunit 9, mitochondrial OS=Mus musculus GN=Ndufa9 PE=1 SV=1 - [NDUA9_MOUSE]	1.0975	0.134221
Q99KE1	NAD-dependent malic enzyme, mitochondrial OS=Mus musculus GN=Me2 PE=2 SV=1 - [MAOM_MOUSE]	1.0975	0.134221
Q9Z138	Tyrosine-protein kinase transmembrane receptor ROR2 OS=Mus musculus GN=Ror2 PE=1 SV=1 - [ROR2_MOUSE]	1.0975	0.134221
Q3U2A8	Valyl-tRNA synthetase, mitochondrial OS=Mus musculus GN=Vars2 PE=2 SV=1 - [SYVM_MOUSE]	1.0975	0.134221
Q9D1G1	Ras-related protein Rab-1B OS=Mus musculus GN=Rab1b PE=1 SV=1 - [RAB1B_MOUSE]	1.0965	0.132906
Q8BJU2	Tetraspanin-9 OS=Mus musculus GN=Tspan9 PE=1 SV=1 - [TSN9_MOUSE]	1.0965	0.132906
P43274	Histone H1.4 OS=Mus musculus GN=Hist1h1e PE=1 SV=2 - [H14_MOUSE]	1.096	0.132248
Q9DBU0	Transmembrane 9 superfamily member 1 OS=Mus musculus GN=Tm9sf1 PE=2 SV=2 - [TM9S1_MOUSE]	1.0955	0.131589
O54724	Polymerase I and transcript release factor OS=Mus musculus GN=Ptrf PE=1 SV=1 - [PTRF_MOUSE]	1.095	0.130931
Q9WU40	Inner nuclear membrane protein Man1 OS=Mus musculus GN=Lemd3 PE=1 SV=2 - [MAN1_MOUSE]	1.095	0.130931
O70421	Frizzled-1 OS=Mus musculus GN=Fzd1 PE=2 SV=2 - [FZD1_MOUSE]	1.095	0.130931
Q9CZW5	Mitochondrial import receptor subunit TOM70 OS=Mus musculus GN=Tomm70a PE=1 SV=1 - [TOM70_MOUSE]	1.0945	0.130272
Q61411	GTPase HRas OS=Mus musculus GN=Hras1 PE=1 SV=1 - [RASH_MOUSE]	1.0945	0.130272
Q8BG51	Mitochondrial Rho GTPase 1 OS=Mus musculus GN=Rhot1 PE=2 SV=1 - [MIRO1_MOUSE]	1.094	0.129613
Q8BI84	Melanoma inhibitory activity protein 3 OS=Mus musculus GN=Mia3 PE=1 SV=2 - [MIA3_MOUSE]	1.094	0.129613
Q9JKF7	39S ribosomal protein L39, mitochondrial OS=Mus musculus GN=Mrpl39 PE=2 SV=3 - [RM39_MOUSE]	1.0935	0.128953
Q9DCZ4	Apolipoprotein O OS=Mus musculus GN=Apoo PE=2 SV=1 - [APOO_MOUSE]	1.093	0.128293
Q9Z1G4	V-type proton ATPase 116 kDa subunit a isoform 1 OS=Mus musculus GN=Atp6v0a1 PE=1 SV=2 - [VPP1_MOUSE]	1.093	0.128293
P81117	Nucleobindin-2 OS=Mus musculus GN=Nucb2 PE=1 SV=2 - [NUCB2_MOUSE]	1.093	0.128293
P59017	Bcl-2-like protein 13 OS=Mus musculus GN=Bcl2l13 PE=1 SV=1 - [B2L13_MOUSE]	1.0925	0.127633
P17047	Lysosome-associated membrane glycoprotein 2 OS=Mus musculus GN=Lamp2 PE=2 SV=1 - [LAMP2_MOUSE]	1.0925	0.127633
Q9WTQ5	A-kinase anchor protein 12 OS=Mus musculus GN=Akap12 PE=1 SV=1 - [AKA12_MOUSE]	1.0925	0.127633
Q8VDZ4	Probable palmitoyltransferase ZDHHC5 OS=Mus musculus GN=Zdhhc5 PE=1 SV=1 - [ZDHC5_MOUSE]	1.092	0.126973
Q60854	Serpin B6 OS=Mus musculus GN=Serpinb6 PE=2 SV=1 - [SPB6_MOUSE]	1.092	0.126973
Q91VW5	Golgin subfamily A member 4 OS=Mus musculus GN=Golga4 PE=1 SV=2 - [GOGA4_MOUSE]	1.092	0.126973
P08775	DNA-directed RNA polymerase II subunit RPB1 OS=Mus musculus GN=Polr2a PE=1 SV=3 - [RPB1_MOUSE]	1.092	0.126973
Q78IK4	Apolipoprotein O-like OS=Mus musculus GN=Apool PE=2 SV=1 - [APOOL_MOUSE]	1.0915	0.126312
Q61543	Golgi apparatus protein 1 OS=Mus musculus GN=Glg1 PE=1 SV=1 - [GSLG1_MOUSE]	1.0915	0.126312
Q4PJX1	Protein odr-4 homolog OS=Mus musculus GN=Odr4 PE=2 SV=2 - [ODR4_MOUSE]	1.0915	0.126312
Q3U487	E3 ubiquitin-protein ligase HECTD3 OS=Mus musculus GN=Hectd3 PE=1 SV=2 - [HECD3_MOUSE]	1.0915	0.126312
P15331	Peripherin OS=Mus musculus GN=Prph PE=1 SV=2 - [PERI_MOUSE]	1.091	0.125651
P70388	DNA repair protein RAD50 OS=Mus musculus GN=Rad50 PE=1 SV=1 - [RAD50_MOUSE]	1.091	0.125651
P53994	Ras-related protein Rab-2A OS=Mus musculus GN=Rab2a PE=1 SV=1 - [RAB2A_MOUSE]	1.09	0.124328
O70589	Peripheral plasma membrane protein CASK OS=Mus musculus GN=Cask PE=1 SV=2 - [CSKP_MOUSE]	1.0895	0.123666
A2AJ15	Endoplasmic reticulum mannosyl-oligosaccharide 1,2-alpha-mannosidase OS=Mus musculus GN=Man1b1 PE=2 SV=1 - [MA1B1_MOUSE]	1.089	0.123004
Q9R0Q9	Mannose-P-dolichol utilization defect 1 protein OS=Mus musculus GN=Mpdu1 PE=2 SV=1 - [MPU1_MOUSE]	1.089	0.123004
P24527	Leukotriene A-4 hydrolase OS=Mus musculus GN=Lta4h PE=1 SV=3 - [LKHA4_MOUSE]	1.089	0.123004
Q9CWG8	Protein midA homolog, mitochondrial OS=Mus musculus PE=2 SV=3 - [MIDA_MOUSE]	1.089	0.123004
Q8JZQ9	Eukaryotic translation initiation factor 3 subunit B OS=Mus musculus GN=Eif3b PE=1 SV=1 - [EIF3B_MOUSE]	1.0885	0.122341
P97363	Serine palmitoyltransferase 2 OS=Mus musculus GN=Sptlc2 PE=2 SV=2 - [SPTC2_MOUSE]	1.0885	0.122341
P58021	Transmembrane 9 superfamily member 2 OS=Mus musculus GN=Tm9sf2 PE=2 SV=1 - [TM9S2_MOUSE]	1.088	0.121679
Q8VCH6	Delta(24)-sterol reductase OS=Mus musculus GN=Dhcr24 PE=2 SV=1 - [DHC24_MOUSE]	1.088	0.121679
Q3TP92	CTD nuclear envelope phosphatase 1 OS=Mus musculus GN=Ctdnep1 PE=2 SV=2 - [CNEP1_MOUSE]	1.088	0.121679
Q8K4Z3	Apolipoprotein A-I-binding protein OS=Mus musculus GN=Apoa1bp PE=1 SV=1 - [AIBP_MOUSE]	1.0875	0.121015
Q68FF6	ARF GTPase-activating protein GIT1 OS=Mus musculus GN=Git1 PE=1 SV=1 - [GIT1_MOUSE]	1.087	0.120352
Q9CZP5	Mitochondrial chaperone BCS1 OS=Mus musculus GN=Bcs1l PE=1 SV=1 - [BCS1_MOUSE]	1.0865	0.119688
Q8BUV3	Gephyrin OS=Mus musculus GN=Gphn PE=1 SV=1 - [GEPH_MOUSE]	1.0865	0.119688
P05202	Aspartate aminotransferase, mitochondrial OS=Mus musculus GN=Got2 PE=1 SV=1 - [AATM_MOUSE]	1.086	0.119024
Q8BTX9	Inactive hydroxysteroid dehydrogenase-like protein 1 OS=Mus musculus GN=Hsdl1 PE=2 SV=1 - [HSDL1_MOUSE]	1.086	0.119024
Q9WUU7	Cathepsin Z OS=Mus musculus GN=Ctsz PE=2 SV=1 - [CATZ_MOUSE]	1.086	0.119024
Q6A4J8	Ubiquitin carboxyl-terminal hydrolase 7 OS=Mus musculus GN=Usp7 PE=1 SV=1 - [UBP7_MOUSE]	1.086	0.119024
Q5U458	DnaJ homolog subfamily C member 11 OS=Mus musculus GN=Dnajc11 PE=2 SV=1 - [DJC11_MOUSE]	1.0855	0.11836
P30412	Peptidyl-prolyl cis-trans isomerase C OS=Mus musculus GN=Ppic PE=1 SV=1 - [PPIC_MOUSE]	1.0855	0.11836
Q9EPE9	Probable cation-transporting ATPase 13A1 OS=Mus musculus GN=Atp13a1 PE=1 SV=1 - [AT131_MOUSE]	1.085	0.117695
P41105	60S ribosomal protein L28 OS=Mus musculus GN=Rpl28 PE=1 SV=2 - [RL28_MOUSE]	1.0845	0.11703
Q61941	NAD(P) transhydrogenase, mitochondrial OS=Mus musculus GN=Nnt PE=1 SV=2 - [NNTM_MOUSE]	1.0845	0.11703
P09405	Nucleolin OS=Mus musculus GN=Ncl PE=1 SV=2 - [NUCL_MOUSE]	1.0845	0.11703
Q5HZI9	Mitochondrial carrier triple repeat protein 1 OS=Mus musculus GN=Mcart1 PE=2 SV=1 - [MCAR1_MOUSE]	1.084	0.116365
Q9R0A0	Peroxisomal membrane protein PEX14 OS=Mus musculus GN=Pex14 PE=1 SV=1 - [PEX14_MOUSE]	1.084	0.116365
Q9CWU6	Ubiquinol-cytochrome c reductase complex chaperone CBP3 homolog OS=Mus musculus GN=Uqcc PE=2 SV=1 - [UQCC_MOUSE]	1.084	0.116365
P53995	Anaphase-promoting complex subunit 1 OS=Mus musculus GN=Anapc1 PE=1 SV=1 - [APC1_MOUSE]	1.084	0.116365
Q8R0F3	Sulfatase-modifying factor 1 OS=Mus musculus GN=Sumf1 PE=1 SV=2 - [SUMF1_MOUSE]	1.084	0.116365
Q99MR3	Solute carrier family 12 member 9 OS=Mus musculus GN=Slc12a9 PE=1 SV=1 - [S12A9_MOUSE]	1.0835	0.115699
P26638	Seryl-tRNA synthetase, cytoplasmic OS=Mus musculus GN=Sars PE=2 SV=3 - [SYSC_MOUSE]	1.0835	0.115699
P51569	Alpha-galactosidase A OS=Mus musculus GN=Gla PE=1 SV=1 - [AGAL_MOUSE]	1.0835	0.115699
Q9QZN4	F-box only protein 6 OS=Mus musculus GN=Fbxo6 PE=1 SV=1 - [FBX6_MOUSE]	1.0835	0.115699
Q8C166	Copine-1 OS=Mus musculus GN=Cpne1 PE=1 SV=1 - [CPNE1_MOUSE]	1.0825	0.114367
Q4FZC9	Nesprin-3 OS=Mus musculus PE=1 SV=1 - [SYNE3_MOUSE]	1.082	0.1137
Q8K4Q8	Collectin-12 OS=Mus musculus GN=Colec12 PE=1 SV=1 - [COL12_MOUSE]	1.081	0.112367
O08532	Voltage-dependent calcium channel subunit alpha-2/delta-1 OS=Mus musculus GN=Cacna2d1 PE=1 SV=1 - [CA2D1_MOUSE]	1.081	0.112367
Q8K3Z9	Nuclear envelope pore membrane protein POM 121 OS=Mus musculus GN=Pom121 PE=1 SV=2 - [PO121_MOUSE]	1.081	0.112367
Q8BMD6	UPF0679 protein C14orf101 homolog OS=Mus musculus PE=2 SV=2 - [CN101_MOUSE]	1.081	0.112367
P23198	Chromobox protein homolog 3 OS=Mus musculus GN=Cbx3 PE=1 SV=2 - [CBX3_MOUSE]	1.0805	0.111699
Q9D773	39S ribosomal protein L2, mitochondrial OS=Mus musculus GN=Mrpl2 PE=2 SV=1 - [RM02_MOUSE]	1.0805	0.111699
O08746	Matrilin-2 OS=Mus musculus GN=Matn2 PE=2 SV=1 - [MATN2_MOUSE]	1.0805	0.111699
Q921E2	Ras-related protein Rab-31 OS=Mus musculus GN=Rab31 PE=1 SV=1 - [RAB31_MOUSE]	1.08	0.111031
Q8BHF7	CDP-diacylglycerol--glycerol-3-phosphate 3-phosphatidyltransferase, mitochondrial OS=Mus musculus GN=Pgs1 PE=2 SV=1 - [PGPS1_MOUSE]	1.08	0.111031
Q9CY58	Plasminogen activator inhibitor 1 RNA-binding protein OS=Mus musculus GN=Serbp1 PE=1 SV=2 - [PAIRB_MOUSE]	1.08	0.111031
Q69ZU6	Thrombospondin type-1 domain-containing protein 7A OS=Mus musculus GN=Thsd7a PE=2 SV=2 - [THS7A_MOUSE]	1.08	0.111031
Q68FD5	Clathrin heavy chain 1 OS=Mus musculus GN=Cltc PE=1 SV=3 - [CLH_MOUSE]	1.0795	0.110363
P98192	Dihydroxyacetone phosphate acyltransferase OS=Mus musculus GN=Gnpat PE=2 SV=1 - [GNPAT_MOUSE]	1.0795	0.110363
Q9QYB1	Chloride intracellular channel protein 4 OS=Mus musculus GN=Clic4 PE=1 SV=3 - [CLIC4_MOUSE]	1.0795	0.110363
Q9WV55	Vesicle-associated membrane protein-associated protein A OS=Mus musculus GN=Vapa PE=1 SV=2 - [VAPA_MOUSE]	1.079	0.109695
Q9D2V8	Major facilitator superfamily domain-containing protein 10 OS=Mus musculus GN=Mfsd10 PE=2 SV=1 - [MFS10_MOUSE]	1.079	0.109695
Q61292	Laminin subunit beta-2 OS=Mus musculus GN=Lamb2 PE=2 SV=1 - [LAMB2_MOUSE]	1.079	0.109695
Q7TQ95	Protein lunapark OS=Mus musculus GN=Lnp PE=1 SV=1 - [LNP_MOUSE]	1.079	0.109695
Q99MR8	Methylcrotonoyl-CoA carboxylase subunit alpha, mitochondrial OS=Mus musculus GN=Mccc1 PE=2 SV=2 - [MCCA_MOUSE]	1.079	0.109695
Q8R3Y5	Uncharacterized protein C19orf47 homolog OS=Mus musculus PE=1 SV=2 - [CS047_MOUSE]	1.079	0.109695
Q99KK9	Probable histidyl-tRNA synthetase, mitochondrial OS=Mus musculus GN=Hars2 PE=2 SV=1 - [SYHM_MOUSE]	1.078	0.108357
Q8CHT0	Delta-1-pyrroline-5-carboxylate dehydrogenase, mitochondrial OS=Mus musculus GN=Aldh4a1 PE=1 SV=2 - [AL4A1_MOUSE]	1.078	0.108357
P35285	Ras-related protein Rab-22A OS=Mus musculus GN=Rab22a PE=1 SV=2 - [RB22A_MOUSE]	1.078	0.108357
O35639	Annexin A3 OS=Mus musculus GN=Anxa3 PE=1 SV=3 - [ANXA3_MOUSE]	1.0775	0.107688
Q9Z2U0	Proteasome subunit alpha type-7 OS=Mus musculus GN=Psma7 PE=1 SV=1 - [PSA7_MOUSE]	1.0775	0.107688
Q9QYE6	Golgin subfamily A member 5 OS=Mus musculus GN=Golga5 PE=1 SV=2 - [GOGA5_MOUSE]	1.077	0.107018
Q8VCB1	Nucleoporin NDC1 OS=Mus musculus GN=Tmem48 PE=1 SV=1 - [NDC1_MOUSE]	1.077	0.107018
Q8R4H9	Zinc transporter 5 OS=Mus musculus GN=Slc30a5 PE=2 SV=1 - [ZNT5_MOUSE]	1.077	0.107018
Q80TB7	Zinc finger SWIM domain-containing protein 6 (Fragment) OS=Mus musculus GN=Zswim6 PE=2 SV=2 - [ZSWM6_MOUSE]	1.077	0.107018
P51150	Ras-related protein Rab-7a OS=Mus musculus GN=Rab7a PE=1 SV=2 - [RAB7A_MOUSE]	1.0765	0.106348
Q9ESP1	Stromal cell-derived factor 2-like protein 1 OS=Mus musculus GN=Sdf2l1 PE=2 SV=2 - [SDF2L_MOUSE]	1.0765	0.106348
P97390	Vacuolar protein sorting-associated protein 45 OS=Mus musculus GN=Vps45 PE=1 SV=1 - [VPS45_MOUSE]	1.0765	0.106348
Q9EQ20	Methylmalonate-semialdehyde dehydrogenase [acylating], mitochondrial OS=Mus musculus GN=Aldh6a1 PE=1 SV=1 - [MMSA_MOUSE]	1.076	0.105678
Q9JIS8	Solute carrier family 12 member 4 OS=Mus musculus GN=Slc12a4 PE=1 SV=2 - [S12A4_MOUSE]	1.075	0.104337
Q80VQ0	Aldehyde dehydrogenase family 3 member B1 OS=Mus musculus GN=Aldh3b1 PE=2 SV=1 - [AL3B1_MOUSE]	1.075	0.104337
O54774	AP-3 complex subunit delta-1 OS=Mus musculus GN=Ap3d1 PE=1 SV=1 - [AP3D1_MOUSE]	1.075	0.104337
Q9DCS9	NADH dehydrogenase [ubiquinone] 1 beta subcomplex subunit 10 OS=Mus musculus GN=Ndufb10 PE=1 SV=3 - [NDUBA_MOUSE]	1.075	0.104337
Q8BZQ7	Anaphase-promoting complex subunit 2 OS=Mus musculus GN=Anapc2 PE=1 SV=1 - [ANC2_MOUSE]	1.075	0.104337
Q99LB7	Sarcosine dehydrogenase, mitochondrial OS=Mus musculus GN=Sardh PE=1 SV=1 - [SARDH_MOUSE]	1.0745	0.103665
P59481	VIP36-like protein OS=Mus musculus GN=Lman2l PE=2 SV=1 - [LMA2L_MOUSE]	1.0745	0.103665
P11531	Dystrophin OS=Mus musculus GN=Dmd PE=1 SV=2 - [DMD_MOUSE]	1.0745	0.103665
Q3TBT3	Transmembrane protein 173 OS=Mus musculus GN=Tmem173 PE=1 SV=2 - [TM173_MOUSE]	1.0735	0.102322
Q9D6M3	Mitochondrial glutamate carrier 1 OS=Mus musculus GN=Slc25a22 PE=1 SV=1 - [GHC1_MOUSE]	1.0735	0.102322
Q6PIC6	Sodium/potassium-transporting ATPase subunit alpha-3 OS=Mus musculus GN=Atp1a3 PE=1 SV=1 - [AT1A3_MOUSE]	1.0735	0.102322
Q91VA6	Polymerase delta-interacting protein 2 OS=Mus musculus GN=Poldip2 PE=2 SV=1 - [PDIP2_MOUSE]	1.073	0.10165
Q3TVI8	Pre-B-cell leukemia transcription factor-interacting protein 1 OS=Mus musculus GN=Pbxip1 PE=1 SV=2 - [PBIP1_MOUSE]	1.0725	0.100978
Q8VCF0	Mitochondrial antiviral-signaling protein OS=Mus musculus GN=Mavs PE=1 SV=1 - [MAVS_MOUSE]	1.0725	0.100978
Q9JI99	Sphingosine-1-phosphate phosphatase 1 OS=Mus musculus GN=Sgpp1 PE=1 SV=1 - [SGPP1_MOUSE]	1.0725	0.100978
Q9D6U8	Protein FAM162A OS=Mus musculus GN=Fam162a PE=2 SV=1 - [F162A_MOUSE]	1.072	0.100305
Q00519	Xanthine dehydrogenase/oxidase OS=Mus musculus GN=Xdh PE=1 SV=4 - [XDH_MOUSE]	1.072	0.100305
Q91W52	Transmembrane protein 19 OS=Mus musculus GN=Tmem19 PE=2 SV=1 - [TMM19_MOUSE]	1.072	0.100305
P62264	40S ribosomal protein S14 OS=Mus musculus GN=Rps14 PE=2 SV=3 - [RS14_MOUSE]	1.072	0.100305
Q99N93	39S ribosomal protein L16, mitochondrial OS=Mus musculus GN=Mrpl16 PE=2 SV=1 - [RM16_MOUSE]	1.072	0.100305
Q60930	Voltage-dependent anion-selective channel protein 2 OS=Mus musculus GN=Vdac2 PE=1 SV=2 - [VDAC2_MOUSE]	1.0715	0.0996319
Q14CH7	Alanyl-tRNA synthetase, mitochondrial OS=Mus musculus GN=Aars2 PE=2 SV=1 - [SYAM_MOUSE]	1.0715	0.0996319
P11609	Antigen-presenting glycoprotein CD1d1 OS=Mus musculus GN=Cd1d1 PE=1 SV=3 - [CD1D1_MOUSE]	1.071	0.0989585
Q8BH59	Calcium-binding mitochondrial carrier protein Aralar1 OS=Mus musculus GN=Slc25a12 PE=1 SV=1 - [CMC1_MOUSE]	1.0705	0.0982848
P62874	Guanine nucleotide-binding protein G(I)/G(S)/G(T) subunit beta-1 OS=Mus musculus GN=Gnb1 PE=1 SV=3 - [GBB1_MOUSE]	1.0705	0.0982848
Q8BH24	Transmembrane 9 superfamily member 4 OS=Mus musculus GN=Tm9sf4 PE=2 SV=1 - [TM9S4_MOUSE]	1.0705	0.0982848
Q91XC9	Peroxisomal membrane protein PEX16 OS=Mus musculus GN=Pex16 PE=2 SV=2 - [PEX16_MOUSE]	1.0705	0.0982848
P43276	Histone H1.5 OS=Mus musculus GN=Hist1h1b PE=1 SV=2 - [H15_MOUSE]	1.0705	0.0982848
Q80TN5	Palmitoyltransferase ZDHHC17 OS=Mus musculus GN=Zdhhc17 PE=1 SV=2 - [ZDH17_MOUSE]	1.0705	0.0982848
Q8BYM8	Probable cysteinyl-tRNA synthetase, mitochondrial OS=Mus musculus GN=Cars2 PE=2 SV=2 - [SYCM_MOUSE]	1.07	0.0976108
P19783	Cytochrome c oxidase subunit 4 isoform 1, mitochondrial OS=Mus musculus GN=Cox4i1 PE=1 SV=2 - [COX41_MOUSE]	1.07	0.0976108
O88630	Golgi SNAP receptor complex member 1 OS=Mus musculus GN=Gosr1 PE=1 SV=1 - [GOSR1_MOUSE]	1.0695	0.0969365
Q9CQM2	ER lumen protein retaining receptor 2 OS=Mus musculus GN=Kdelr2 PE=2 SV=1 - [ERD22_MOUSE]	1.069	0.0962619
Q7TSF4	Leucine-rich repeat-containing protein C17orf76 homolog OS=Mus musculus PE=1 SV=1 - [CQ076_MOUSE]	1.069	0.0962619
O88967	ATP-dependent zinc metalloprotease YME1L1 OS=Mus musculus GN=Yme1l1 PE=2 SV=1 - [YMEL1_MOUSE]	1.069	0.0962619
Q8K1B9	Putative polypeptide N-acetylgalactosaminyltransferase-like protein 4 OS=Mus musculus GN=Galntl4 PE=2 SV=1 - [GLTL4_MOUSE]	1.069	0.0962619
P58466	Carboxy-terminal domain RNA polymerase II polypeptide A small phosphatase 1 OS=Mus musculus GN=Ctdsp1 PE=1 SV=1 - [CTDS1_MOUSE]	1.069	0.0962619
Q6Y685	Transforming acidic coiled-coil-containing protein 1 OS=Mus musculus GN=Tacc1 PE=1 SV=1 - [TACC1_MOUSE]	1.069	0.0962619
P42567	Epidermal growth factor receptor substrate 15 OS=Mus musculus GN=Eps15 PE=1 SV=1 - [EPS15_MOUSE]	1.069	0.0962619
Q80UV9	Transcription initiation factor TFIID subunit 1 OS=Mus musculus GN=Taf1 PE=2 SV=2 - [TAF1_MOUSE]	1.069	0.0962619
O09061	Proteasome subunit beta type-1 OS=Mus musculus GN=Psmb1 PE=1 SV=1 - [PSB1_MOUSE]	1.0685	0.0955869
Q62465	Synaptic vesicle membrane protein VAT-1 homolog OS=Mus musculus GN=Vat1 PE=1 SV=3 - [VAT1_MOUSE]	1.0685	0.0955869
P63017	Heat shock cognate 71 kDa protein OS=Mus musculus GN=Hspa8 PE=1 SV=1 - [HSP7C_MOUSE]	1.068	0.0949116
Q80X95	Ras-related GTP-binding protein A OS=Mus musculus GN=Rraga PE=2 SV=1 - [RRAGA_MOUSE]	1.068	0.0949116
Q8BUE4	Apoptosis-inducing factor 2 OS=Mus musculus GN=Aifm2 PE=2 SV=1 - [AIFM2_MOUSE]	1.068	0.0949116
Q61398	Procollagen C-endopeptidase enhancer 1 OS=Mus musculus GN=Pcolce PE=1 SV=2 - [PCOC1_MOUSE]	1.0675	0.0942361
Q9QYF1	Retinol dehydrogenase 11 OS=Mus musculus GN=Rdh11 PE=2 SV=2 - [RDH11_MOUSE]	1.0675	0.0942361
Q9D666	SUN domain-containing protein 1 OS=Mus musculus GN=Sun1 PE=1 SV=2 - [SUN1_MOUSE]	1.0675	0.0942361
Q9WUM5	Succinyl-CoA ligase [GDP-forming] subunit alpha, mitochondrial OS=Mus musculus GN=Suclg1 PE=1 SV=4 - [SUCA_MOUSE]	1.0675	0.0942361
Q925N0	Sideroflexin-5 OS=Mus musculus GN=Sfxn5 PE=1 SV=2 - [SFXN5_MOUSE]	1.0675	0.0942361
Q9DCX2	ATP synthase subunit d, mitochondrial OS=Mus musculus GN=Atp5h PE=1 SV=3 - [ATP5H_MOUSE]	1.067	0.0935602
Q99PL5	Ribosome-binding protein 1 OS=Mus musculus GN=Rrbp1 PE=2 SV=2 - [RRBP1_MOUSE]	1.067	0.0935602
P49722	Proteasome subunit alpha type-2 OS=Mus musculus GN=Psma2 PE=1 SV=2 - [PSA2_MOUSE]	1.0665	0.092884
Q9Z247	Peptidyl-prolyl cis-trans isomerase FKBP9 OS=Mus musculus GN=Fkbp9 PE=1 SV=1 - [FKBP9_MOUSE]	1.066	0.0922074
Q9ET77	Junctophilin-3 OS=Mus musculus GN=Jph3 PE=1 SV=1 - [JPH3_MOUSE]	1.066	0.0922074
Q9QUM9	Proteasome subunit alpha type-6 OS=Mus musculus GN=Psma6 PE=1 SV=1 - [PSA6_MOUSE]	1.066	0.0922074
Q921G7	Electron transfer flavoprotein-ubiquinone oxidoreductase, mitochondrial OS=Mus musculus GN=Etfdh PE=1 SV=1 - [ETFD_MOUSE]	1.065	0.0908534
Q8CAQ8	Mitochondrial inner membrane protein OS=Mus musculus GN=Immt PE=1 SV=1 - [IMMT_MOUSE]	1.0645	0.0901759
P61028	Ras-related protein Rab-8B OS=Mus musculus GN=Rab8b PE=1 SV=1 - [RAB8B_MOUSE]	1.0645	0.0901759
O09044	Synaptosomal-associated protein 23 OS=Mus musculus GN=Snap23 PE=1 SV=1 - [SNP23_MOUSE]	1.0645	0.0901759
Q8BX90	Fibronectin type-III domain-containing protein 3A OS=Mus musculus GN=Fndc3a PE=1 SV=3 - [FND3A_MOUSE]	1.0645	0.0901759
Q9R0Q3	Transmembrane emp24 domain-containing protein 2 OS=Mus musculus GN=Tmed2 PE=1 SV=1 - [TMED2_MOUSE]	1.064	0.0894982
P67984	60S ribosomal protein L22 OS=Mus musculus GN=Rpl22 PE=2 SV=2 - [RL22_MOUSE]	1.064	0.0894982
Q6ZQH8	Nucleoporin NUP188 homolog OS=Mus musculus GN=Nup188 PE=1 SV=2 - [NU188_MOUSE]	1.064	0.0894982
Q69ZN6	N-acetylglucosamine-1-phosphotransferase subunits alpha/beta OS=Mus musculus GN=Gnptab PE=2 SV=2 - [GNPTA_MOUSE]	1.0635	0.08882
Q9Z2U1	Proteasome subunit alpha type-5 OS=Mus musculus GN=Psma5 PE=1 SV=1 - [PSA5_MOUSE]	1.063	0.0881416
Q9CZ52	Anthrax toxin receptor 1 OS=Mus musculus GN=Antxr1 PE=2 SV=2 - [ANTR1_MOUSE]	1.063	0.0881416
Q9CRC0	Vitamin K epoxide reductase complex subunit 1 OS=Mus musculus GN=Vkorc1 PE=2 SV=1 - [VKOR1_MOUSE]	1.0625	0.0874628
P53702	Cytochrome c-type heme lyase OS=Mus musculus GN=Hccs PE=2 SV=1 - [CCHL_MOUSE]	1.0625	0.0874628
Q7TPR4	Alpha-actinin-1 OS=Mus musculus GN=Actn1 PE=2 SV=1 - [ACTN1_MOUSE]	1.062	0.0867838
O08749	Dihydrolipoyl dehydrogenase, mitochondrial OS=Mus musculus GN=Dld PE=1 SV=2 - [DLDH_MOUSE]	1.0615	0.0861044
Q8BVE3	V-type proton ATPase subunit H OS=Mus musculus GN=Atp6v1h PE=1 SV=1 - [VATH_MOUSE]	1.0615	0.0861044
Q9DCU6	39S ribosomal protein L4, mitochondrial OS=Mus musculus GN=Mrpl4 PE=2 SV=1 - [RM04_MOUSE]	1.0615	0.0861044
O08688	Calpain-5 OS=Mus musculus GN=Capn5 PE=2 SV=1 - [CAN5_MOUSE]	1.0615	0.0861044
Q8CC88	Uncharacterized protein KIAA0564 homolog OS=Mus musculus GN=Kiaa0564 PE=2 SV=2 - [K0564_MOUSE]	1.0615	0.0861044
Q8VCL2	Protein SCO2 homolog, mitochondrial OS=Mus musculus GN=Sco2 PE=2 SV=1 - [SCO2_MOUSE]	1.061	0.0854247
Q9JLR1	Protein transport protein Sec61 subunit alpha isoform 2 OS=Mus musculus GN=Sec61a2 PE=2 SV=3 - [S61A2_MOUSE]	1.0605	0.0847446
Q60597	2-oxoglutarate dehydrogenase, mitochondrial OS=Mus musculus GN=Ogdh PE=1 SV=3 - [ODO1_MOUSE]	1.06	0.0840643
Q8K2B3	Succinate dehydrogenase [ubiquinone] flavoprotein subunit, mitochondrial OS=Mus musculus GN=Sdha PE=1 SV=1 - [DHSA_MOUSE]	1.0595	0.0833836
O08810	116 kDa U5 small nuclear ribonucleoprotein component OS=Mus musculus GN=Eftud2 PE=2 SV=1 - [U5S1_MOUSE]	1.0595	0.0833836
Q99PV0	Pre-mRNA-processing-splicing factor 8 OS=Mus musculus GN=Prpf8 PE=1 SV=2 - [PRP8_MOUSE]	1.059	0.0827026
Q9QXX4	Calcium-binding mitochondrial carrier protein Aralar2 OS=Mus musculus GN=Slc25a13 PE=1 SV=1 - [CMC2_MOUSE]	1.059	0.0827026
Q9CZX9	Transmembrane protein 85 OS=Mus musculus GN=Tmem85 PE=2 SV=1 - [TMM85_MOUSE]	1.059	0.0827026
O89016	ATP-binding cassette sub-family D member 4 OS=Mus musculus GN=Abcd4 PE=2 SV=1 - [ABCD4_MOUSE]	1.059	0.0827026
Q91W36	Ubiquitin carboxyl-terminal hydrolase 3 OS=Mus musculus GN=Usp3 PE=2 SV=1 - [UBP3_MOUSE]	1.059	0.0827026
Q9Z1M4	Ribosomal protein S6 kinase beta-2 OS=Mus musculus GN=Rps6kb2 PE=1 SV=1 - [KS6B2_MOUSE]	1.059	0.0827026
Q9CPR5	39S ribosomal protein L15, mitochondrial OS=Mus musculus GN=Mrpl15 PE=1 SV=1 - [RM15_MOUSE]	1.0585	0.0820213
Q8VBT0	Thioredoxin-related transmembrane protein 1 OS=Mus musculus GN=Tmx1 PE=1 SV=1 - [TMX1_MOUSE]	1.0585	0.0820213
P70280	Vesicle-associated membrane protein 7 OS=Mus musculus GN=Vamp7 PE=2 SV=1 - [VAMP7_MOUSE]	1.058	0.0813396
Q8BSY0	Aspartyl/asparaginyl beta-hydroxylase OS=Mus musculus GN=Asph PE=2 SV=1 - [ASPH_MOUSE]	1.058	0.0813396
Q8R3Q0	Transmembrane protein 66 OS=Mus musculus GN=Tmem66 PE=2 SV=2 - [TMM66_MOUSE]	1.058	0.0813396
Q9Z210	Peroxisomal membrane protein 11B OS=Mus musculus GN=Pex11b PE=2 SV=1 - [PX11B_MOUSE]	1.0575	0.0806577
Q9DC16	Endoplasmic reticulum-Golgi intermediate compartment protein 1 OS=Mus musculus GN=Ergic1 PE=1 SV=1 - [ERGI1_MOUSE]	1.0575	0.0806577
Q07417	Short-chain specific acyl-CoA dehydrogenase, mitochondrial OS=Mus musculus GN=Acads PE=2 SV=1 - [ACADS_MOUSE]	1.0575	0.0806577
Q8VI59	Pecanex-like protein 3 OS=Mus musculus GN=Pcnxl3 PE=1 SV=2 - [PCX3_MOUSE]	1.0575	0.0806577
Q99K85	Phosphoserine aminotransferase OS=Mus musculus GN=Psat1 PE=1 SV=1 - [SERC_MOUSE]	1.057	0.0799754
P70428	Exostosin-2 OS=Mus musculus GN=Ext2 PE=1 SV=1 - [EXT2_MOUSE]	1.057	0.0799754
P30416	Peptidyl-prolyl cis-trans isomerase FKBP4 OS=Mus musculus GN=Fkbp4 PE=1 SV=5 - [FKBP4_MOUSE]	1.057	0.0799754
Q8BGX2	Uncharacterized protein C19orf52 homolog OS=Mus musculus PE=2 SV=1 - [CS052_MOUSE]	1.0565	0.0792928
Q60714	Long-chain fatty acid transport protein 1 OS=Mus musculus GN=Slc27a1 PE=1 SV=1 - [S27A1_MOUSE]	1.0565	0.0792928
Q9ER00	Syntaxin-12 OS=Mus musculus GN=Stx12 PE=1 SV=1 - [STX12_MOUSE]	1.056	0.0786098
Q921M3	Splicing factor 3B subunit 3 OS=Mus musculus GN=Sf3b3 PE=2 SV=1 - [SF3B3_MOUSE]	1.056	0.0786098
Q8CJ19	Protein MICAL-3 OS=Mus musculus GN=Mical3 PE=1 SV=2 - [MICA3_MOUSE]	1.056	0.0786098
Q8BGY7	Uncharacterized protein C18orf19 homolog OS=Mus musculus PE=2 SV=1 - [CR019_MOUSE]	1.0555	0.0779266
Q8R422	CD109 antigen OS=Mus musculus GN=Cd109 PE=2 SV=1 - [CD109_MOUSE]	1.0555	0.0779266
P23780	Beta-galactosidase OS=Mus musculus GN=Glb1 PE=2 SV=1 - [BGAL_MOUSE]	1.0555	0.0779266
P63038	60 kDa heat shock protein, mitochondrial OS=Mus musculus GN=Hspd1 PE=1 SV=1 - [CH60_MOUSE]	1.055	0.077243
P47857	6-phosphofructokinase, muscle type OS=Mus musculus GN=Pfkm PE=1 SV=3 - [K6PF_MOUSE]	1.055	0.077243
Q99JY8	Lipid phosphate phosphohydrolase 3 OS=Mus musculus GN=Ppap2b PE=1 SV=1 - [LPP3_MOUSE]	1.055	0.077243
P48722	Heat shock 70 kDa protein 4L OS=Mus musculus GN=Hspa4l PE=1 SV=2 - [HS74L_MOUSE]	1.055	0.077243
Q9QZD8	Mitochondrial dicarboxylate carrier OS=Mus musculus GN=Slc25a10 PE=2 SV=2 - [DIC_MOUSE]	1.054	0.0758749
Q6P069	Sorcin OS=Mus musculus GN=Sri PE=1 SV=1 - [SORCN_MOUSE]	1.054	0.0758749
Q5SSH7	Zinc finger ZZ-type and EF-hand domain-containing protein 1 OS=Mus musculus GN=Zzef1 PE=1 SV=2 - [ZZEF1_MOUSE]	1.054	0.0758749
Q9QZH6	Evolutionarily conserved signaling intermediate in Toll pathway, mitochondrial OS=Mus musculus GN=Ecsit PE=1 SV=2 - [ECSIT_MOUSE]	1.0535	0.0751903
P97807	Fumarate hydratase, mitochondrial OS=Mus musculus GN=Fh PE=1 SV=2 - [FUMH_MOUSE]	1.053	0.0745054
O70309	Integrin beta-5 OS=Mus musculus GN=Itgb5 PE=2 SV=2 - [ITB5_MOUSE]	1.0525	0.0738202
Q9CY73	39S ribosomal protein L44, mitochondrial OS=Mus musculus GN=Mrpl44 PE=1 SV=2 - [RM44_MOUSE]	1.0525	0.0738202
Q9ET30	Transmembrane 9 superfamily member 3 OS=Mus musculus GN=Tm9sf3 PE=1 SV=1 - [TM9S3_MOUSE]	1.0525	0.0738202
P62835	Ras-related protein Rap-1A OS=Mus musculus GN=Rap1a PE=2 SV=1 - [RAP1A_MOUSE]	1.052	0.0731347
P57776	Elongation factor 1-delta OS=Mus musculus GN=Eef1d PE=1 SV=3 - [EF1D_MOUSE]	1.052	0.0731347
P09925	Surfeit locus protein 1 OS=Mus musculus GN=Surf1 PE=2 SV=3 - [SURF1_MOUSE]	1.052	0.0731347
P62852	40S ribosomal protein S25 OS=Mus musculus GN=Rps25 PE=2 SV=1 - [RS25_MOUSE]	1.052	0.0731347
P61804	Dolichyl-diphosphooligosaccharide--protein glycosyltransferase subunit DAD1 OS=Mus musculus GN=Dad1 PE=2 SV=3 - [DAD1_MOUSE]	1.052	0.0731347
Q8BGV8	Smith-Magenis syndrome chromosomal region candidate gene 7 protein-like OS=Mus musculus GN=Smcr7l PE=1 SV=1 - [SMC7L_MOUSE]	1.052	0.0731347
P62880	Guanine nucleotide-binding protein G(I)/G(S)/G(T) subunit beta-2 OS=Mus musculus GN=Gnb2 PE=1 SV=3 - [GBB2_MOUSE]	1.0515	0.0724489
Q9ESD7	Dysferlin OS=Mus musculus GN=Dysf PE=1 SV=3 - [DYSF_MOUSE]	1.0515	0.0724489
Q9DC37	Major facilitator superfamily domain-containing protein 1 OS=Mus musculus GN=Mfsd1 PE=1 SV=1 - [MFSD1_MOUSE]	1.0515	0.0724489
Q61696	Heat shock 70 kDa protein 1A OS=Mus musculus GN=Hspa1a PE=1 SV=2 - [HS71A_MOUSE]	1.051	0.0717627
O55135	Eukaryotic translation initiation factor 6 OS=Mus musculus GN=Eif6 PE=1 SV=2 - [IF6_MOUSE]	1.051	0.0717627
P17710	Hexokinase-1 OS=Mus musculus GN=Hk1 PE=1 SV=2 - [HXK1_MOUSE]	1.051	0.0717627
Q61425	Hydroxyacyl-coenzyme A dehydrogenase, mitochondrial OS=Mus musculus GN=Hadh PE=1 SV=2 - [HCDH_MOUSE]	1.051	0.0717627
Q8K1N1	Calcium-independent phospholipase A2-gamma OS=Mus musculus GN=Pnpla8 PE=2 SV=1 - [PLPL8_MOUSE]	1.051	0.0717627
Q9DB20	ATP synthase subunit O, mitochondrial OS=Mus musculus GN=Atp5o PE=1 SV=1 - [ATPO_MOUSE]	1.0505	0.0710762
Q2TBE6	Phosphatidylinositol 4-kinase type 2-alpha OS=Mus musculus GN=Pi4k2a PE=1 SV=1 - [P4K2A_MOUSE]	1.0505	0.0710762
P58742	Aladin OS=Mus musculus GN=Aaas PE=1 SV=1 - [AAAS_MOUSE]	1.0505	0.0710762
P52019	Squalene monooxygenase OS=Mus musculus GN=Sqle PE=2 SV=1 - [ERG1_MOUSE]	1.0505	0.0710762
Q920L1	Fatty acid desaturase 1 OS=Mus musculus GN=Fads1 PE=2 SV=1 - [FADS1_MOUSE]	1.05	0.0703893
Q60870	Receptor expression-enhancing protein 5 OS=Mus musculus GN=Reep5 PE=1 SV=1 - [REEP5_MOUSE]	1.05	0.0703893
Q8BM72	Heat shock 70 kDa protein 13 OS=Mus musculus GN=Hspa13 PE=2 SV=1 - [HSP13_MOUSE]	1.05	0.0703893
Q91V61	Sideroflexin-3 OS=Mus musculus GN=Sfxn3 PE=1 SV=1 - [SFXN3_MOUSE]	1.0495	0.0697022
Q8BUY5	Transmembrane protein C3orf1 homolog OS=Mus musculus PE=2 SV=1 - [CC001_MOUSE]	1.0495	0.0697022
Q99KI0	Aconitate hydratase, mitochondrial OS=Mus musculus GN=Aco2 PE=1 SV=1 - [ACON_MOUSE]	1.049	0.0690147
O55234	Proteasome subunit beta type-5 OS=Mus musculus GN=Psmb5 PE=1 SV=3 - [PSB5_MOUSE]	1.049	0.0690147
P50544	Very long-chain specific acyl-CoA dehydrogenase, mitochondrial OS=Mus musculus GN=Acadvl PE=1 SV=3 - [ACADV_MOUSE]	1.049	0.0690147
Q9D0R2	Threonyl-tRNA synthetase, cytoplasmic OS=Mus musculus GN=Tars PE=1 SV=2 - [SYTC_MOUSE]	1.049	0.0690147
P13864	DNA (cytosine-5)-methyltransferase 1 OS=Mus musculus GN=Dnmt1 PE=1 SV=5 - [DNMT1_MOUSE]	1.049	0.0690147
P20029	78 kDa glucose-regulated protein OS=Mus musculus GN=Hspa5 PE=1 SV=3 - [GRP78_MOUSE]	1.0485	0.0683269
Q9D7B6	Isobutyryl-CoA dehydrogenase, mitochondrial OS=Mus musculus GN=Acad8 PE=2 SV=2 - [ACAD8_MOUSE]	1.0485	0.0683269
P54754	Ephrin type-B receptor 3 OS=Mus musculus GN=Ephb3 PE=2 SV=1 - [EPHB3_MOUSE]	1.0485	0.0683269
Q8R2Y8	Peptidyl-tRNA hydrolase 2, mitochondrial OS=Mus musculus GN=Ptrh2 PE=2 SV=1 - [PTH2_MOUSE]	1.048	0.0676387
Q3UJB9	Enhancer of mRNA-decapping protein 4 OS=Mus musculus GN=Edc4 PE=1 SV=2 - [EDC4_MOUSE]	1.048	0.0676387
Q8VCS3	Glycosaminoglycan xylosylkinase OS=Mus musculus GN=Fam20b PE=2 SV=1 - [XYLK_MOUSE]	1.048	0.0676387
O55143	Sarcoplasmic/endoplasmic reticulum calcium ATPase 2 OS=Mus musculus GN=Atp2a2 PE=1 SV=2 - [AT2A2_MOUSE]	1.0475	0.0669502
Q8BRH0	Transmembrane and TPR repeat-containing protein 3 OS=Mus musculus GN=Tmtc3 PE=2 SV=2 - [TMTC3_MOUSE]	1.0475	0.0669502
Q9D1B9	39S ribosomal protein L28, mitochondrial OS=Mus musculus GN=Mrpl28 PE=2 SV=3 - [RM28_MOUSE]	1.0475	0.0669502
P11881	Inositol 1,4,5-trisphosphate receptor type 1 OS=Mus musculus GN=Itpr1 PE=1 SV=2 - [ITPR1_MOUSE]	1.0475	0.0669502
Q99JX3	Golgi reassembly-stacking protein 2 OS=Mus musculus GN=Gorasp2 PE=1 SV=3 - [GORS2_MOUSE]	1.047	0.0662614
Q9CYN2	Signal peptidase complex subunit 2 OS=Mus musculus GN=Spcs2 PE=2 SV=1 - [SPCS2_MOUSE]	1.047	0.0662614
Q91WG4	Elongator complex protein 2 OS=Mus musculus GN=Elp2 PE=1 SV=1 - [ELP2_MOUSE]	1.047	0.0662614
P61022	Calcium-binding protein p22 OS=Mus musculus GN=Chp PE=2 SV=2 - [CHP1_MOUSE]	1.0465	0.0655723
O35658	Complement component 1 Q subcomponent-binding protein, mitochondrial OS=Mus musculus GN=C1qbp PE=1 SV=1 - [C1QBP_MOUSE]	1.0465	0.0655723
Q9DBB4	N-alpha-acetyltransferase 16, NatA auxiliary subunit OS=Mus musculus GN=Naa16 PE=2 SV=1 - [NAA16_MOUSE]	1.046	0.0648829
P10404	MLV-related proviral Env polyprotein OS=Mus musculus PE=2 SV=3 - [ENV1_MOUSE]	1.046	0.0648829
P59997	Lysine-specific demethylase 2A OS=Mus musculus GN=Kdm2a PE=1 SV=2 - [KDM2A_MOUSE]	1.046	0.0648829
Q91VE0	Long-chain fatty acid transport protein 4 OS=Mus musculus GN=Slc27a4 PE=1 SV=1 - [S27A4_MOUSE]	1.046	0.0648829
Q9Z2I0	LETM1 and EF-hand domain-containing protein 1, mitochondrial OS=Mus musculus GN=Letm1 PE=2 SV=1 - [LETM1_MOUSE]	1.045	0.0635029
Q61879	Myosin-10 OS=Mus musculus GN=Myh10 PE=1 SV=2 - [MYH10_MOUSE]	1.045	0.0635029
Q62273	Sulfate transporter OS=Mus musculus GN=Slc26a2 PE=1 SV=1 - [S26A2_MOUSE]	1.045	0.0635029
Q6DYE8	Ectonucleotide pyrophosphatase/phosphodiesterase family member 3 OS=Mus musculus GN=Enpp3 PE=1 SV=1 - [ENPP3_MOUSE]	1.0445	0.0628125
Q9CQ88	Tetraspanin-31 OS=Mus musculus GN=Tspan31 PE=1 SV=1 - [TSN31_MOUSE]	1.0445	0.0628125
Q9DC23	DnaJ homolog subfamily C member 10 OS=Mus musculus GN=Dnajc10 PE=1 SV=1 - [DJC10_MOUSE]	1.044	0.0621217
Q99KU6	Uncharacterized protein C6orf89 homolog OS=Mus musculus PE=2 SV=2 - [CF089_MOUSE]	1.044	0.0621217
Q8BU33	Acetolactate synthase-like protein OS=Mus musculus GN=Ilvbl PE=2 SV=1 - [ILVBL_MOUSE]	1.0435	0.0614306
Q9CQ62	2,4-dienoyl-CoA reductase, mitochondrial OS=Mus musculus GN=Decr1 PE=1 SV=1 - [DECR_MOUSE]	1.0435	0.0614306
Q9CR59	Growth arrest and DNA damage-inducible proteins-interacting protein 1 OS=Mus musculus GN=Gadd45gip1 PE=2 SV=1 - [G45IP_MOUSE]	1.043	0.0607392
Q99MJ9	ATP-dependent RNA helicase DDX50 OS=Mus musculus GN=Ddx50 PE=2 SV=1 - [DDX50_MOUSE]	1.043	0.0607392
Q8BN21	Serine/threonine-protein kinase VRK2 OS=Mus musculus GN=Vrk2 PE=2 SV=2 - [VRK2_MOUSE]	1.0425	0.0600474
Q69ZK9	Neuroligin-2 OS=Mus musculus GN=Nlgn2 PE=1 SV=2 - [NLGN2_MOUSE]	1.0425	0.0600474
Q8BH15	CCR4-NOT transcription complex subunit 10 OS=Mus musculus GN=Cnot10 PE=2 SV=1 - [CNOTA_MOUSE]	1.042	0.0593553
P99026	Proteasome subunit beta type-4 OS=Mus musculus GN=Psmb4 PE=1 SV=1 - [PSB4_MOUSE]	1.042	0.0593553
Q9R1P1	Proteasome subunit beta type-3 OS=Mus musculus GN=Psmb3 PE=1 SV=1 - [PSB3_MOUSE]	1.042	0.0593553
Q922Q1	MOSC domain-containing protein 2, mitochondrial OS=Mus musculus GN=Mosc2 PE=1 SV=1 - [MOSC2_MOUSE]	1.042	0.0593553
Q6VVW5	Atrial natriuretic peptide receptor 2 OS=Mus musculus GN=Npr2 PE=2 SV=1 - [ANPRB_MOUSE]	1.0415	0.0586628
Q8BFZ9	Erlin-2 OS=Mus musculus GN=Erlin2 PE=1 SV=1 - [ERLN2_MOUSE]	1.041	0.0579701
O88342	WD repeat-containing protein 1 OS=Mus musculus GN=Wdr1 PE=1 SV=3 - [WDR1_MOUSE]	1.041	0.0579701
Q8BMS1	Trifunctional enzyme subunit alpha, mitochondrial OS=Mus musculus GN=Hadha PE=1 SV=1 - [ECHA_MOUSE]	1.0405	0.057277
Q6PB66	Leucine-rich PPR motif-containing protein, mitochondrial OS=Mus musculus GN=Lrpprc PE=1 SV=2 - [LPPRC_MOUSE]	1.0405	0.057277
Q60692	Proteasome subunit beta type-6 OS=Mus musculus GN=Psmb6 PE=1 SV=3 - [PSB6_MOUSE]	1.0405	0.057277
Q9QY73	Transmembrane protein 59 OS=Mus musculus GN=Tmem59 PE=1 SV=2 - [TMM59_MOUSE]	1.04	0.0565835
P21619	Lamin-B2 OS=Mus musculus GN=Lmnb2 PE=1 SV=2 - [LMNB2_MOUSE]	1.0395	0.0558898
P21278	Guanine nucleotide-binding protein subunit alpha-11 OS=Mus musculus GN=Gna11 PE=1 SV=1 - [GNA11_MOUSE]	1.039	0.0551957
Q61235	Beta-2-syntrophin OS=Mus musculus GN=Sntb2 PE=1 SV=2 - [SNTB2_MOUSE]	1.039	0.0551957
Q9CWJ9	Bifunctional purine biosynthesis protein PURH OS=Mus musculus GN=Atic PE=1 SV=2 - [PUR9_MOUSE]	1.039	0.0551957
Q8K0C4	Lanosterol 14-alpha demethylase OS=Mus musculus GN=Cyp51a1 PE=2 SV=1 - [CP51A_MOUSE]	1.039	0.0551957
Q91YR7	Pre-mRNA-processing factor 6 OS=Mus musculus GN=Prpf6 PE=2 SV=1 - [PRP6_MOUSE]	1.039	0.0551957
Q8BFR4	N-acetylglucosamine-6-sulfatase OS=Mus musculus GN=Gns PE=2 SV=1 - [GNS_MOUSE]	1.039	0.0551957
P57680	Ellis-van Creveld syndrome protein homolog OS=Mus musculus GN=Evc PE=2 SV=1 - [EVC_MOUSE]	1.039	0.0551957
P35278	Ras-related protein Rab-5C OS=Mus musculus GN=Rab5c PE=1 SV=2 - [RAB5C_MOUSE]	1.0385	0.0545012
Q9D0M3	Cytochrome c1, heme protein, mitochondrial OS=Mus musculus GN=Cyc1 PE=1 SV=1 - [CY1_MOUSE]	1.0385	0.0545012
P49817	Caveolin-1 OS=Mus musculus GN=Cav1 PE=1 SV=1 - [CAV1_MOUSE]	1.0385	0.0545012
Q9D4F2	Presqualene diphosphate phosphatase OS=Mus musculus GN=Ppapdc2 PE=1 SV=1 - [PPAC2_MOUSE]	1.0385	0.0545012
A2AJI0	MAP7 domain-containing protein 1 OS=Mus musculus GN=Map7d1 PE=1 SV=1 - [MA7D1_MOUSE]	1.0385	0.0545012
Q9WVJ3	Plasma glutamate carboxypeptidase OS=Mus musculus GN=Pgcp PE=2 SV=1 - [PGCP_MOUSE]	1.0385	0.0545012
P62821	Ras-related protein Rab-1A OS=Mus musculus GN=Rab1A PE=1 SV=3 - [RAB1A_MOUSE]	1.038	0.0538064
Q6PHZ2	Calcium/calmodulin-dependent protein kinase type II subunit delta OS=Mus musculus GN=Camk2d PE=1 SV=1 - [KCC2D_MOUSE]	1.038	0.0538064
Q01341	Adenylate cyclase type 6 OS=Mus musculus GN=Adcy6 PE=2 SV=1 - [ADCY6_MOUSE]	1.038	0.0538064
Q08535	Secretin OS=Mus musculus GN=Sct PE=2 SV=1 - [SECR_MOUSE]	1.038	0.0538064
Q9R0M8	UDP-galactose translocator OS=Mus musculus GN=Slc35a2 PE=2 SV=1 - [S35A2_MOUSE]	1.038	0.0538064
A2A8Z1	Oxysterol-binding protein-related protein 9 OS=Mus musculus GN=Osbpl9 PE=1 SV=1 - [OSBL9_MOUSE]	1.038	0.0538064
Q05920	Pyruvate carboxylase, mitochondrial OS=Mus musculus GN=Pc PE=1 SV=1 - [PYC_MOUSE]	1.0375	0.0531113
Q66GT5	Protein-tyrosine phosphatase mitochondrial 1 OS=Mus musculus GN=Ptpmt1 PE=1 SV=1 - [PTPM1_MOUSE]	1.0375	0.0531113
Q91ZJ5	UTP--glucose-1-phosphate uridylyltransferase OS=Mus musculus GN=Ugp2 PE=2 SV=3 - [UGPA_MOUSE]	1.037	0.0524159
Q8JZN7	Mitochondrial Rho GTPase 2 OS=Mus musculus GN=Rhot2 PE=2 SV=1 - [MIRO2_MOUSE]	1.037	0.0524159
Q99L43	Phosphatidate cytidylyltransferase 2 OS=Mus musculus GN=Cds2 PE=1 SV=1 - [CDS2_MOUSE]	1.037	0.0524159
Q68EF8	Rap guanine nucleotide exchange factor-like 1 OS=Mus musculus GN=Rapgefl1 PE=2 SV=2 - [RPGFL_MOUSE]	1.037	0.0524159
P43406	Integrin alpha-V OS=Mus musculus GN=Itgav PE=1 SV=1 - [ITAV_MOUSE]	1.0365	0.0517201
Q64008	Ras-related protein Rab-34 OS=Mus musculus GN=Rab34 PE=1 SV=2 - [RAB34_MOUSE]	1.0365	0.0517201
Q9DB25	Dolichyl-phosphate beta-glucosyltransferase OS=Mus musculus GN=Alg5 PE=2 SV=1 - [ALG5_MOUSE]	1.0365	0.0517201
Q9DBE9	Putative rRNA methyltransferase 3 OS=Mus musculus GN=Ftsj3 PE=1 SV=1 - [RRMJ3_MOUSE]	1.0365	0.0517201
Q8K2C7	Protein OS-9 OS=Mus musculus GN=Os9 PE=1 SV=2 - [OS9_MOUSE]	1.036	0.051024
Q9QZW0	Probable phospholipid-transporting ATPase 11C OS=Mus musculus GN=Atp11c PE=1 SV=2 - [AT11C_MOUSE]	1.036	0.051024
P24638	Lysosomal acid phosphatase OS=Mus musculus GN=Acp2 PE=2 SV=2 - [PPAL_MOUSE]	1.036	0.051024
Q9CR68	Cytochrome b-c1 complex subunit Rieske, mitochondrial OS=Mus musculus GN=Uqcrfs1 PE=1 SV=1 - [UCRI_MOUSE]	1.0355	0.0503276
P97384	Annexin A11 OS=Mus musculus GN=Anxa11 PE=1 SV=1 - [ANX11_MOUSE]	1.034	0.0482362
Q9DBH5	Vesicular integral-membrane protein VIP36 OS=Mus musculus GN=Lman2 PE=2 SV=1 - [LMAN2_MOUSE]	1.034	0.0482362
Q64133	Amine oxidase [flavin-containing] A OS=Mus musculus GN=Maoa PE=1 SV=2 - [AOFA_MOUSE]	1.0335	0.0475384
Q9JMF7	Dolichyldiphosphatase 1 OS=Mus musculus GN=Dolpp1 PE=2 SV=1 - [DOPP1_MOUSE]	1.0335	0.0475384
Q9ES97	Reticulon-3 OS=Mus musculus GN=Rtn3 PE=1 SV=2 - [RTN3_MOUSE]	1.0335	0.0475384
P46638	Ras-related protein Rab-11B OS=Mus musculus GN=Rab11b PE=1 SV=3 - [RB11B_MOUSE]	1.033	0.0468403
Q9R1P3	Proteasome subunit beta type-2 OS=Mus musculus GN=Psmb2 PE=1 SV=1 - [PSB2_MOUSE]	1.033	0.0468403
Q05793	Basement membrane-specific heparan sulfate proteoglycan core protein OS=Mus musculus GN=Hspg2 PE=1 SV=1 - [PGBM_MOUSE]	1.033	0.0468403
P52196	Thiosulfate sulfurtransferase OS=Mus musculus GN=Tst PE=1 SV=3 - [THTR_MOUSE]	1.033	0.0468403
Q91WJ8	Far upstream element-binding protein 1 OS=Mus musculus GN=Fubp1 PE=1 SV=1 - [FUBP1_MOUSE]	1.033	0.0468403
Q8BYU6	Torsin-1A-interacting protein 2 OS=Mus musculus GN=Tor1aip2 PE=1 SV=1 - [TOIP2_MOUSE]	1.032	0.045443
Q8K2C8	Glycerol-3-phosphate acyltransferase 4 OS=Mus musculus GN=Agpat6 PE=2 SV=1 - [GPAT4_MOUSE]	1.032	0.045443
Q8CIV2	Membralin OS=Mus musculus GN=ORF61 PE=1 SV=2 - [MBRL_MOUSE]	1.032	0.045443
P00416	Cytochrome c oxidase subunit 3 OS=Mus musculus GN=Mtco3 PE=3 SV=1 - [COX3_MOUSE]	1.0315	0.0447438
P35279	Ras-related protein Rab-6A OS=Mus musculus GN=Rab6a PE=1 SV=4 - [RAB6A_MOUSE]	1.031	0.0440443
P47738	Aldehyde dehydrogenase, mitochondrial OS=Mus musculus GN=Aldh2 PE=1 SV=1 - [ALDH2_MOUSE]	1.031	0.0440443
P41216	Long-chain-fatty-acid--CoA ligase 1 OS=Mus musculus GN=Acsl1 PE=1 SV=1 - [ACSL1_MOUSE]	1.03	0.0426443
Q8BLF1	Neutral cholesterol ester hydrolase 1 OS=Mus musculus GN=Nceh1 PE=1 SV=1 - [ADCL1_MOUSE]	1.03	0.0426443
Q3V3R4	Integrin alpha-1 OS=Mus musculus GN=Itga1 PE=2 SV=1 - [ITA1_MOUSE]	1.03	0.0426443
Q60932	Voltage-dependent anion-selective channel protein 1 OS=Mus musculus GN=Vdac1 PE=1 SV=3 - [VDAC1_MOUSE]	1.03	0.0426443
Q9DCN2	NADH-cytochrome b5 reductase 3 OS=Mus musculus GN=Cyb5r3 PE=1 SV=3 - [NB5R3_MOUSE]	1.0295	0.0419438
Q8BXZ1	Protein disulfide-isomerase TMX3 OS=Mus musculus GN=Tmx3 PE=1 SV=2 - [TMX3_MOUSE]	1.0295	0.0419438
Q3TUH1	MMP37-like protein, mitochondrial OS=Mus musculus PE=1 SV=2 - [MMP37_MOUSE]	1.0295	0.0419438
Q8BGH2	Sorting and assembly machinery component 50 homolog OS=Mus musculus GN=Samm50 PE=1 SV=1 - [SAM50_MOUSE]	1.029	0.041243
Q9D8V7	Signal peptidase complex catalytic subunit SEC11C OS=Mus musculus GN=Sec11c PE=2 SV=3 - [SC11C_MOUSE]	1.029	0.041243
P43275	Histone H1.1 OS=Mus musculus GN=Hist1h1a PE=2 SV=2 - [H11_MOUSE]	1.029	0.041243
O09131	Glutathione S-transferase omega-1 OS=Mus musculus GN=Gsto1 PE=2 SV=2 - [GSTO1_MOUSE]	1.029	0.041243
Q8C156	Condensin complex subunit 2 OS=Mus musculus GN=Ncaph PE=2 SV=1 - [CND2_MOUSE]	1.029	0.041243
P48036	Annexin A5 OS=Mus musculus GN=Anxa5 PE=1 SV=1 - [ANXA5_MOUSE]	1.0285	0.0405418
Q9JHS4	ATP-dependent Clp protease ATP-binding subunit clpX-like, mitochondrial OS=Mus musculus GN=Clpx PE=1 SV=1 - [CLPX_MOUSE]	1.0285	0.0405418
Q8K304	Transmembrane protein 129 OS=Mus musculus GN=Tmem129 PE=2 SV=1 - [TM129_MOUSE]	1.0285	0.0405418
Q571I9	Aldehyde dehydrogenase family 16 member A1 OS=Mus musculus GN=Aldh16a1 PE=2 SV=2 - [A16A1_MOUSE]	1.028	0.0398403
Q8R035	Peptidyl-tRNA hydrolase ICT1, mitochondrial OS=Mus musculus GN=Ict1 PE=1 SV=1 - [ICT1_MOUSE]	1.028	0.0398403
Q91V98	Endosialin OS=Mus musculus GN=Cd248 PE=2 SV=1 - [CD248_MOUSE]	1.028	0.0398403
O55028	[3-methyl-2-oxobutanoate dehydrogenase [lipoamide]] kinase, mitochondrial OS=Mus musculus GN=Bckdk PE=1 SV=1 - [BCKD_MOUSE]	1.028	0.0398403
Q9D172	ES1 protein homolog, mitochondrial OS=Mus musculus GN=D10Jhu81e PE=1 SV=1 - [ES1_MOUSE]	1.0275	0.0391384
O35704	Serine palmitoyltransferase 1 OS=Mus musculus GN=Sptlc1 PE=2 SV=1 - [SPTC1_MOUSE]	1.027	0.0384362
Q91Z49	UAP56-interacting factor OS=Mus musculus GN=Fyttd1 PE=1 SV=1 - [UIF_MOUSE]	1.0265	0.0377336
Q9D273	Cob(I)yrinic acid a,c-diamide adenosyltransferase, mitochondrial OS=Mus musculus GN=Mmab PE=2 SV=1 - [MMAB_MOUSE]	1.0265	0.0377336
P35276	Ras-related protein Rab-3D OS=Mus musculus GN=Rab3d PE=1 SV=1 - [RAB3D_MOUSE]	1.026	0.0370307
Q3UN04	Ubiquitin carboxyl-terminal hydrolase 30 OS=Mus musculus GN=Usp30 PE=2 SV=1 - [UBP30_MOUSE]	1.026	0.0370307
O35245	Polycystin-2 OS=Mus musculus GN=Pkd2 PE=1 SV=1 - [PKD2_MOUSE]	1.0255	0.0363275
E2JF22	Protein PIEZO1 OS=Mus musculus GN=Fam38a PE=2 SV=1 - [PIEZ1_MOUSE]	1.0255	0.0363275
Q80VA0	N-acetylgalactosaminyltransferase 7 OS=Mus musculus GN=Galnt7 PE=2 SV=2 - [GALT7_MOUSE]	1.0255	0.0363275
Q9Z2Z6	Mitochondrial carnitine/acylcarnitine carrier protein OS=Mus musculus GN=Slc25a20 PE=1 SV=1 - [MCAT_MOUSE]	1.025	0.0356239
Q8BSF4	Phosphatidylserine decarboxylase proenzyme OS=Mus musculus GN=Pisd PE=2 SV=1 - [PISD_MOUSE]	1.025	0.0356239
Q3U6U5	Putative GTP-binding protein 6 OS=Mus musculus GN=Gtpbp6 PE=2 SV=1 - [GTPB6_MOUSE]	1.025	0.0356239
Q8VE22	28S ribosomal protein S23, mitochondrial OS=Mus musculus GN=Mrps23 PE=2 SV=1 - [RT23_MOUSE]	1.024	0.0342157
Q9JIK9	28S ribosomal protein S34, mitochondrial OS=Mus musculus GN=Mrps34 PE=2 SV=1 - [RT34_MOUSE]	1.0235	0.0335111
Q925N2	Sideroflexin-2 OS=Mus musculus GN=Sfxn2 PE=2 SV=1 - [SFXN2_MOUSE]	1.0235	0.0335111
Q9DBY1	E3 ubiquitin-protein ligase synoviolin OS=Mus musculus GN=Syvn1 PE=1 SV=3 - [SYVN1_MOUSE]	1.0235	0.0335111
Q9EP69	Phosphatidylinositide phosphatase SAC1 OS=Mus musculus GN=Sacm1l PE=2 SV=1 - [SAC1_MOUSE]	1.023	0.0328061
Q99KF1	Transmembrane emp24 domain-containing protein 9 OS=Mus musculus GN=Tmed9 PE=2 SV=2 - [TMED9_MOUSE]	1.023	0.0328061
O70252	Heme oxygenase 2 OS=Mus musculus GN=Hmox2 PE=2 SV=1 - [HMOX2_MOUSE]	1.023	0.0328061
Q64310	Surfeit locus protein 4 OS=Mus musculus GN=Surf4 PE=2 SV=1 - [SURF4_MOUSE]	1.023	0.0328061
P57716	Nicastrin OS=Mus musculus GN=Ncstn PE=1 SV=2 - [NICA_MOUSE]	1.023	0.0328061
B2RXC1	UPF0636 protein C4orf41 homolog OS=Mus musculus PE=2 SV=1 - [CD041_MOUSE]	1.023	0.0328061
A2ADA5	tRNA pseudouridine synthase-like 1 OS=Mus musculus GN=Pusl1 PE=2 SV=1 - [PUSL1_MOUSE]	1.0225	0.0321008
Q8VHX6	Filamin-C OS=Mus musculus GN=Flnc PE=1 SV=3 - [FLNC_MOUSE]	1.022	0.0313952
Q8K2I4	Beta-mannosidase OS=Mus musculus GN=Manba PE=2 SV=1 - [MANBA_MOUSE]	1.022	0.0313952
P84091	AP-2 complex subunit mu OS=Mus musculus GN=Ap2m1 PE=1 SV=1 - [AP2M1_MOUSE]	1.0215	0.0306892
O08547	Vesicle-trafficking protein SEC22b OS=Mus musculus GN=Sec22b PE=1 SV=3 - [SC22B_MOUSE]	1.021	0.0299829
O08528	Hexokinase-2 OS=Mus musculus GN=Hk2 PE=1 SV=1 - [HXK2_MOUSE]	1.021	0.0299829
Q80X90	Filamin-B OS=Mus musculus GN=Flnb PE=1 SV=2 - [FLNB_MOUSE]	1.021	0.0299829
Q9DAM5	Mitochondrial thiamine pyrophosphate carrier OS=Mus musculus GN=Slc25a19 PE=2 SV=1 - [TPC_MOUSE]	1.021	0.0299829
Q9JJ28	Protein flightless-1 homolog OS=Mus musculus GN=Flii PE=1 SV=1 - [FLII_MOUSE]	1.0205	0.0292762
Q9QZC2	Plexin-C1 OS=Mus musculus GN=Plxnc1 PE=1 SV=1 - [PLXC1_MOUSE]	1.0205	0.0292762
Q8VC65	Nurim OS=Mus musculus GN=Nrm PE=2 SV=1 - [NRM_MOUSE]	1.02	0.0285692
Q8BGT0	Osteopetrosis-associated transmembrane protein 1 OS=Mus musculus GN=Ostm1 PE=1 SV=1 - [OSTM1_MOUSE]	1.02	0.0285692
Q91YQ7	Protein RMD5 homolog B OS=Mus musculus GN=Rmnd5b PE=2 SV=1 - [RMD5B_MOUSE]	1.02	0.0285692
Q9R0E2	Procollagen-lysine,2-oxoglutarate 5-dioxygenase 1 OS=Mus musculus GN=Plod1 PE=1 SV=1 - [PLOD1_MOUSE]	1.019	0.0271541
Q8JZN5	Acyl-CoA dehydrogenase family member 9, mitochondrial OS=Mus musculus GN=Acad9 PE=2 SV=1 - [ACAD9_MOUSE]	1.018	0.0257376
P55258	Ras-related protein Rab-8A OS=Mus musculus GN=Rab8a PE=1 SV=2 - [RAB8A_MOUSE]	1.018	0.0257376
Q91YH5	Atlastin-3 OS=Mus musculus GN=Atl3 PE=2 SV=1 - [ATLA3_MOUSE]	1.0175	0.0250288
Q91ZN5	Adenosine 3'-phospho 5'-phosphosulfate transporter 1 OS=Mus musculus GN=Slc35b2 PE=2 SV=1 - [S35B2_MOUSE]	1.0175	0.0250288
Q5XKN4	Protein jagunal homolog 1 OS=Mus musculus GN=Jagn1 PE=2 SV=2 - [JAGN1_MOUSE]	1.0175	0.0250288
Q60931	Voltage-dependent anion-selective channel protein 3 OS=Mus musculus GN=Vdac3 PE=1 SV=1 - [VDAC3_MOUSE]	1.017	0.0243197
Q78IS1	Transmembrane emp24 domain-containing protein 3 OS=Mus musculus GN=Tmed3 PE=2 SV=1 - [TMED3_MOUSE]	1.017	0.0243197
Q6GU68	Immunoglobulin superfamily containing leucine-rich repeat protein OS=Mus musculus GN=Islr PE=1 SV=1 - [ISLR_MOUSE]	1.017	0.0243197
P97813	Phospholipase D2 OS=Mus musculus GN=Pld2 PE=1 SV=2 - [PLD2_MOUSE]	1.017	0.0243197
Q8C0Q3	Tetratricopeptide repeat protein 34 OS=Mus musculus GN=Ttc34 PE=2 SV=2 - [TTC34_MOUSE]	1.017	0.0243197
O08599	Syntaxin-binding protein 1 OS=Mus musculus GN=Stxbp1 PE=1 SV=2 - [STXB1_MOUSE]	1.0165	0.0236102
Q91YQ5	Dolichyl-diphosphooligosaccharide--protein glycosyltransferase subunit 1 OS=Mus musculus GN=Rpn1 PE=2 SV=1 - [RPN1_MOUSE]	1.016	0.0229004
Q9DCS3	Trans-2-enoyl-CoA reductase, mitochondrial OS=Mus musculus GN=Mecr PE=2 SV=2 - [MECR_MOUSE]	1.016	0.0229004
Q99JR1	Sideroflexin-1 OS=Mus musculus GN=Sfxn1 PE=1 SV=3 - [SFXN1_MOUSE]	1.0155	0.0221902
Q924T2	28S ribosomal protein S2, mitochondrial OS=Mus musculus GN=Mrps2 PE=2 SV=1 - [RT02_MOUSE]	1.0155	0.0221902
Q3UGP8	Putative alpha-1,2-glucosyltransferase ALG10-B OS=Mus musculus GN=Alg10b PE=2 SV=1 - [AG10B_MOUSE]	1.0155	0.0221902
Q9CZM2	60S ribosomal protein L15 OS=Mus musculus GN=Rpl15 PE=2 SV=4 - [RL15_MOUSE]	1.015	0.0214797
Q61335	B-cell receptor-associated protein 31 OS=Mus musculus GN=Bcap31 PE=1 SV=3 - [BAP31_MOUSE]	1.0145	0.0207689
P49769	Presenilin-1 OS=Mus musculus GN=Psen1 PE=1 SV=1 - [PSN1_MOUSE]	1.014	0.0200577
Q3TDQ1	Dolichyl-diphosphooligosaccharide--protein glycosyltransferase subunit STT3B OS=Mus musculus GN=Stt3b PE=1 SV=2 - [STT3B_MOUSE]	1.0135	0.0193461
Q9CR23	Transmembrane protein 9 OS=Mus musculus GN=Tmem9 PE=2 SV=1 - [TMEM9_MOUSE]	1.0135	0.0193461
P70404	Isocitrate dehydrogenase [NAD] subunit gamma 1, mitochondrial OS=Mus musculus GN=Idh3g PE=1 SV=1 - [IDHG1_MOUSE]	1.013	0.0186342
P58158	Galactosylgalactosylxylosylprotein 3-beta-glucuronosyltransferase 3 OS=Mus musculus GN=B3gat3 PE=2 SV=1 - [B3GA3_MOUSE]	1.013	0.0186342
P21958	Antigen peptide transporter 1 OS=Mus musculus GN=Tap1 PE=2 SV=2 - [TAP1_MOUSE]	1.013	0.0186342
Q8K1R3	Polyribonucleotide nucleotidyltransferase 1, mitochondrial OS=Mus musculus GN=Pnpt1 PE=1 SV=1 - [PNPT1_MOUSE]	1.013	0.0186342
Q8BG19	Transmembrane and TPR repeat-containing protein 4 OS=Mus musculus GN=Tmtc4 PE=2 SV=1 - [TMTC4_MOUSE]	1.013	0.0186342
P57787	Monocarboxylate transporter 4 OS=Mus musculus GN=Slc16a3 PE=1 SV=1 - [MOT4_MOUSE]	1.013	0.0186342
Q791V5	Mitochondrial carrier homolog 2 OS=Mus musculus GN=Mtch2 PE=1 SV=1 - [MTCH2_MOUSE]	1.0125	0.0179219
Q8C0K5	Graves disease carrier protein homolog OS=Mus musculus GN=Slc25a16 PE=2 SV=1 - [GDC_MOUSE]	1.012	0.0172093
Q60751	Insulin-like growth factor 1 receptor OS=Mus musculus GN=Igf1r PE=1 SV=3 - [IGF1R_MOUSE]	1.012	0.0172093
P62717	60S ribosomal protein L18a OS=Mus musculus GN=Rpl18a PE=1 SV=1 - [RL18A_MOUSE]	1.0115	0.0164963
Q3TZZ7	Extended synaptotagmin-2 OS=Mus musculus GN=Esyt2 PE=1 SV=1 - [ESYT2_MOUSE]	1.0115	0.0164963
O35855	Branched-chain-amino-acid aminotransferase, mitochondrial OS=Mus musculus GN=Bcat2 PE=2 SV=2 - [BCAT2_MOUSE]	1.0115	0.0164963
Q9DBL1	Short/branched chain specific acyl-CoA dehydrogenase, mitochondrial OS=Mus musculus GN=Acadsb PE=1 SV=1 - [ACDSB_MOUSE]	1.011	0.015783
Q3TB48	Transmembrane protein 104 OS=Mus musculus GN=Tmem104 PE=2 SV=1 - [TM104_MOUSE]	1.011	0.015783
P80316	T-complex protein 1 subunit epsilon OS=Mus musculus GN=Cct5 PE=1 SV=1 - [TCPE_MOUSE]	1.01	0.0143553
Q62181	Semaphorin-3C OS=Mus musculus GN=Sema3c PE=2 SV=1 - [SEM3C_MOUSE]	1.01	0.0143553
Q9D024	Coiled-coil domain-containing protein 47 OS=Mus musculus GN=Ccdc47 PE=2 SV=2 - [CC47_MOUSE]	1.0095	0.0136409
Q6NSQ9	Glucose-6-phosphatase 3 OS=Mus musculus GN=G6pc3 PE=1 SV=1 - [G6PC3_MOUSE]	1.0095	0.0136409
Q9D880	Mitochondrial import inner membrane translocase subunit TIM50 OS=Mus musculus GN=Timm50 PE=1 SV=1 - [TIM50_MOUSE]	1.009	0.0129262
P97742	Carnitine O-palmitoyltransferase 1, liver isoform OS=Mus musculus GN=Cpt1a PE=2 SV=4 - [CPT1A_MOUSE]	1.009	0.0129262
Q9D7N3	28S ribosomal protein S9, mitochondrial OS=Mus musculus GN=Mrps9 PE=1 SV=2 - [RT09_MOUSE]	1.009	0.0129262
Q922B1	MACRO domain-containing protein 1 OS=Mus musculus GN=Macrod1 PE=2 SV=2 - [MACD1_MOUSE]	1.0085	0.0122111
Q6ZQI3	Malectin OS=Mus musculus GN=Mlec PE=2 SV=2 - [MLEC_MOUSE]	1.0085	0.0122111
Q8R1V4	Transmembrane emp24 domain-containing protein 4 OS=Mus musculus GN=Tmed4 PE=2 SV=1 - [TMED4_MOUSE]	1.0085	0.0122111
Q01279	Epidermal growth factor receptor OS=Mus musculus GN=Egfr PE=1 SV=1 - [EGFR_MOUSE]	1.0085	0.0122111
Q9Z329	Inositol 1,4,5-trisphosphate receptor type 2 OS=Mus musculus GN=Itpr2 PE=1 SV=3 - [ITPR2_MOUSE]	1.0085	0.0122111
Q922Q4	Pyrroline-5-carboxylate reductase 2 OS=Mus musculus GN=Pycr2 PE=2 SV=1 - [P5CR2_MOUSE]	1.008	0.0114956
Q99LM2	CDK5 regulatory subunit-associated protein 3 OS=Mus musculus GN=Cdk5rap3 PE=2 SV=1 - [CK5P3_MOUSE]	1.008	0.0114956
Q9EPK2	Protein XRP2 OS=Mus musculus GN=Rp2 PE=1 SV=3 - [XRP2_MOUSE]	1.008	0.0114956
O54965	E3 ubiquitin-protein ligase RNF13 OS=Mus musculus GN=Rnf13 PE=1 SV=1 - [RNF13_MOUSE]	1.008	0.0114956
O08579	Emerin OS=Mus musculus GN=Emd PE=1 SV=1 - [EMD_MOUSE]	1.0075	0.0107798
Q8QZS1	3-hydroxyisobutyryl-CoA hydrolase, mitochondrial OS=Mus musculus GN=Hibch PE=1 SV=1 - [HIBCH_MOUSE]	1.0075	0.0107798
Q9JIW9	Ras-related protein Ral-B OS=Mus musculus GN=Ralb PE=2 SV=1 - [RALB_MOUSE]	1.007	0.0100637
Q32NY4	Metal transporter CNNM3 OS=Mus musculus GN=Cnnm3 PE=1 SV=2 - [CNNM3_MOUSE]	1.007	0.0100637
O08756	3-hydroxyacyl-CoA dehydrogenase type-2 OS=Mus musculus GN=Hsd17b10 PE=1 SV=4 - [HCD2_MOUSE]	1.006	0.00863031
Q8BGP6	Solute carrier family 25 member 40 OS=Mus musculus GN=Slc25a40 PE=2 SV=1 - [S2540_MOUSE]	1.006	0.00863031
Q80ZS3	28S ribosomal protein S26, mitochondrial OS=Mus musculus GN=Mrps26 PE=2 SV=1 - [RT26_MOUSE]	1.006	0.00863031
Q80V03	Uncharacterized aarF domain-containing protein kinase 5 OS=Mus musculus GN=Adck5 PE=2 SV=2 - [ADCK5_MOUSE]	1.006	0.00863031
Q9CRD2	Tetratricopeptide repeat protein 35 OS=Mus musculus GN=Ttc35 PE=2 SV=1 - [TTC35_MOUSE]	1.006	0.00863031
Q9Z2W0	Aspartyl aminopeptidase OS=Mus musculus GN=Dnpep PE=2 SV=1 - [DNPEP_MOUSE]	1.0055	0.00791308
O35598	Disintegrin and metalloproteinase domain-containing protein 10 OS=Mus musculus GN=Adam10 PE=1 SV=1 - [ADA10_MOUSE]	1.0055	0.00791308
Q3U284	Transmembrane protein 231 OS=Mus musculus GN=Tmem231 PE=2 SV=1 - [TM231_MOUSE]	1.0055	0.00791308
P53026	60S ribosomal protein L10a OS=Mus musculus GN=Rpl10a PE=1 SV=3 - [RL10A_MOUSE]	1.005	0.0071955
Q921M7	Protein FAM49B OS=Mus musculus GN=Fam49b PE=2 SV=1 - [FA49B_MOUSE]	1.005	0.0071955
Q80WQ2	Protein VAC14 homolog OS=Mus musculus GN=Vac14 PE=1 SV=1 - [VAC14_MOUSE]	1.005	0.0071955
Q99KW3	TRIO and F-actin-binding protein OS=Mus musculus GN=Triobp PE=1 SV=3 - [TARA_MOUSE]	1.005	0.0071955
A2ASZ8	Calcium-binding mitochondrial carrier protein SCaMC-2 OS=Mus musculus GN=Slc25a25 PE=2 SV=1 - [SCMC2_MOUSE]	1.005	0.0071955
Q8BGA9	Mitochondrial inner membrane protein OXA1L OS=Mus musculus GN=Oxa1l PE=2 SV=1 - [OXA1L_MOUSE]	1.0045	0.00647756
Q8QZT1	Acetyl-CoA acetyltransferase, mitochondrial OS=Mus musculus GN=Acat1 PE=1 SV=1 - [THIL_MOUSE]	1.0045	0.00647756
Q9CY27	Trans-2,3-enoyl-CoA reductase OS=Mus musculus GN=Tecr PE=1 SV=1 - [TECR_MOUSE]	1.0045	0.00647756
Q3TDN2	FAS-associated factor 2 OS=Mus musculus GN=Faf2 PE=2 SV=2 - [FAF2_MOUSE]	1.0045	0.00647756
Q9CQW0	Transmembrane protein 93 OS=Mus musculus GN=Tmem93 PE=2 SV=1 - [TMM93_MOUSE]	1.004	0.00575927
O88696	Putative ATP-dependent Clp protease proteolytic subunit, mitochondrial OS=Mus musculus GN=Clpp PE=2 SV=1 - [CLPP_MOUSE]	1.004	0.00575927
Q9D8U2	Transmembrane protein 41A OS=Mus musculus GN=Tmem41a PE=2 SV=1 - [TM41A_MOUSE]	1.004	0.00575927
Q9Z1E4	Glycogen [starch] synthase, muscle OS=Mus musculus GN=Gys1 PE=1 SV=2 - [GYS1_MOUSE]	1.0035	0.00504062
Q99LB6	Methionine adenosyltransferase 2 subunit beta OS=Mus musculus GN=Mat2b PE=2 SV=1 - [MAT2B_MOUSE]	1.0035	0.00504062
Q8VCN5	Cystathionine gamma-lyase OS=Mus musculus GN=Cth PE=1 SV=1 - [CGL_MOUSE]	1.0035	0.00504062
Q8BMK4	Cytoskeleton-associated protein 4 OS=Mus musculus GN=Ckap4 PE=2 SV=2 - [CKAP4_MOUSE]	1.0035	0.00504062
Q9DCR2	AP-3 complex subunit sigma-1 OS=Mus musculus GN=Ap3s1 PE=1 SV=2 - [AP3S1_MOUSE]	1.0035	0.00504062
P14733	Lamin-B1 OS=Mus musculus GN=Lmnb1 PE=1 SV=3 - [LMNB1_MOUSE]	1.003	0.00432161
P18052	Receptor-type tyrosine-protein phosphatase alpha OS=Mus musculus GN=Ptpra PE=1 SV=2 - [PTPRA_MOUSE]	1.003	0.00432161
Q8R2Y3	Dolichol kinase OS=Mus musculus GN=Dolk PE=2 SV=1 - [DOLK_MOUSE]	1.003	0.00432161
Q8BTM8	Filamin-A OS=Mus musculus GN=Flna PE=1 SV=4 - [FLNA_MOUSE]	1.003	0.00432161
P48962	ADP/ATP translocase 1 OS=Mus musculus GN=Slc25a4 PE=1 SV=4 - [ADT1_MOUSE]	1.0025	0.00360224
P12970	60S ribosomal protein L7a OS=Mus musculus GN=Rpl7a PE=2 SV=2 - [RL7A_MOUSE]	1.0025	0.00360224
Q922B2	Aspartyl-tRNA synthetase, cytoplasmic OS=Mus musculus GN=Dars PE=2 SV=1 - [SYDC_MOUSE]	1.0025	0.00360224
P42208	Septin-2 OS=Mus musculus GN=Sept2 PE=1 SV=2 - [SEPT2_MOUSE]	1.0025	0.00360224
Q91VR2	ATP synthase subunit gamma, mitochondrial OS=Mus musculus GN=Atp5c1 PE=1 SV=1 - [ATPG_MOUSE]	1.0025	0.00360224
Q9D1D4	Transmembrane emp24 domain-containing protein 10 OS=Mus musculus GN=Tmed10 PE=2 SV=1 - [TMEDA_MOUSE]	1.002	0.00288251
Q3UMR5	Coiled-coil domain-containing protein 109A OS=Mus musculus GN=Ccdc109a PE=2 SV=2 - [C109A_MOUSE]	1.002	0.00288251
P46978	Dolichyl-diphosphooligosaccharide--protein glycosyltransferase subunit STT3A OS=Mus musculus GN=Stt3a PE=1 SV=1 - [STT3A_MOUSE]	1.002	0.00288251
Q8K2Y7	39S ribosomal protein L47, mitochondrial OS=Mus musculus GN=Mrpl47 PE=2 SV=2 - [RM47_MOUSE]	1.002	0.00288251
O54950	5'-AMP-activated protein kinase subunit gamma-1 OS=Mus musculus GN=Prkag1 PE=2 SV=2 - [AAKG1_MOUSE]	1.001	0.00144197
P35282	Ras-related protein Rab-21 OS=Mus musculus GN=Rab21 PE=1 SV=4 - [RAB21_MOUSE]	1.0005	0.000721167
Q99JI6	Ras-related protein Rap-1b OS=Mus musculus GN=Rap1b PE=2 SV=2 - [RAP1B_MOUSE]	1.0005	0.000721167
Q8BWT1	3-ketoacyl-CoA thiolase, mitochondrial OS=Mus musculus GN=Acaa2 PE=1 SV=2 - [THIM_MOUSE]	1.0005	0.000721167
Q9CR62	Mitochondrial 2-oxoglutarate/malate carrier protein OS=Mus musculus GN=Slc25a11 PE=1 SV=3 - [M2OM_MOUSE]	1	0
Q6ZWV3	60S ribosomal protein L10 OS=Mus musculus GN=Rpl10 PE=2 SV=3 - [RL10_MOUSE]	1	0
Q9CQQ7	ATP synthase subunit b, mitochondrial OS=Mus musculus GN=Atp5f1 PE=1 SV=1 - [AT5F1_MOUSE]	1	0
P35980	60S ribosomal protein L18 OS=Mus musculus GN=Rpl18 PE=2 SV=3 - [RL18_MOUSE]	1	0
Q9DC61	Mitochondrial-processing peptidase subunit alpha OS=Mus musculus GN=Pmpca PE=1 SV=1 - [MPPA_MOUSE]	1	0
O54692	Centromere/kinetochore protein zw10 homolog OS=Mus musculus GN=Zw10 PE=2 SV=3 - [ZW10_MOUSE]	1	0
O88291	Zinc finger protein 326 OS=Mus musculus GN=Znf326 PE=1 SV=1 - [ZN326_MOUSE]	1	0
Q80UG5	Septin-9 OS=Mus musculus GN=Sept9 PE=1 SV=1 - [SEPT9_MOUSE]	1	0
P0C7W3	Prosalusin OS=Mus musculus GN=Tor2a PE=2 SV=1 - [TOR2X_MOUSE]	1	0
Q80VL1	Tudor and KH domain-containing protein OS=Mus musculus GN=Tdrkh PE=1 SV=1 - [TDRKH_MOUSE]	0.9995	-0.000721528
Q91WG2	Rab GTPase-binding effector protein 2 OS=Mus musculus GN=Rabep2 PE=2 SV=3 - [RABE2_MOUSE]	0.9995	-0.000721528
Q9DBG6	Dolichyl-diphosphooligosaccharide--protein glycosyltransferase subunit 2 OS=Mus musculus GN=Rpn2 PE=2 SV=1 - [RPN2_MOUSE]	0.999	-0.00144342
Q9CQJ8	NADH dehydrogenase [ubiquinone] 1 beta subcomplex subunit 9 OS=Mus musculus GN=Ndufb9 PE=1 SV=3 - [NDUB9_MOUSE]	0.999	-0.00144342
P61620	Protein transport protein Sec61 subunit alpha isoform 1 OS=Mus musculus GN=Sec61a1 PE=2 SV=2 - [S61A1_MOUSE]	0.9985	-0.00216567
Q3UVK0	Endoplasmic reticulum metallopeptidase 1 OS=Mus musculus GN=Ermp1 PE=1 SV=2 - [ERMP1_MOUSE]	0.9985	-0.00216567
Q3V009	Transmembrane emp24 domain-containing protein 1 OS=Mus musculus GN=Tmed1 PE=2 SV=1 - [TMED1_MOUSE]	0.998	-0.00288828
Q8VEM8	Phosphate carrier protein, mitochondrial OS=Mus musculus GN=Slc25a3 PE=1 SV=1 - [MPCP_MOUSE]	0.9975	-0.00361125
Q3ULF4	Paraplegin OS=Mus musculus GN=Spg7 PE=1 SV=1 - [SPG7_MOUSE]	0.997	-0.00433459
Q6DVA0	LEM domain-containing protein 2 OS=Mus musculus GN=Lemd2 PE=1 SV=1 - [LEMD2_MOUSE]	0.997	-0.00433459
Q9DBS5	Kinesin light chain 4 OS=Mus musculus GN=Klc4 PE=1 SV=1 - [KLC4_MOUSE]	0.997	-0.00433459
Q8BXV2	BRI3-binding protein OS=Mus musculus GN=Bri3bp PE=2 SV=1 - [BRI3B_MOUSE]	0.997	-0.00433459
P55096	ATP-binding cassette sub-family D member 3 OS=Mus musculus GN=Abcd3 PE=1 SV=1 - [ABCD3_MOUSE]	0.9965	-0.00505829
O70435	Proteasome subunit alpha type-3 OS=Mus musculus GN=Psma3 PE=1 SV=3 - [PSA3_MOUSE]	0.9965	-0.00505829
Q5SXY1	Cytospin-B OS=Mus musculus GN=Specc1 PE=1 SV=2 - [CYTSB_MOUSE]	0.9965	-0.00505829
Q923J1	Transient receptor potential cation channel subfamily M member 7 OS=Mus musculus GN=Trpm7 PE=1 SV=1 - [TRPM7_MOUSE]	0.9965	-0.00505829
Q8BKX6	Serine/threonine-protein kinase SMG1 OS=Mus musculus GN=Smg1 PE=1 SV=2 - [SMG1_MOUSE]	0.9965	-0.00505829
Q9D051	Pyruvate dehydrogenase E1 component subunit beta, mitochondrial OS=Mus musculus GN=Pdhb PE=1 SV=1 - [ODPB_MOUSE]	0.996	-0.00578235
Q14C51	Pentatricopeptide repeat-containing protein 3, mitochondrial OS=Mus musculus GN=Ptcd3 PE=2 SV=2 - [PTCD3_MOUSE]	0.996	-0.00578235
Q9CY50	Translocon-associated protein subunit alpha OS=Mus musculus GN=Ssr1 PE=1 SV=1 - [SSRA_MOUSE]	0.996	-0.00578235
Q8BIP0	Aspartyl-tRNA synthetase, mitochondrial OS=Mus musculus GN=Dars2 PE=2 SV=1 - [SYDM_MOUSE]	0.996	-0.00578235
Q8R2V3	Zinc finger protein 445 OS=Mus musculus GN=Znf445 PE=2 SV=2 - [ZN445_MOUSE]	0.996	-0.00578235
Q9Z1J3	Cysteine desulfurase, mitochondrial OS=Mus musculus GN=Nfs1 PE=2 SV=2 - [NFS1_MOUSE]	0.9955	-0.00650678
Q8BH04	Phosphoenolpyruvate carboxykinase [GTP], mitochondrial OS=Mus musculus GN=Pck2 PE=2 SV=1 - [PCKGM_MOUSE]	0.9955	-0.00650678
Q9CQ85	Mitochondrial import inner membrane translocase subunit Tim22 OS=Mus musculus GN=Timm22 PE=2 SV=1 - [TIM22_MOUSE]	0.995	-0.00723157
Q8CCJ3	E3 UFM1-protein ligase 1 OS=Mus musculus GN=Ufl1 PE=1 SV=2 - [UFL1_MOUSE]	0.995	-0.00723157
Q61072	Disintegrin and metalloproteinase domain-containing protein 9 OS=Mus musculus GN=Adam9 PE=1 SV=1 - [ADAM9_MOUSE]	0.995	-0.00723157
Q3U4G3	Uncharacterized protein C3orf21 homolog OS=Mus musculus PE=2 SV=1 - [CC021_MOUSE]	0.995	-0.00723157
Q06180	Tyrosine-protein phosphatase non-receptor type 2 OS=Mus musculus GN=Ptpn2 PE=2 SV=2 - [PTN2_MOUSE]	0.995	-0.00723157
Q3TW96	UDP-N-acetylhexosamine pyrophosphorylase-like protein 1 OS=Mus musculus GN=Uap1l1 PE=2 SV=1 - [UAP1L_MOUSE]	0.995	-0.00723157
Q9JLN9	Serine/threonine-protein kinase mTOR OS=Mus musculus GN=Mtor PE=1 SV=2 - [MTOR_MOUSE]	0.9945	-0.00795672
Q3KNM2	E3 ubiquitin-protein ligase MARCH5 OS=Mus musculus GN=March5 PE=2 SV=1 - [MARH5_MOUSE]	0.9945	-0.00795672
Q8BJM5	Zinc transporter 6 OS=Mus musculus GN=Slc30a6 PE=1 SV=1 - [ZNT6_MOUSE]	0.9945	-0.00795672
Q8VCA6	Transmembrane protein 161A OS=Mus musculus GN=Tmem161a PE=2 SV=1 - [T161A_MOUSE]	0.9945	-0.00795672
O08553	Dihydropyrimidinase-related protein 2 OS=Mus musculus GN=Dpysl2 PE=1 SV=2 - [DPYL2_MOUSE]	0.994	-0.00868224
Q9JI39	ATP-binding cassette sub-family B member 10, mitochondrial OS=Mus musculus GN=Abcb10 PE=2 SV=1 - [ABCBA_MOUSE]	0.994	-0.00868224
Q8R366	Immunoglobulin superfamily member 8 OS=Mus musculus GN=Igsf8 PE=1 SV=2 - [IGSF8_MOUSE]	0.994	-0.00868224
Q8C6E0	Coiled-coil domain-containing protein 104 OS=Mus musculus GN=Ccdc104 PE=2 SV=1 - [CC104_MOUSE]	0.994	-0.00868224
Q8BWC0	Two pore calcium channel protein 2 OS=Mus musculus GN=Tpcn2 PE=1 SV=1 - [TPC2_MOUSE]	0.994	-0.00868224
Q7TMS5	ATP-binding cassette sub-family G member 2 OS=Mus musculus GN=Abcg2 PE=2 SV=1 - [ABCG2_MOUSE]	0.9935	-0.00940813
P35293	Ras-related protein Rab-18 OS=Mus musculus GN=Rab18 PE=2 SV=2 - [RAB18_MOUSE]	0.993	-0.0101344
Q3URS9	Coiled-coil domain-containing protein 51 OS=Mus musculus GN=Ccdc51 PE=2 SV=1 - [CCD51_MOUSE]	0.993	-0.0101344
Q61559	IgG receptor FcRn large subunit p51 OS=Mus musculus GN=Fcgrt PE=1 SV=1 - [FCGRN_MOUSE]	0.993	-0.0101344
Q9WV68	Peroxisomal 2,4-dienoyl-CoA reductase OS=Mus musculus GN=Decr2 PE=1 SV=1 - [DECR2_MOUSE]	0.993	-0.0101344
P23116	Eukaryotic translation initiation factor 3 subunit A OS=Mus musculus GN=Eif3a PE=1 SV=4 - [EIF3A_MOUSE]	0.9925	-0.010861
Q6P9J9	Anoctamin-6 OS=Mus musculus GN=Ano6 PE=1 SV=1 - [ANO6_MOUSE]	0.9925	-0.010861
P15208	Insulin receptor OS=Mus musculus GN=Insr PE=1 SV=1 - [INSR_MOUSE]	0.9925	-0.010861
Q9JIX8	Apoptotic chromatin condensation inducer in the nucleus OS=Mus musculus GN=Acin1 PE=1 SV=2 - [ACINU_MOUSE]	0.9925	-0.010861
Q99J47	Dehydrogenase/reductase SDR family member 7B OS=Mus musculus GN=Dhrs7b PE=2 SV=1 - [DRS7B_MOUSE]	0.992	-0.011588
Q9DC11	Plexin domain-containing protein 2 OS=Mus musculus GN=Plxdc2 PE=1 SV=1 - [PXDC2_MOUSE]	0.992	-0.011588
Q9DBG7	Signal recognition particle receptor subunit alpha OS=Mus musculus GN=Srpr PE=1 SV=1 - [SRPR_MOUSE]	0.9915	-0.0123153
P05480	Neuronal proto-oncogene tyrosine-protein kinase Src OS=Mus musculus GN=Src PE=1 SV=3 - [SRC_MOUSE]	0.9915	-0.0123153
Q9Z2G6	Protein sel-1 homolog 1 OS=Mus musculus GN=Sel1l PE=2 SV=2 - [SE1L1_MOUSE]	0.9915	-0.0123153
Q8VCM8	Nicalin OS=Mus musculus GN=Ncln PE=2 SV=2 - [NCLN_MOUSE]	0.991	-0.013043
P83093	Stromal interaction molecule 2 OS=Mus musculus GN=Stim2 PE=1 SV=2 - [STIM2_MOUSE]	0.991	-0.013043
Q8BJ48	N-acetylglucosamine-1-phosphodiester alpha-N-acetylglucosaminidase OS=Mus musculus GN=Nagpa PE=2 SV=2 - [NAGPA_MOUSE]	0.991	-0.013043
O35857	Mitochondrial import inner membrane translocase subunit TIM44 OS=Mus musculus GN=Timm44 PE=2 SV=1 - [TIM44_MOUSE]	0.991	-0.013043
Q61586	Glycerol-3-phosphate acyltransferase 1, mitochondrial OS=Mus musculus GN=Gpam PE=1 SV=1 - [GPAT1_MOUSE]	0.9905	-0.0137711
Q8R3H7	Heparan sulfate 2-O-sulfotransferase 1 OS=Mus musculus GN=Hs2st1 PE=1 SV=2 - [HS2ST_MOUSE]	0.9905	-0.0137711
Q6PD26	GPI transamidase component PIG-S OS=Mus musculus GN=Pigs PE=1 SV=3 - [PIGS_MOUSE]	0.99	-0.0144996
Q8R1Q8	Cytoplasmic dynein 1 light intermediate chain 1 OS=Mus musculus GN=Dync1li1 PE=1 SV=1 - [DC1L1_MOUSE]	0.99	-0.0144996
Q9QXZ0	Microtubule-actin cross-linking factor 1 OS=Mus musculus GN=Macf1 PE=1 SV=1 - [MACF1_MOUSE]	0.99	-0.0144996
Q3TIT8	Sugar phosphate exchanger 3 OS=Mus musculus GN=Slc37a3 PE=2 SV=1 - [SPX3_MOUSE]	0.99	-0.0144996
P97429	Annexin A4 OS=Mus musculus GN=Anxa4 PE=2 SV=3 - [ANXA4_MOUSE]	0.9895	-0.0152284
Q9D2G2	Dihydrolipoyllysine-residue succinyltransferase component of 2-oxoglutarate dehydrogenase complex, mitochondrial OS=Mus musculus GN=Dlst PE=1 SV=1 - [ODO2_MOUSE]	0.9895	-0.0152284
Q99N84	28S ribosomal protein S18b, mitochondrial OS=Mus musculus GN=Mrps18b PE=2 SV=1 - [RT18B_MOUSE]	0.9895	-0.0152284
Q99M87	DnaJ homolog subfamily A member 3, mitochondrial OS=Mus musculus GN=Dnaja3 PE=1 SV=1 - [DNJA3_MOUSE]	0.989	-0.0159576
Q91V41	Ras-related protein Rab-14 OS=Mus musculus GN=Rab14 PE=1 SV=3 - [RAB14_MOUSE]	0.989	-0.0159576
Q3UN02	Lysocardiolipin acyltransferase 1 OS=Mus musculus GN=Lclat1 PE=2 SV=2 - [LCLT1_MOUSE]	0.989	-0.0159576
P29758	Ornithine aminotransferase, mitochondrial OS=Mus musculus GN=Oat PE=1 SV=1 - [OAT_MOUSE]	0.988	-0.0174171
O35379	Multidrug resistance-associated protein 1 OS=Mus musculus GN=Abcc1 PE=1 SV=1 - [MRP1_MOUSE]	0.988	-0.0174171
Q9CQY5	Magnesium transporter protein 1 OS=Mus musculus GN=Magt1 PE=2 SV=1 - [MAGT1_MOUSE]	0.988	-0.0174171
Q2PZL6	Protocadherin Fat 4 OS=Mus musculus GN=Fat4 PE=1 SV=1 - [FAT4_MOUSE]	0.988	-0.0174171
P97313	DNA-dependent protein kinase catalytic subunit OS=Mus musculus GN=Prkdc PE=1 SV=2 - [PRKDC_MOUSE]	0.988	-0.0174171
O88792	Junctional adhesion molecule A OS=Mus musculus GN=F11r PE=1 SV=1 - [JAM1_MOUSE]	0.9875	-0.0181473
Q9CQU3	Protein RER1 OS=Mus musculus GN=Rer1 PE=1 SV=1 - [RER1_MOUSE]	0.9875	-0.0181473
Q61165	Sodium/hydrogen exchanger 1 OS=Mus musculus GN=Slc9a1 PE=1 SV=1 - [SL9A1_MOUSE]	0.9875	-0.0181473
P62754	40S ribosomal protein S6 OS=Mus musculus GN=Rps6 PE=1 SV=1 - [RS6_MOUSE]	0.987	-0.018878
Q99LI2	Chloride channel CLIC-like protein 1 OS=Mus musculus GN=Clcc1 PE=1 SV=1 - [CLCC1_MOUSE]	0.987	-0.018878
Q0GNC1	Inverted formin-2 OS=Mus musculus GN=Inf2 PE=1 SV=1 - [INF2_MOUSE]	0.987	-0.018878
Q03265	ATP synthase subunit alpha, mitochondrial OS=Mus musculus GN=Atp5a1 PE=1 SV=1 - [ATPA_MOUSE]	0.9865	-0.019609
P61021	Ras-related protein Rab-5B OS=Mus musculus GN=Rab5b PE=1 SV=1 - [RAB5B_MOUSE]	0.9865	-0.019609
P24668	Cation-dependent mannose-6-phosphate receptor OS=Mus musculus GN=M6pr PE=1 SV=1 - [MPRD_MOUSE]	0.9865	-0.019609
P10107	Annexin A1 OS=Mus musculus GN=Anxa1 PE=1 SV=2 - [ANXA1_MOUSE]	0.9855	-0.0210722
O08573	Galectin-9 OS=Mus musculus GN=Lgals9 PE=1 SV=1 - [LEG9_MOUSE]	0.9855	-0.0210722
Q80ZW2	UPF0670 protein C8orf55 homolog OS=Mus musculus PE=2 SV=1 - [CH055_MOUSE]	0.9855	-0.0210722
Q64737	Trifunctional purine biosynthetic protein adenosine-3 OS=Mus musculus GN=Gart PE=2 SV=2 - [PUR2_MOUSE]	0.9855	-0.0210722
Q8BJS4	SUN domain-containing protein 2 OS=Mus musculus GN=Sun2 PE=1 SV=3 - [SUN2_MOUSE]	0.985	-0.0218044
P47713	Cytosolic phospholipase A2 OS=Mus musculus GN=Pla2g4a PE=1 SV=1 - [PA24A_MOUSE]	0.985	-0.0218044
Q3UMU9	Hepatoma-derived growth factor-related protein 2 OS=Mus musculus GN=Hdgfrp2 PE=1 SV=1 - [HDGR2_MOUSE]	0.985	-0.0218044
Q8BHE8	Uncharacterized protein C2orf47 homolog, mitochondrial OS=Mus musculus PE=2 SV=1 - [CB047_MOUSE]	0.985	-0.0218044
Q9JJZ4	Ubiquitin-conjugating enzyme E2 J1 OS=Mus musculus GN=Ube2j1 PE=1 SV=2 - [UB2J1_MOUSE]	0.9845	-0.0225369
Q61937	Nucleophosmin OS=Mus musculus GN=Npm1 PE=1 SV=1 - [NPM_MOUSE]	0.984	-0.0232698
Q8C3X8	Lipase maturation factor 2 OS=Mus musculus GN=Lmf2 PE=2 SV=1 - [LMF2_MOUSE]	0.984	-0.0232698
P14685	26S proteasome non-ATPase regulatory subunit 3 OS=Mus musculus GN=Psmd3 PE=2 SV=2 - [PSMD3_MOUSE]	0.984	-0.0232698
Q9CY57	Friend of PRMT1 protein OS=Mus musculus GN=Fop PE=1 SV=2 - [FOP_MOUSE]	0.984	-0.0232698
Q640N1	Adipocyte enhancer-binding protein 1 OS=Mus musculus GN=Aebp1 PE=1 SV=1 - [AEBP1_MOUSE]	0.984	-0.0232698
Q9CR60	Vesicle transport protein GOT1B OS=Mus musculus GN=Golt1b PE=2 SV=1 - [GOT1B_MOUSE]	0.9835	-0.024003
Q9CZ42	Carbohydrate kinase domain-containing protein OS=Mus musculus GN=Carkd PE=1 SV=1 - [CARKD_MOUSE]	0.9835	-0.024003
Q6TEK5	Vitamin K epoxide reductase complex subunit 1-like protein 1 OS=Mus musculus GN=Vkorc1l1 PE=2 SV=1 - [VKORL_MOUSE]	0.9835	-0.024003
P29595	NEDD8 OS=Mus musculus GN=Nedd8 PE=1 SV=2 - [NEDD8_MOUSE]	0.983	-0.0247367
Q8K2M0	39S ribosomal protein L38, mitochondrial OS=Mus musculus GN=Mrpl38 PE=2 SV=2 - [RM38_MOUSE]	0.983	-0.0247367
Q8BK30	NADH dehydrogenase [ubiquinone] flavoprotein 3, mitochondrial OS=Mus musculus GN=Ndufv3 PE=2 SV=1 - [NDUV3_MOUSE]	0.983	-0.0247367
Q6P5C5	Single-strand selective monofunctional uracil DNA glycosylase OS=Mus musculus GN=Smug1 PE=2 SV=1 - [SMUG1_MOUSE]	0.983	-0.0247367
Q8N7N5	DDB1- and CUL4-associated factor 8 OS=Mus musculus GN=Dcaf8 PE=1 SV=1 - [DCAF8_MOUSE]	0.983	-0.0247367
Q64364	Cyclin-dependent kinase inhibitor 2A, isoform 3 OS=Mus musculus GN=Cdkn2a PE=1 SV=1 - [CD2A2_MOUSE]	0.9825	-0.0254707
P00405	Cytochrome c oxidase subunit 2 OS=Mus musculus GN=Mtco2 PE=1 SV=1 - [COX2_MOUSE]	0.9825	-0.0254707
Q91VC9	Growth hormone-inducible transmembrane protein OS=Mus musculus GN=Ghitm PE=2 SV=1 - [GHITM_MOUSE]	0.9825	-0.0254707
Q8VBV7	COP9 signalosome complex subunit 8 OS=Mus musculus GN=Cops8 PE=1 SV=1 - [CSN8_MOUSE]	0.982	-0.0262051
Q64521	Glycerol-3-phosphate dehydrogenase, mitochondrial OS=Mus musculus GN=Gpd2 PE=1 SV=2 - [GPDM_MOUSE]	0.9815	-0.0269398
Q9D1N9	39S ribosomal protein L21, mitochondrial OS=Mus musculus GN=Mrpl21 PE=2 SV=1 - [RM21_MOUSE]	0.9815	-0.0269398
Q5I012	Putative sodium-coupled neutral amino acid transporter 10 OS=Mus musculus GN=Slc38a10 PE=1 SV=2 - [S38AA_MOUSE]	0.9815	-0.0269398
P67778	Prohibitin OS=Mus musculus GN=Phb PE=1 SV=1 - [PHB_MOUSE]	0.981	-0.027675
Q8BT60	Copine-3 OS=Mus musculus GN=Cpne3 PE=1 SV=2 - [CPNE3_MOUSE]	0.981	-0.027675
Q9WUP4	Probable polyprenol reductase OS=Mus musculus GN=Srd5a3 PE=2 SV=2 - [PORED_MOUSE]	0.981	-0.027675
Q9DBS1	Transmembrane protein 43 OS=Mus musculus GN=Tmem43 PE=1 SV=1 - [TMM43_MOUSE]	0.9805	-0.0284105
Q9CX13	Protein cornichon homolog 4 OS=Mus musculus GN=Cnih4 PE=2 SV=1 - [CNIH4_MOUSE]	0.9805	-0.0284105
Q9DB73	NADH-cytochrome b5 reductase 1 OS=Mus musculus GN=Cyb5r1 PE=2 SV=1 - [NB5R1_MOUSE]	0.98	-0.0291463
Q6GQT9	Nodal modulator 1 OS=Mus musculus GN=Nomo1 PE=1 SV=1 - [NOMO1_MOUSE]	0.9795	-0.0298826
P59222	Scavenger receptor class F member 2 OS=Mus musculus GN=Scarf2 PE=1 SV=1 - [SREC2_MOUSE]	0.9795	-0.0298826
Q9D081	UDP-N-acetylglucosamine transferase subunit ALG14 homolog OS=Mus musculus GN=Alg14 PE=2 SV=1 - [ALG14_MOUSE]	0.9795	-0.0298826
Q9ESX5	H/ACA ribonucleoprotein complex subunit 4 OS=Mus musculus GN=Dkc1 PE=1 SV=3 - [DKC1_MOUSE]	0.9795	-0.0298826
O08734	Bcl-2 homologous antagonist/killer OS=Mus musculus GN=Bak1 PE=1 SV=1 - [BAK_MOUSE]	0.9795	-0.0298826
Q8C7X2	Uncharacterized protein KIAA0090 OS=Mus musculus GN=Kiaa0090 PE=1 SV=1 - [K0090_MOUSE]	0.979	-0.0306192
Q9CYR6	Phosphoacetylglucosamine mutase OS=Mus musculus GN=Pgm3 PE=1 SV=1 - [AGM1_MOUSE]	0.9785	-0.0313562
P62242	40S ribosomal protein S8 OS=Mus musculus GN=Rps8 PE=1 SV=2 - [RS8_MOUSE]	0.9785	-0.0313562
Q9Z2I8	Succinyl-CoA ligase [GDP-forming] subunit beta, mitochondrial OS=Mus musculus GN=Suclg2 PE=2 SV=3 - [SUCB2_MOUSE]	0.9785	-0.0313562
Q8BY89	Choline transporter-like protein 2 OS=Mus musculus GN=Slc44a2 PE=1 SV=1 - [CTL2_MOUSE]	0.9785	-0.0313562
P08752	Guanine nucleotide-binding protein G(i) subunit alpha-2 OS=Mus musculus GN=Gnai2 PE=1 SV=4 - [GNAI2_MOUSE]	0.978	-0.0320936
P84099	60S ribosomal protein L19 OS=Mus musculus GN=Rpl19 PE=1 SV=1 - [RL19_MOUSE]	0.978	-0.0320936
Q9D1M7	Peptidyl-prolyl cis-trans isomerase FKBP11 OS=Mus musculus GN=Fkbp11 PE=2 SV=1 - [FKB11_MOUSE]	0.978	-0.0320936
Q8K297	Procollagen galactosyltransferase 1 OS=Mus musculus GN=Glt25d1 PE=1 SV=2 - [GT251_MOUSE]	0.978	-0.0320936
Q3UQ28	Peroxidasin homolog OS=Mus musculus GN=Pxdn PE=2 SV=1 - [PXDN_MOUSE]	0.978	-0.0320936
P61211	ADP-ribosylation factor-like protein 1 OS=Mus musculus GN=Arl1 PE=2 SV=1 - [ARL1_MOUSE]	0.9775	-0.0328314
Q3U7R1	Extended synaptotagmin-1 OS=Mus musculus GN=Esyt1 PE=2 SV=2 - [ESYT1_MOUSE]	0.977	-0.0335695
Q8BH07	ADP-ribosylation factor-like protein 6-interacting protein 6 OS=Mus musculus GN=Arl6ip6 PE=1 SV=1 - [AR6P6_MOUSE]	0.977	-0.0335695
Q9EP72	UPF0480 protein C15orf24 homolog OS=Mus musculus GN=ORF3 PE=2 SV=1 - [CO024_MOUSE]	0.977	-0.0335695
Q9D1M0	Protein SEC13 homolog OS=Mus musculus GN=Sec13 PE=2 SV=3 - [SEC13_MOUSE]	0.977	-0.0335695
Q9CXK4	Sugar transporter SWEET1 OS=Mus musculus GN=Slc50a1 PE=2 SV=1 - [SWET1_MOUSE]	0.977	-0.0335695
Q9D365	Signal peptidase complex subunit 3 OS=Mus musculus GN=Spcs3 PE=2 SV=1 - [SPCS3_MOUSE]	0.977	-0.0335695
P48725	Pericentrin OS=Mus musculus GN=Pcnt PE=1 SV=2 - [PCNT_MOUSE]	0.977	-0.0335695
Q9CYV5	Transmembrane protein 135 OS=Mus musculus GN=Tmem135 PE=2 SV=1 - [TM135_MOUSE]	0.9765	-0.0343081
P40124	Adenylyl cyclase-associated protein 1 OS=Mus musculus GN=Cap1 PE=1 SV=3 - [CAP1_MOUSE]	0.9765	-0.0343081
Q62093	Serine/arginine-rich splicing factor 2 OS=Mus musculus GN=Srsf2 PE=1 SV=4 - [SRSF2_MOUSE]	0.9765	-0.0343081
P59108	Copine-2 OS=Mus musculus GN=Cpne2 PE=2 SV=1 - [CPNE2_MOUSE]	0.9765	-0.0343081
Q9WUH1	Transmembrane protein 115 OS=Mus musculus GN=Tmem115 PE=1 SV=1 - [TM115_MOUSE]	0.9765	-0.0343081
Q9R0E1	Procollagen-lysine,2-oxoglutarate 5-dioxygenase 3 OS=Mus musculus GN=Plod3 PE=1 SV=1 - [PLOD3_MOUSE]	0.976	-0.0350469
Q8BG67	Protein EFR3 homolog A OS=Mus musculus GN=Efr3a PE=1 SV=1 - [EFR3A_MOUSE]	0.976	-0.0350469
Q9Z129	ATP-dependent DNA helicase Q1 OS=Mus musculus GN=Recql PE=1 SV=1 - [RECQ1_MOUSE]	0.976	-0.0350469
Q9CR57	60S ribosomal protein L14 OS=Mus musculus GN=Rpl14 PE=2 SV=3 - [RL14_MOUSE]	0.9755	-0.0357862
P58196	Phospholipid scramblase 4 OS=Mus musculus GN=Plscr4 PE=2 SV=2 - [PLS4_MOUSE]	0.975	-0.0365259
Q9CVB6	Actin-related protein 2/3 complex subunit 2 OS=Mus musculus GN=Arpc2 PE=1 SV=3 - [ARPC2_MOUSE]	0.975	-0.0365259
Q9ERU9	E3 SUMO-protein ligase RanBP2 OS=Mus musculus GN=Ranbp2 PE=1 SV=1 - [RBP2_MOUSE]	0.975	-0.0365259
P61027	Ras-related protein Rab-10 OS=Mus musculus GN=Rab10 PE=1 SV=1 - [RAB10_MOUSE]	0.9745	-0.0372659
Q9CQD1	Ras-related protein Rab-5A OS=Mus musculus GN=Rab5a PE=1 SV=1 - [RAB5A_MOUSE]	0.9745	-0.0372659
Q61595	Kinectin OS=Mus musculus GN=Ktn1 PE=1 SV=1 - [KTN1_MOUSE]	0.9745	-0.0372659
Q9D6R2	Isocitrate dehydrogenase [NAD] subunit alpha, mitochondrial OS=Mus musculus GN=Idh3a PE=1 SV=1 - [IDH3A_MOUSE]	0.974	-0.0380063
Q64449	C-type mannose receptor 2 OS=Mus musculus GN=Mrc2 PE=1 SV=2 - [MRC2_MOUSE]	0.974	-0.0380063
Q9CZA6	Nuclear distribution protein nudE homolog 1 OS=Mus musculus GN=Nde1 PE=1 SV=1 - [NDE1_MOUSE]	0.974	-0.0380063
Q8VEG4	Exonuclease 3'-5' domain-containing protein 2 OS=Mus musculus GN=Exd2 PE=2 SV=1 - [EXD2_MOUSE]	0.974	-0.0380063
Q9CQS8	Protein transport protein Sec61 subunit beta OS=Mus musculus GN=Sec61b PE=1 SV=3 - [SC61B_MOUSE]	0.9735	-0.0387471
Q925I1	ATPase family AAA domain-containing protein 3 OS=Mus musculus GN=Atad3 PE=1 SV=1 - [ATAD3_MOUSE]	0.973	-0.0394883
P09055	Integrin beta-1 OS=Mus musculus GN=Itgb1 PE=1 SV=1 - [ITB1_MOUSE]	0.973	-0.0394883
O88587	Catechol O-methyltransferase OS=Mus musculus GN=Comt PE=1 SV=1 - [COMT_MOUSE]	0.973	-0.0394883
Q8BPE4	Transmembrane protein 177 OS=Mus musculus GN=Tmem177 PE=2 SV=1 - [TM177_MOUSE]	0.973	-0.0394883
P62960	Nuclease-sensitive element-binding protein 1 OS=Mus musculus GN=Ybx1 PE=1 SV=3 - [YBOX1_MOUSE]	0.973	-0.0394883
Q61102	ATP-binding cassette sub-family B member 7, mitochondrial OS=Mus musculus GN=Abcb7 PE=1 SV=2 - [ABCB7_MOUSE]	0.9725	-0.0402298
Q80W54	CAAX prenyl protease 1 homolog OS=Mus musculus GN=Zmpste24 PE=1 SV=2 - [FACE1_MOUSE]	0.9715	-0.0417141
Q99KU0	Transmembrane protein 49 OS=Mus musculus GN=Tmem49 PE=2 SV=2 - [TMM49_MOUSE]	0.9715	-0.0417141
P51881	ADP/ATP translocase 2 OS=Mus musculus GN=Slc25a5 PE=1 SV=3 - [ADT2_MOUSE]	0.971	-0.0424568
Q8R3F5	Malonyl-CoA-acyl carrier protein transacylase, mitochondrial OS=Mus musculus GN=Mcat PE=2 SV=3 - [FABD_MOUSE]	0.971	-0.0424568
P58871	182 kDa tankyrase-1-binding protein OS=Mus musculus GN=Tnks1bp1 PE=1 SV=2 - [TB182_MOUSE]	0.971	-0.0424568
P35564	Calnexin OS=Mus musculus GN=Canx PE=1 SV=1 - [CALX_MOUSE]	0.9705	-0.0431999
Q5XG73	Acyl-CoA-binding domain-containing protein 5 OS=Mus musculus GN=Acbd5 PE=1 SV=1 - [ACBD5_MOUSE]	0.9705	-0.0431999
P60122	RuvB-like 1 OS=Mus musculus GN=Ruvbl1 PE=1 SV=1 - [RUVB1_MOUSE]	0.97	-0.0439433
Q8CG48	Structural maintenance of chromosomes protein 2 OS=Mus musculus GN=Smc2 PE=1 SV=1 - [SMC2_MOUSE]	0.97	-0.0439433
Q9CZR2	N-acetylated-alpha-linked acidic dipeptidase 2 OS=Mus musculus GN=Naalad2 PE=1 SV=2 - [NALD2_MOUSE]	0.9695	-0.0446872
P39688	Tyrosine-protein kinase Fyn OS=Mus musculus GN=Fyn PE=1 SV=3 - [FYN_MOUSE]	0.9695	-0.0446872
Q9ESW4	Acylglycerol kinase, mitochondrial OS=Mus musculus GN=Agk PE=1 SV=1 - [AGK_MOUSE]	0.9695	-0.0446872
Q9CXW2	28S ribosomal protein S22, mitochondrial OS=Mus musculus GN=Mrps22 PE=2 SV=1 - [RT22_MOUSE]	0.9695	-0.0446872
Q9WVL3	Solute carrier family 12 member 7 OS=Mus musculus GN=Slc12a7 PE=1 SV=1 - [S12A7_MOUSE]	0.9695	-0.0446872
P80318	T-complex protein 1 subunit gamma OS=Mus musculus GN=Cct3 PE=1 SV=1 - [TCPG_MOUSE]	0.969	-0.0454314
Q8JZR0	Long-chain-fatty-acid--CoA ligase 5 OS=Mus musculus GN=Acsl5 PE=2 SV=1 - [ACSL5_MOUSE]	0.969	-0.0454314
Q9CPR4	60S ribosomal protein L17 OS=Mus musculus GN=Rpl17 PE=2 SV=3 - [RL17_MOUSE]	0.969	-0.0454314
O09106	Histone deacetylase 1 OS=Mus musculus GN=Hdac1 PE=1 SV=1 - [HDAC1_MOUSE]	0.969	-0.0454314
Q9R0B9	Procollagen-lysine,2-oxoglutarate 5-dioxygenase 2 OS=Mus musculus GN=Plod2 PE=2 SV=1 - [PLOD2_MOUSE]	0.9685	-0.046176
Q6P3A8	2-oxoisovalerate dehydrogenase subunit beta, mitochondrial OS=Mus musculus GN=Bckdhb PE=2 SV=2 - [ODBB_MOUSE]	0.9685	-0.046176
P47740	Fatty aldehyde dehydrogenase OS=Mus musculus GN=Aldh3a2 PE=2 SV=1 - [AL3A2_MOUSE]	0.9685	-0.046176
Q8CFI7	DNA-directed RNA polymerase II subunit RPB2 OS=Mus musculus GN=Polr2b PE=2 SV=2 - [RPB2_MOUSE]	0.9685	-0.046176
Q8CGP6	Histone H2A type 1-H OS=Mus musculus GN=Hist1h2ah PE=1 SV=3 - [H2A1H_MOUSE]	0.968	-0.046921
P70452	Syntaxin-4 OS=Mus musculus GN=Stx4 PE=1 SV=1 - [STX4_MOUSE]	0.968	-0.046921
P97348	Rho-related GTP-binding protein RhoD OS=Mus musculus GN=Rhod PE=2 SV=1 - [RHOD_MOUSE]	0.968	-0.046921
Q99N87	28S ribosomal protein S5, mitochondrial OS=Mus musculus GN=Mrps5 PE=2 SV=1 - [RT05_MOUSE]	0.9675	-0.0476664
Q8BYL4	Tyrosyl-tRNA synthetase, mitochondrial OS=Mus musculus GN=Yars2 PE=2 SV=2 - [SYYM_MOUSE]	0.9665	-0.0491584
Q60759	Glutaryl-CoA dehydrogenase, mitochondrial OS=Mus musculus GN=Gcdh PE=2 SV=1 - [GCDH_MOUSE]	0.966	-0.0499049
Q9WUA3	6-phosphofructokinase type C OS=Mus musculus GN=Pfkp PE=1 SV=1 - [K6PP_MOUSE]	0.966	-0.0499049
P13516	Acyl-CoA desaturase 1 OS=Mus musculus GN=Scd1 PE=1 SV=2 - [ACOD1_MOUSE]	0.966	-0.0499049
Q9QYI5	DnaJ homolog subfamily B member 2 OS=Mus musculus GN=Dnajb2 PE=2 SV=2 - [DNJB2_MOUSE]	0.965	-0.0513992
Q3TWN3	Metal transporter CNNM2 OS=Mus musculus GN=Cnnm2 PE=1 SV=2 - [CNNM2_MOUSE]	0.965	-0.0513992
P56135	ATP synthase subunit f, mitochondrial OS=Mus musculus GN=Atp5j2 PE=1 SV=3 - [ATPK_MOUSE]	0.9645	-0.0521469
O88986	2-amino-3-ketobutyrate coenzyme A ligase, mitochondrial OS=Mus musculus GN=Gcat PE=1 SV=2 - [KBL_MOUSE]	0.9645	-0.0521469
Q99J56	Derlin-1 OS=Mus musculus GN=Derl1 PE=2 SV=1 - [DERL1_MOUSE]	0.9645	-0.0521469
P62141	Serine/threonine-protein phosphatase PP1-beta catalytic subunit OS=Mus musculus GN=Ppp1cb PE=1 SV=3 - [PP1B_MOUSE]	0.964	-0.0528949
Q5SYD0	Myosin-Id OS=Mus musculus GN=Myo1d PE=1 SV=1 - [MYO1D_MOUSE]	0.964	-0.0528949
Q80UU9	Membrane-associated progesterone receptor component 2 OS=Mus musculus GN=Pgrmc2 PE=1 SV=2 - [PGRC2_MOUSE]	0.9635	-0.0536434
Q9D6K9	LAG1 longevity assurance homolog 5 OS=Mus musculus GN=Lass5 PE=1 SV=1 - [LASS5_MOUSE]	0.963	-0.0543923
Q02257	Junction plakoglobin OS=Mus musculus GN=Jup PE=1 SV=3 - [PLAK_MOUSE]	0.963	-0.0543923
Q3TNL8	Inositol 1,4,5-triphosphate receptor-interacting protein OS=Mus musculus GN=Itprip PE=2 SV=1 - [IPRI_MOUSE]	0.963	-0.0543923
O35071	Kinesin-like protein KIF1C OS=Mus musculus GN=Kif1c PE=1 SV=2 - [KIF1C_MOUSE]	0.963	-0.0543923
P26443	Glutamate dehydrogenase 1, mitochondrial OS=Mus musculus GN=Glud1 PE=1 SV=1 - [DHE3_MOUSE]	0.9625	-0.0551416
Q922H2	[Pyruvate dehydrogenase [lipoamide]] kinase isozyme 3, mitochondrial OS=Mus musculus GN=Pdk3 PE=2 SV=1 - [PDK3_MOUSE]	0.962	-0.0558912
Q9JIG8	PRA1 family protein 2 OS=Mus musculus GN=Praf2 PE=2 SV=1 - [PRAF2_MOUSE]	0.962	-0.0558912
O35691	Pinin OS=Mus musculus GN=Pnn PE=1 SV=4 - [PININ_MOUSE]	0.962	-0.0558912
Q99J23	GH3 domain-containing protein OS=Mus musculus GN=Ghdc PE=2 SV=1 - [GHDC_MOUSE]	0.9615	-0.0566412
Q8VE38	Oxidoreductase NAD-binding domain-containing protein 1 OS=Mus musculus GN=Oxnad1 PE=2 SV=2 - [OXND1_MOUSE]	0.9615	-0.0566412
P00158	Cytochrome b OS=Mus musculus GN=Mt-Cyb PE=2 SV=1 - [CYB_MOUSE]	0.9615	-0.0566412
Q9DBJ1	Phosphoglycerate mutase 1 OS=Mus musculus GN=Pgam1 PE=1 SV=3 - [PGAM1_MOUSE]	0.961	-0.0573917
Q9CZU6	Citrate synthase, mitochondrial OS=Mus musculus GN=Cs PE=1 SV=1 - [CISY_MOUSE]	0.961	-0.0573917
Q9JLJ5	Elongation of very long chain fatty acids protein 1 OS=Mus musculus GN=Elovl1 PE=2 SV=1 - [ELOV1_MOUSE]	0.961	-0.0573917
Q3TBL6	Tumor necrosis factor alpha-induced protein 8-like protein 3 OS=Mus musculus GN=Tnfaip8l3 PE=2 SV=1 - [TP8L3_MOUSE]	0.961	-0.0573917
Q8BGZ4	Cell division cycle protein 23 homolog OS=Mus musculus GN=Cdc23 PE=1 SV=2 - [CDC23_MOUSE]	0.961	-0.0573917
Q8K019	Bcl-2-associated transcription factor 1 OS=Mus musculus GN=Bclaf1 PE=1 SV=2 - [BCLF1_MOUSE]	0.9605	-0.0581425
Q9CZ04	COP9 signalosome complex subunit 7a OS=Mus musculus GN=Cops7a PE=1 SV=2 - [CSN7A_MOUSE]	0.9605	-0.0581425
Q9QYR9	Acyl-coenzyme A thioesterase 2, mitochondrial OS=Mus musculus GN=Acot2 PE=1 SV=1 - [ACOT2_MOUSE]	0.96	-0.0588937
P70279	Surfeit locus protein 6 OS=Mus musculus GN=Surf6 PE=2 SV=1 - [SURF6_MOUSE]	0.96	-0.0588937
O88746	Target of Myb protein 1 OS=Mus musculus GN=Tom1 PE=1 SV=1 - [TOM1_MOUSE]	0.96	-0.0588937
P18155	Bifunctional methylenetetrahydrofolate dehydrogenase/cyclohydrolase, mitochondrial OS=Mus musculus GN=Mthfd2 PE=1 SV=1 - [MTDC_MOUSE]	0.9595	-0.0596453
A2AVZ9	Solute carrier family 43 member 3 OS=Mus musculus GN=Slc43a3 PE=2 SV=1 - [S43A3_MOUSE]	0.9595	-0.0596453
Q91XV3	Brain acid soluble protein 1 OS=Mus musculus GN=Basp1 PE=1 SV=3 - [BASP1_MOUSE]	0.959	-0.0603973
Q99J09	Methylosome protein 50 OS=Mus musculus GN=Wdr77 PE=1 SV=1 - [MEP50_MOUSE]	0.9585	-0.0611497
Q9Z1N5	Spliceosome RNA helicase Ddx39b OS=Mus musculus GN=Ddx39b PE=1 SV=1 - [DX39B_MOUSE]	0.9585	-0.0611497
Q3TKT4	Transcription activator BRG1 OS=Mus musculus GN=Smarca4 PE=1 SV=1 - [SMCA4_MOUSE]	0.9585	-0.0611497
Q6PIX5	Rhomboid family member 1 OS=Mus musculus GN=Rhbdf1 PE=1 SV=2 - [RHDF1_MOUSE]	0.9585	-0.0611497
O35129	Prohibitin-2 OS=Mus musculus GN=Phb2 PE=1 SV=1 - [PHB2_MOUSE]	0.958	-0.0619024
Q99LR1	Monoacylglycerol lipase ABHD12 OS=Mus musculus GN=Abhd12 PE=1 SV=2 - [ABD12_MOUSE]	0.958	-0.0619024
Q9JIG7	Coiled-coil domain-containing protein 22 OS=Mus musculus GN=Ccdc22 PE=2 SV=1 - [CCD22_MOUSE]	0.958	-0.0619024
Q64012	RNA-binding protein Raly OS=Mus musculus GN=Raly PE=1 SV=2 - [RALY_MOUSE]	0.957	-0.0634092
Q8BPM0	Disheveled-associated activator of morphogenesis 1 OS=Mus musculus GN=Daam1 PE=2 SV=3 - [DAAM1_MOUSE]	0.957	-0.0634092
Q9CWU2	Palmitoyltransferase ZDHHC13 OS=Mus musculus GN=Zdhhc13 PE=1 SV=2 - [ZDH13_MOUSE]	0.957	-0.0634092
Q62077	1-phosphatidylinositol-4,5-bisphosphate phosphodiesterase gamma-1 OS=Mus musculus GN=Plcg1 PE=1 SV=2 - [PLCG1_MOUSE]	0.957	-0.0634092
Q8CHI8	E1A-binding protein p400 OS=Mus musculus GN=Ep400 PE=1 SV=2 - [EP400_MOUSE]	0.957	-0.0634092
P56480	ATP synthase subunit beta, mitochondrial OS=Mus musculus GN=Atp5b PE=1 SV=2 - [ATPB_MOUSE]	0.9565	-0.0641631
Q91VC3	Eukaryotic initiation factor 4A-III OS=Mus musculus GN=Eif4a3 PE=1 SV=3 - [IF4A3_MOUSE]	0.9565	-0.0641631
Q9D771	Transmembrane protein 206 OS=Mus musculus GN=Tmem206 PE=2 SV=1 - [TM206_MOUSE]	0.9565	-0.0641631
Q9D620	Rab11 family-interacting protein 1 OS=Mus musculus GN=Rab11fip1 PE=1 SV=1 - [RFIP1_MOUSE]	0.956	-0.0649175
Q9DBY8	Nuclear valosin-containing protein-like OS=Mus musculus GN=Nvl PE=2 SV=1 - [NVL_MOUSE]	0.956	-0.0649175
P19253	60S ribosomal protein L13a OS=Mus musculus GN=Rpl13a PE=1 SV=4 - [RL13A_MOUSE]	0.9555	-0.0656722
Q9WTI7	Myosin-Ic OS=Mus musculus GN=Myo1c PE=1 SV=2 - [MYO1C_MOUSE]	0.9555	-0.0656722
Q6A0D4	Raftlin OS=Mus musculus GN=Rftn1 PE=1 SV=4 - [RFTN1_MOUSE]	0.9555	-0.0656722
Q6ZWR6	Nesprin-1 OS=Mus musculus GN=Syne1 PE=1 SV=2 - [SYNE1_MOUSE]	0.9555	-0.0656722
Q922W5	Pyrroline-5-carboxylate reductase 1, mitochondrial OS=Mus musculus GN=Pycr1 PE=1 SV=1 - [P5CR1_MOUSE]	0.955	-0.0664274
Q3TAS6	UPF0510 protein INM02 OS=Mus musculus GN=Inm02 PE=2 SV=2 - [INM02_MOUSE]	0.955	-0.0664274
Q9D8E6	60S ribosomal protein L4 OS=Mus musculus GN=Rpl4 PE=1 SV=3 - [RL4_MOUSE]	0.9545	-0.0671829
P30999	Catenin delta-1 OS=Mus musculus GN=Ctnnd1 PE=1 SV=2 - [CTND1_MOUSE]	0.954	-0.0679388
P62281	40S ribosomal protein S11 OS=Mus musculus GN=Rps11 PE=2 SV=3 - [RS11_MOUSE]	0.954	-0.0679388
Q8BRG8	Transmembrane protein 209 OS=Mus musculus GN=Tmem209 PE=2 SV=1 - [TM209_MOUSE]	0.954	-0.0679388
Q9QXK3	Coatomer subunit gamma-2 OS=Mus musculus GN=Copg2 PE=2 SV=1 - [COPG2_MOUSE]	0.9525	-0.070209
Q9ERY9	Probable ergosterol biosynthetic protein 28 OS=Mus musculus GN=ORF11 PE=2 SV=1 - [ERG28_MOUSE]	0.9525	-0.070209
Q8VE97	Serine/arginine-rich splicing factor 4 OS=Mus musculus GN=Srsf4 PE=2 SV=1 - [SRSF4_MOUSE]	0.9525	-0.070209
Q9EQ80	NIF3-like protein 1 OS=Mus musculus GN=Nif3l1 PE=1 SV=3 - [NIF3L_MOUSE]	0.9525	-0.070209
Q8BTJ4	Ectonucleotide pyrophosphatase/phosphodiesterase family member 4 OS=Mus musculus GN=Enpp4 PE=1 SV=1 - [ENPP4_MOUSE]	0.9515	-0.0717244
O70318	Band 4.1-like protein 2 OS=Mus musculus GN=Epb41l2 PE=1 SV=1 - [E41L2_MOUSE]	0.951	-0.0724828
Q5SUR0	Phosphoribosylformylglycinamidine synthase OS=Mus musculus GN=Pfas PE=2 SV=1 - [PUR4_MOUSE]	0.951	-0.0724828
Q3UKJ7	WD40 repeat-containing protein SMU1 OS=Mus musculus GN=Smu1 PE=2 SV=2 - [SMU1_MOUSE]	0.951	-0.0724828
Q9D0V7	Receptor-binding cancer antigen expressed on SiSo cells OS=Mus musculus GN=Ebag9 PE=1 SV=2 - [RCAS1_MOUSE]	0.9505	-0.0732415
Q78PY7	Staphylococcal nuclease domain-containing protein 1 OS=Mus musculus GN=Snd1 PE=1 SV=1 - [SND1_MOUSE]	0.9505	-0.0732415
P06151	L-lactate dehydrogenase A chain OS=Mus musculus GN=Ldha PE=1 SV=3 - [LDHA_MOUSE]	0.9505	-0.0732415
[truncated: 1,083 more rows]

## Sheet: Figure 1F (Secreted)
Accession	Description	SHH/Vehicle	SHH/Vehicle (Log2)
[truncated: 1,747 more rows]

## Sheet: FIgure 2 A-C
Phosphopeptide	Accession	G12D/WT (log2)	P-Value
[truncated: 18,421 more rows]

[truncated: 13 more sheets: Figure 2E, Figure 3 A-C, Figure 3 E, Figure 3 F, Figure 4, Figure 5 A-B, Figure 5 A-B (Cellular Heatmap), Figure 5 D-E CA (Cytoplasmic), Figure 5 D-E CA (Membrane), Figure 5 D-E CA Heatmap, Figure 5 D-E Rec (Cytomplasmic), Figure 5 D-E Rec (Membrane), Figure 5 D-E Reciprocal Heatmap]
